# Supplementary material for: Quantitative proteomics reveals differential extracellular vesicle cargo from M1 and M2 monocyte-derived human macrophages
Source: bioRxiv. 2024 Sep 21:2024.09.17.613483. Preprint. [Version 1] doi: 10.1101/2024.09.17.613483 (PMC11430077; doi:10.1101/2024.09.17.613483)
Supplement: Supplement 1 [file media-1.xlsx]

## Sheet: All proteins+isoforms
Accession	labels	hit_class	fold_change	log2_fold_change	p-value	-log2_pvalue	nobs_A	nobs_B	log2mean_A	log2mean_B	zmean_A	zmean_B	zstd_A	zstd_B	npeps	inA_D3M2	inA_D4M2	inA_D5M2	inA_D6M2	inA_D7M2	inB_D3M1	inB_D4M1	inB_D5M1	inB_D6M1	inB_D7M1
Q9NNX6	CD209	POS	0.133363	2.90657	9.41256e-07	20.0189	5	5	7.37847	4.75831	7.51064	4.60407	0.364229	0.322374	7	129.1	139.7	244.1	136.8	211.8	22.5	31.1	20	28.9	35.9
Q9NNX6-3	CD209	POS	0.109874	3.18607	1.00575e-06	19.9233	5	5	7.41008	4.52796	7.54212	4.35604	0.369867	0.39041	5	132.8	141.8	246.3	138.1	222.2	17.6	26.8	16.9	25.7	31.9
Q9NNX6-5	CD209	POS	0.128236	2.96313	1.03692e-06	19.8793	5	5	7.38376	4.70944	7.51581	4.55269	0.370501	0.338947	6	129.2	140.2	247.4	136.3	212.7	21.1	30.2	19	28.6	35.4
Q9NNX6-8	CD209	POS	0.118016	3.08295	1.16766e-06	19.708	5	5	7.39435	4.60797	7.5259	4.44295	0.384436	0.36571	5	129.5	139.9	253	136	216.2	18.6	28.4	18	27.4	33.1
Q9UPY5	SLC7A11	NEG	3.35285	-1.74539	1.45827e-06	19.3873	5	5	5.36612	7.29119	5.53163	7.27702	0.233626	0.202593	2	53.3	38.1	50.7	33.6	34.5	145.6	142	199.2	144.4	158.5
Q9H2X3	CLEC4M	POS	0.0869875	3.52305	1.65847e-06	19.2017	5	5	7.43863	4.24125	7.5705	4.04745	0.379221	0.509041	3	135.8	144.6	254.2	138	228.1	14	22.8	12.7	20.3	29.4
Q9NNX6-9	CD209	low_pep	0.228587	2.12919	5.29584e-06	17.5267	5	5	7.27483	5.40033	7.40939	5.2802	0.270263	0.356121	1	127	130.3	188.6	145.9	195.6	46.2	47.5	38.4	35.2	45.3
P17931	LGALS3	POS	0.350434	1.51279	5.34018e-06	17.5147	5	5	7.12205	5.83753	7.2582	5.74541	0.248027	0.198997	8	150.1	110.9	204.1	124.5	124	55.8	62.2	60	53	55.4
P13686	ACP5	POS	0.393074	1.34713	9.67548e-06	16.6572	5	5	7.08317	5.98216	7.22345	5.87632	0.107176	0.287217	3	144.9	114.9	143.2	142	135.4	58.2	64.6	82.5	54.6	59.6
Q9NNX6-4	CD209	POS	0.359233	1.47701	1.11837e-05	16.4482	5	5	7.12157	5.84371	7.25574	5.77873	0.304291	0.157703	2	107.1	116.9	176.5	138.9	170.6	48.9	61.8	53	72.9	53.5
O95865	DDAH2	fail	0.551102	0.859608	1.43442e-05	16.0892	5	5	6.93363	6.25806	7.07772	6.21812	0.115173	0.171132	2	118.1	112	137.9	110.7	135.2	69.6	92	62.8	78.4	83.3
P32455	GBP1	NEG	5.93035	-2.56812	2.44735e-05	15.3184	5	5	4.61954	7.33353	4.7921	7.36022	0.2289	0.621949	17	21.4	25.6	24	25.1	27.2	91.6	187.8	108.7	207.6	281.2
P05413	FABP3	fail	0.553237	0.854031	4.22712e-05	14.53	5	5	6.93365	6.2661	7.07645	6.22242	0.154585	0.180481	2	107.3	115.7	141.2	117.1	133	73.8	77.9	73.3	87.9	72.9
P10599	TXN	NEG	3.18072	-1.66935	5.49192e-05	14.1523	5	5	5.37698	7.20842	5.53735	7.20671	0.172915	0.449644	5	44.5	37	50.4	39.3	38	105.6	166.1	103.8	142.3	273.1
Q9NZC2	TREM2	low_pep	0.350009	1.51454	8.04438e-05	13.6017	5	5	7.12939	5.8286	7.27857	5.76403	0.375513	0.267715	1	124.2	154.2	104.5	148.2	181.4	59.2	65.3	59.9	61.1	41.9
Q9UIB8-7	CD84	low_pep	0.369678	1.43566	8.45651e-05	13.5296	5	5	7.10611	5.83859	7.23613	5.80047	0.295145	0.326677	1	116.1	105.7	192.5	154.6	135.9	58	78.4	35.3	60.4	63.3
Q03169	TNFAIP2	NEG	3.92416	-1.97238	9.22067e-05	13.4048	5	5	5.13094	7.25604	5.29677	7.26916	0.136048	0.597018	10	34	35.2	39.7	34	32.7	79.3	204.8	118.6	177.2	244.5
P28907-2	CD38	NEG	5.84676	-2.54764	0.000107576	13.1823	5	5	4.64823	7.30674	4.81552	7.36316	0.375296	0.716094	4	18.9	27	27.7	30.9	22.7	119.1	238.5	78.3	163.6	273.4
P28907	CD38	NEG	5.20298	-2.37934	0.000110047	13.1496	5	5	4.80088	7.29582	4.97053	7.34987	0.309782	0.691289	10	22	31.9	28.8	31.9	26.1	118.6	238.4	81	160	261.4
P30043	BLVRB	POS	0.429268	1.22005	0.000128103	12.9304	5	5	7.01896	6.04914	7.16314	5.94309	0.273761	0.2875	3	112.3	127.9	172.5	98.6	150.2	48.2	77.1	87.7	57.7	67.7
P05161	ISG15	NEG	3.73657	-1.90172	0.000128651	12.9243	5	5	5.2647	7.29818	5.426	7.32771	0.214323	0.5809	5	34.3	37.3	41.7	42.2	37.3	183.8	219.7	149.3	114.5	139.9
Q96PP8-2	GBP5	NEG	3.48673	-1.80187	0.000129334	12.9166	5	5	5.17961	7.21643	5.3472	7.14907	0.207015	0.549409	7	35.5	37.4	31.6	40.5	36.8	65.7	133.7	204.3	158.1	256.4
Q9NY25	CLEC5A	low_pep	3.42443	-1.77586	0.000139041	12.8122	5	5	5.29445	7.26971	5.4599	7.23577	0.226968	0.538855	1	52.9	33.5	42.2	34.2	36.4	149.1	89.2	196.5	177.9	188.2
P42224	STAT1	NEG	2.48427	-1.31282	0.000147955	12.7226	5	5	5.63737	7.1599	5.80786	7.12068	0.266818	0.345008	18	43.6	65.9	49.5	41	52.4	88.5	180.8	206.4	116.9	154.9
Q96PP8	GBP5	NEG	3.74742	-1.9059	0.000152457	12.6793	5	5	5.07868	7.22318	5.24719	7.15309	0.209144	0.600551	8	32.9	34.9	29.7	37.9	34.1	62.5	133.6	209	162	263.4
P43490	NAMPT	NEG	3.30965	-1.72668	0.000152524	12.6787	5	5	5.28909	7.21066	5.45458	7.18125	0.14747	0.556972	16	37	41.8	42.7	39.2	35.3	67.9	168.4	150.5	163.2	253.9
P20592	MX2	NEG	11.589	-3.53469	0.000159201	12.6169	5	5	3.58897	7.34522	3.76945	7.30414	0.703039	0.956168	2	6	14.5	15.2	10.6	18	110	329.8	249.6	71.9	174.6
P16070	CD44	NEG	2.14368	-1.10009	0.000160093	12.6088	5	5	5.82969	7.10823	5.98645	7.08654	0.207647	0.305836	9	71.7	47.2	65.7	50.4	53.1	92.2	125.9	136	160.6	197.2
P14902	IDO1	NEG	4.32363	-2.11224	0.000161327	12.5977	5	5	4.82592	7.20583	4.98774	7.09998	0.347137	0.620011	11	23.1	24.9	30.5	32.9	31.8	63.5	131.6	342.7	128.4	190.7
P28838	LAP3	NEG	2.54448	-1.34737	0.000173814	12.4902	5	5	5.6301	7.17187	5.79301	7.14038	0.324518	0.323479	26	62.4	43	64.5	32.3	53.3	106.8	180.4	158.9	105.5	193
P22897-2	MRC1	fail	0.68845	0.538577	0.000183363	12.413	5	5	6.80367	6.45145	6.9481	6.40953	0.0923632	0.159817	5	117.3	99.1	134.4	103.6	107.5	84.5	87.5	81.7	90.5	93.9
Q9H939-2	PSTPIP2	NEG	2.30239	-1.20313	0.00018597	12.3926	5	5	5.67232	7.11446	5.83657	7.0397	0.123589	0.394285	2	49.1	56.2	57.2	43.1	50.7	72.1	138.1	199.7	120.4	213.4
Q01082	SPTBN1	fail	0.54411	0.87803	0.000186225	12.3907	5	5	6.93095	6.25525	7.0861	6.20807	0.255333	0.16054	2	160.6	128.5	103.6	110.1	114.9	75.2	82.7	73.4	78.8	72.3
P04839	CYBB	NEG	2.24786	-1.16855	0.000187549	12.3804	5	5	5.75064	7.12142	5.92525	7.0938	0.297704	0.269873	12	74.8	63.4	49.8	37.2	51.5	95	149.3	130.5	128.7	219.7
Q9Y696	CLIC4	fail	1.92152	-0.942249	0.000189002	12.3693	5	5	5.92849	7.06268	6.09175	7.034	0.12306	0.300119	6	73.7	63.4	63.9	51.5	54.5	80.6	144.6	137.6	140.2	189.9
P26006	ITGA3	POS	0.269375	1.89231	0.000195771	12.3185	5	5	7.16546	5.5171	7.30194	5.40963	0.540402	0.369744	4	243.1	85.4	189.5	108.9	142.3	53.8	46.9	50.2	42.4	37.5
Q96RD7	PANX1	low_pep	2.08718	-1.06155	0.000199074	12.2944	5	5	5.88068	7.09866	6.03531	7.09686	0.173605	0.32473	1	54.8	55.7	74.8	53.9	57.7	94.7	180	126.5	132.1	169.8
Q92637	FCGR1BP	low_pep	2.70301	-1.43457	0.000209047	12.2239	5	5	5.54697	7.16269	5.70701	7.14157	0.299051	0.402191	1	60.9	38.8	62.5	36.8	41.1	92.9	132.5	121.4	158.9	254.3
Q9BRG1	VPS25	fail	0.67184	0.57381	0.000209804	12.2187	5	5	6.80747	6.44403	6.95306	6.37925	0.14738	0.13605	3	98.7	110	125.3	108	120	75.6	93	102.5	78.8	88.1
P33527-8	ABCC1	fail	1.61022	-0.687254	0.000212744	12.1986	5	5	6.14408	6.99628	6.29486	6.98211	0.128072	0.203823	4	72.5	61.6	80.5	70.5	69.8	109.1	122.9	115.3	133.7	164.1
Q96AH8	RAB7B	low_pep	0.409856	1.28681	0.000214783	12.1848	5	5	7.03881	5.98702	7.18968	5.90287	0.396121	0.216356	1	189.2	110.7	135.1	85.8	161.9	64.5	61.9	61.5	60.5	69.1
Q9BWD1-2	ACAT2	fail	0.766254	0.384105	0.000225436	12.115	5	5	6.72979	6.53884	6.87919	6.49509	0.0880743	0.10322	5	116.5	101	122.6	90.3	103.4	84	95.6	89.9	92.2	104.4
P12314	FCGR1A	NEG	2.21098	-1.14469	0.000230176	12.085	5	5	5.77788	7.10344	5.93497	7.07965	0.162538	0.37162	2	61.5	49	67.9	48.7	49.9	87.6	130.8	121.8	154	228.8
P22897	MRC1	fail	0.70754	0.499116	0.000238548	12.0334	5	5	6.78416	6.47488	6.92963	6.43052	0.0882303	0.154354	6	119	98	130.4	100.6	106.3	84.8	88.8	82.2	89.5	100.5
P01877	IGHA2	POS	0.392346	1.3498	0.000243854	12.0017	5	5	7.07798	5.92957	7.21857	5.86877	0.263624	0.403971	7	150.3	104.9	163.6	106.3	164.2	76.9	62.7	43.2	56.8	71.1
Q8TDZ2	MICAL1	low_pep	0.553989	0.85207	0.000244779	11.9962	5	5	6.90501	6.28804	7.0594	6.20733	0.229009	0.200952	1	145.9	122.3	118.7	89.1	131	72.5	78.2	83.3	67.5	91.4
Q9H939	PSTPIP2	NEG	2.06539	-1.04641	0.00025182	11.9553	5	5	5.802	7.08196	5.96578	7.01219	0.125404	0.354193	3	54.1	63.9	59.7	49.8	52.6	73.5	137.3	188.2	119.1	201.8
Q52LD8	RFTN2	low_pep	1.71055	-0.774457	0.000276077	11.8226	5	5	6.07107	7.02655	6.23186	7.00632	0.18566	0.212127	1	87.4	66.5	73.4	55.9	57.6	109.1	154.9	136.5	109.6	149
Q08380	LGALS3BP	NEG	4.06445	-2.02306	0.000280291	11.8008	5	5	5.18849	7.28899	5.35304	7.3761	0.189988	0.713173	15	32.6	35.9	38.5	35.6	40.2	199.3	190.3	83.6	179.9	164
P61224	RAP1B	fail	1.41519	-0.500992	0.000281244	11.7959	5	5	6.23843	6.93253	6.39459	6.89558	0.17821	0.0409835	7	94.1	69.7	88.6	60.4	69.9	94.4	126	138.5	115.2	143.3
A6NIZ1	RAP1BL	fail	1.41519	-0.500992	0.000281244	11.7959	5	5	6.23843	6.93253	6.39459	6.89558	0.17821	0.0409835	5	94.1	69.7	88.6	60.4	69.9	94.4	126	138.5	115.2	143.3
P23381	WARS1	NEG	2.88792	-1.53003	0.000281625	11.7939	5	5	5.44022	7.18259	5.60682	7.13686	0.179381	0.528988	14	38.8	50.4	44.1	42.7	41.9	64.2	171.7	196.9	148	201.4
Q5JNZ5	RPS26P11	fail	0.580889	0.783665	0.000281996	11.792	5	5	6.88212	6.33486	7.03753	6.25387	0.23347	0.165452	2	121.3	137.8	101.4	107.7	125.1	69.9	81.6	97.6	72	85.5
O15162	PLSCR1	NEG	4.09195	-2.03279	0.000282735	11.7883	5	5	5.10136	7.25061	5.27662	7.3094	0.320576	0.669787	3	49	31.3	30.4	24.7	41.4	123.4	222.8	77.3	162.8	236.7
P09525	ANXA4	POS	0.499029	1.0028	0.000291823	11.7426	5	5	6.9502	6.16811	7.08388	6.08108	0.322675	0.177014	17	101.1	99.7	190.6	118.5	127	59.2	77.4	89.5	66.6	70.4
P04731	MT1A	low_pep	20.5766	-4.36294	0.000297789	11.7134	4	5	2.64447	7.19133	2.90338	7.26631	0.293745	1.27387	1		7.4	5.4	4.5	8.5	68.1	379.2	52.2	154.4	320.4
P80294	MT1H	low_pep	20.5766	-4.36294	0.000297789	11.7134	4	5	2.64447	7.19133	2.90338	7.26631	0.293745	1.27387	1		7.4	5.4	4.5	8.5	68.1	379.2	52.2	154.4	320.4
P23381-2	WARS1	NEG	2.83916	-1.50546	0.000334844	11.5442	5	5	5.45655	7.17591	5.62294	7.12841	0.183909	0.533155	13	39	51	44.4	43.3	42.7	63.5	169.8	197.3	147.4	201.6
P16070-9	CD44	NEG	2.55545	-1.35358	0.000340247	11.5211	5	5	5.61691	7.15493	5.77085	7.12443	0.330794	0.385935	4	59.7	36.1	67	41.5	47.5	80.5	134.5	152.3	165.8	215
Q9BZQ8	NIBAN1	fail	1.73299	-0.79326	0.00034036	11.5207	5	5	6.01864	7.02558	6.17791	6.97117	0.205826	0.215365	6	62.7	72.1	59.8	72.8	58.2	91.6	120.9	203.8	124.7	133.4
Q9UL46	PSME2	fail	1.646	-0.71896	0.000343623	11.5069	5	5	6.09071	6.99949	6.24696	6.96592	0.126423	0.239011	4	69.1	70.7	77.9	66.5	58.1	83	149.8	138.3	119.3	167.2
P38571	LIPA	POS	0.076916	3.70057	0.000364518	11.4217	5	5	7.28095	3.95062	7.43867	3.7381	0.906719	1.07209	6	275.6	123.8	144.8	59.4	310	30.7	19.1	18.4	9.1	9
P35268	RPL22	low_pep	0.690905	0.533441	0.000375174	11.3802	5	5	6.79655	6.46517	6.94924	6.4158	0.123137	0.161745	1	115	121	108.9	102.4	109.4	81.8	99.5	93.9	80.5	87.5
P09525-2	ANXA4	POS	0.495966	1.01169	0.000378698	11.3667	5	5	6.9493	6.16101	7.08251	6.07082	0.336016	0.190126	14	100.8	98.5	193.9	117.7	127.2	58	76.6	91	66.1	70.2
P25942	CD40	NEG	3.01522	-1.59226	0.000383238	11.3495	5	5	5.42345	7.17257	5.58551	7.17778	0.228828	0.56408	6	38.5	45.7	44.7	49.1	37.7	83.5	167.2	99.9	169.9	263.7
Q9UBK5	HCST	low_pep	3.20057	-1.67833	0.000389705	11.3253	5	5	5.35886	7.24729	5.53065	7.20898	0.560048	0.316419	1	84.9	31.6	32.7	33	40.2	137.9	107.2	188.8	148.6	195.2
P02768-3	ALB	POS	0.410864	1.28327	0.000399529	11.2894	5	5	7.05729	5.97763	7.2044	5.92113	0.443455	0.216972	45	96.3	162.4	107.7	166.2	149.7	61.8	72.2	65.2	69	49.5
P04440	HLA-DPB1	POS	0.400366	1.32061	0.000400433	11.2862	5	5	7.03217	5.97479	7.16381	5.8432	0.334324	0.382787	3	106.3	104.3	205.8	129.8	129.7	48.5	53.2	96.5	60.7	65.1
Q9NQS5	GPR84	low_pep	4.58519	-2.19698	0.000404071	11.2731	5	5	4.93408	7.245	5.09772	7.2947	0.232839	0.814009	1	27.7	28.3	35.6	32	29.9	77.5	277.3	96.7	178.6	216.4
P02768	ALB	POS	0.413568	1.2738	0.000419697	11.2184	5	5	7.05428	5.9837	7.20171	5.92791	0.445203	0.213423	71	96.4	162.9	106.8	165.4	149.5	62.2	72.3	64.9	69.4	50.1
Q9NZQ7-2	CD274	NEG	5.20247	-2.3792	0.000427632	11.1913	5	5	4.62333	7.21136	4.78474	7.16393	0.469152	0.796939	4	18.9	20.8	39.3	21.1	27.9	55.8	185.3	136.6	144.8	349.5
P08195	SLC3A2	fail	1.80118	-0.848939	0.000432936	11.1736	5	5	6.0087	7.0348	6.16	7.00894	0.193972	0.267708	14	64.8	55.6	84.7	58.3	62.2	81.9	140.2	138	141.9	172.4
Q9NZQ7-3	CD274	NEG	5.7757	-2.53	0.000437135	11.1596	5	5	4.49423	7.23008	4.65646	7.18645	0.564168	0.809474	4	15.7	19.9	40.8	18.1	25.2	55.1	192.1	140.2	149.8	343.1
P02768-2	ALB	POS	0.414499	1.27056	0.000439525	11.1518	5	5	7.05321	5.98608	7.20063	5.93007	0.445414	0.218042	47	96	163.1	107.2	165.1	149.1	62	72.4	65.8	69.7	49.7
P10124	SRGN	NEG	8.70405	-3.12169	0.000441972	11.1438	5	5	4.00973	7.22778	4.20542	7.32711	0.481004	1.1206	3	13.9	27.4	11.3	18	14	87	411.9	71	163.4	182
P06737	PYGL	fail	0.729969	0.454093	0.000448668	11.1221	5	5	6.74548	6.50687	6.89242	6.43832	0.12046	0.130768	8	99.4	104.8	126.1	97.1	111.5	68.9	97.7	99.2	82.8	112.5
Q9HBH0	RHOF	POS	0.448387	1.15718	0.000455352	11.1007	5	5	7.02261	6.0593	7.16904	6.01186	0.199905	0.407733	2	164.6	114.4	151.5	103.3	126.1	77.4	84.8	69.8	60.6	47.5
P50995	ANXA11	fail	0.698675	0.517306	0.000480838	11.0222	5	5	6.78012	6.46027	6.92789	6.41058	0.182633	0.0924357	16	127.8	98	137.6	86.4	107.7	71.5	91.1	95.5	95.6	89
P33527	ABCC1	fail	1.53603	-0.619205	0.000483715	11.0136	5	5	6.17923	6.97344	6.32698	6.94618	0.189661	0.155466	6	70	60.2	82.1	76.2	75.8	101.7	117.2	124.5	129.8	162.7
Q9NZQ7	CD274	NEG	5.18241	-2.37362	0.000487259	11.003	5	5	4.62982	7.21164	4.7907	7.16433	0.499921	0.797367	7	18.2	21.2	41	21	28	55.4	184.6	137.9	146.5	346.3
O60603	TLR2	NEG	3.22324	-1.68851	0.000493239	10.9854	5	5	5.37276	7.18719	5.54067	7.22918	0.0632911	0.667738	5	46.8	41.8	43.9	34.6	41.1	88.1	217.1	87.6	175.7	223.3
P16070-19	CD44	NEG	2.83843	-1.50509	0.000498346	10.9706	5	5	5.4875	7.17869	5.6416	7.1467	0.414217	0.432439	2	58.1	30.4	63	36.3	45	78.4	134.4	154.8	171.7	227.9
P25942-2	CD40	NEG	2.75772	-1.46348	0.000498603	10.9698	5	5	5.53976	7.15874	5.70349	7.16697	0.248041	0.526831	4	40.4	54.1	46.1	52.1	41.5	85	169.2	101.9	168.5	241.2
P09211	GSTP1	fail	0.621426	0.686345	0.00051136	10.9334	5	5	6.85896	6.36845	7.00229	6.31595	0.197484	0.19015	10	97.7	117.9	140.6	120.6	107.9	77.1	94.2	92.3	77.3	74.3
Q9NZQ7-4	CD274	NEG	5.5507	-2.47267	0.000523757	10.8988	5	5	4.53642	7.21753	4.69667	7.16934	0.561853	0.816691	6	16.1	19.6	40.6	19.6	26.8	54.1	186.7	140.4	147.8	348.4
Q9BWD1	ACAT2	fail	0.790965	0.338315	0.000526471	10.8914	5	5	6.7089	6.56191	6.85665	6.51834	0.0962741	0.0956876	6	113	96.6	125.7	91.4	99.9	84.9	95.8	93.9	94.5	104.3
P40763	STAT3	low_pep	1.72605	-0.787471	0.000542625	10.8478	5	5	6.05361	7.03064	6.21842	7.00589	0.210261	0.237789	1	63.9	81.3	60.2	59.4	69.6	100.8	159.1	164.8	113.3	127.6
P22234	PAICS	POS	0.414488	1.2706	0.000587195	10.7339	5	5	7.02499	5.98164	7.18205	5.91145	0.394755	0.33605	2	206.9	128	116.5	92	132	62.6	71.7	44.1	57	89.3
Q9H299	SH3BGRL3	fail	0.63636	0.652085	0.000589312	10.7287	5	5	6.84568	6.37687	6.98691	6.33483	0.204466	0.17047	5	131.7	93.9	149.6	110	98.9	82.5	86.5	77.8	85.1	83.9
P20591-2	MX1	NEG	3.99356	-1.99768	0.000596418	10.7114	5	5	5.04997	7.24534	5.21548	7.21315	0.263861	0.773263	9	27	33.4	35.8	32.1	38.5	115.1	271.3	217.7	78.7	150.3
P20339	RAB5A	fail	0.633326	0.658981	0.000603589	10.6941	5	5	6.84027	6.37499	6.9834	6.32442	0.138223	0.231959	3	109.9	100.5	135.2	104.9	126.1	60	85.3	73.8	99.4	104.9
P21926	CD9	POS	0.344461	1.53759	0.000625716	10.6422	5	5	7.09668	5.7803	7.25623	5.71865	0.450718	0.445239	3	227	145.5	124.4	90.7	128.9	68.9	65.9	35.2	47.9	65.5
P22794	EVI2A	fail	0.585867	0.771354	0.000698194	10.4841	5	5	6.89429	6.31557	7.03896	6.2676	0.235961	0.220995	2	110.1	106.3	120.3	108.8	155.5	83.6	79.8	70.7	79.3	85.7
P20591	MX1	NEG	3.5821	-1.8408	0.000731098	10.4176	5	5	5.19757	7.23067	5.36247	7.20327	0.22263	0.744512	13	30.8	38	39.3	35.9	40.3	121.5	261.7	206.8	79.5	146.2
Q10589	BST2	NEG	2.02565	-1.01839	0.000750617	10.3796	5	5	5.89427	7.08773	6.04808	7.06646	0.322508	0.286948	2	75.9	50.8	68.1	66.7	42.5	123.3	118.1	118.9	132.3	203.3
P51153	RAB13	fail	1.69501	-0.761291	0.00077256	10.3381	5	5	6.07323	7.01306	6.23658	6.99787	0.245014	0.21225	5	96.5	66.1	65.5	55.3	59.9	93	152.1	126.3	126.8	158.7
P13640	MT1G	NEG	7.16167	-2.8403	0.000777032	10.3297	5	5	4.20709	7.15958	4.37987	7.22017	0.398211	1.14314	3	13.3	19.5	19	21.7	20.1	69.1	341.3	59.5	147.1	289.4
P80297	MT1X	NEG	7.16167	-2.8403	0.000777032	10.3297	5	5	4.20709	7.15958	4.37987	7.22017	0.398211	1.14314	3	13.3	19.5	19	21.7	20.1	69.1	341.3	59.5	147.1	289.4
P02795	MT2A	NEG	7.16167	-2.8403	0.000777032	10.3297	5	5	4.20709	7.15958	4.37987	7.22017	0.398211	1.14314	3	13.3	19.5	19	21.7	20.1	69.1	341.3	59.5	147.1	289.4
Q9NQ25-4	SLAMF7	low_pep	3.51376	-1.81302	0.000783263	10.3182	5	5	5.12813	7.18173	5.27941	7.09242	0.453648	0.626707	1	34.1	24.9	55.9	35.9	30.7	57.9	137.2	232.4	138.1	253
P62854	RPS26	fail	0.573435	0.802298	0.000794039	10.2985	5	5	6.88037	6.32258	7.0391	6.2368	0.279535	0.19894	3	130.2	143	98	100	124.4	68.2	83.2	99.2	68.4	85.3
P09497-2	CLTB	fail	0.70158	0.51132	0.000795834	10.2952	5	5	6.78462	6.47886	6.93437	6.42305	0.170519	0.137007	2	112.8	109	97.3	114.8	118.6	82.1	85.6	88.3	87.3	104.2
Q9NQ25	SLAMF7	NEG	3.27625	-1.71205	0.000820165	10.2518	5	5	5.22236	7.17239	5.3741	7.08614	0.447246	0.584379	2	37.4	27.5	62.2	36.1	31.4	60.3	136.5	226	136.3	246.3
P52209	PGD	fail	1.69273	-0.759354	0.000822701	10.2473	5	5	6.06121	7.01138	6.22551	6.98487	0.268041	0.18652	13	95.4	64.8	67.7	48.5	65.4	90.5	146.4	132.8	122.3	166.1
P12821-4	ACE	POS	0.463	1.11092	0.000833093	10.2292	5	5	6.98595	6.0885	7.11817	6.00726	0.332448	0.344405	13	96.5	101.2	173.8	135.5	142.3	52.6	58.7	57.7	82.9	98.8
P28482	MAPK1	fail	0.709184	0.495769	0.000852647	10.1958	5	5	6.78864	6.47732	6.93345	6.43768	0.142509	0.160189	4	99.7	105.5	116.8	116.4	115.5	84.1	91.2	92.7	93.9	84.1
P05362	ICAM1	NEG	2.90903	-1.54054	0.000858961	10.1851	5	5	5.41989	7.15934	5.57634	7.11688	0.28072	0.605064	15	35.9	39.9	57.6	42.2	41.3	60.4	168.3	158.5	151.7	244.2
P12821-3	ACE	POS	0.46393	1.10802	0.000860418	10.1827	5	5	6.98498	6.09055	7.11751	6.00949	0.326019	0.352119	14	97	101.5	172.7	134.9	142.2	52.3	58.7	57.5	83.5	99.7
Q9UIB8	CD84	POS	0.436324	1.19653	0.000935933	10.0613	5	5	7.0422	5.99275	7.17657	5.98004	0.223509	0.475216	4	136	97.5	170.1	134.6	131	81.7	88	39.7	63.8	57.5
Q8IZ83	ALDH16A1	fail	0.674457	0.568202	0.000942113	10.0518	5	5	6.81529	6.44361	6.96181	6.39361	0.153358	0.196986	3	103.9	109.9	110.6	116.9	122.7	86.2	86.5	96.3	86	80.9
Q14699	RFTN1	fail	1.42657	-0.512549	0.00100834	9.9538	5	5	6.2581	6.93446	6.41309	6.92564	0.0881204	0.209895	14	88.4	73.1	83.2	70.8	69	109.3	138.5	110.1	116.5	141
Q9NQW7	XPNPEP1	fail	1.72898	-0.789924	0.00106609	9.87345	5	5	6.02116	7.01501	6.18151	6.97143	0.097529	0.340273	2	66.2	69	72.2	53.9	65	76.7	163.8	157.4	111.2	164.6
O14879	IFIT3	NEG	4.40121	-2.1379	0.00109093	9.84023	5	5	4.93453	7.25052	5.10405	7.24195	0.234285	0.932583	2	25.8	32.7	30.3	30.5	34.3	143.2	307	161.2	70.1	164.8
Q96A08	H2BC1	NEG	3.42385	-1.77562	0.00109409	9.83605	5	5	5.18091	7.22194	5.36724	7.14286	0.707297	0.371643	4	65.6	50.5	22.7	42.4	19.7	122.9	115.1	284.5	111.8	164.8
P17174	GOT1	fail	0.706536	0.501165	0.0011107	9.81431	5	5	6.79242	6.47345	6.9395	6.43833	0.149726	0.169367	7	102.9	115	116.9	119.3	101.4	85.9	91.7	85.7	93.9	87.4
Q03405-3	PLAUR	NEG	2.72836	-1.44804	0.00111244	9.81205	5	5	5.58288	7.1642	5.74659	7.19463	0.383106	0.529214	5	67.1	41.6	67.3	31.1	43.3	95	155.4	107.6	207	184.6
P62328	TMSB4X	POS	0.481954	1.05303	0.00119549	9.70818	5	5	6.95924	6.07565	7.08816	6.03513	0.427185	0.220319	2	103.3	93.2	223.5	126.5	109.6	58.4	85.4	49.1	74.5	76.5
O60814	H2BC12	NEG	3.46533	-1.79299	0.00122086	9.67789	5	5	5.16748	7.22465	5.35355	7.14654	0.725561	0.384591	7	65.2	49.9	22.4	43.3	19	127	114.4	285	111.1	162.7
P57053	H2BC12L	NEG	3.46533	-1.79299	0.00122086	9.67789	5	5	5.16748	7.22465	5.35355	7.14654	0.725561	0.384591	7	65.2	49.9	22.4	43.3	19	127	114.4	285	111.1	162.7
Q99880	H2BC13	NEG	3.46533	-1.79299	0.00122086	9.67789	5	5	5.16748	7.22465	5.35355	7.14654	0.725561	0.384591	7	65.2	49.9	22.4	43.3	19	127	114.4	285	111.1	162.7
Q99879	H2BC14	NEG	3.46533	-1.79299	0.00122086	9.67789	5	5	5.16748	7.22465	5.35355	7.14654	0.725561	0.384591	7	65.2	49.9	22.4	43.3	19	127	114.4	285	111.1	162.7
Q99877	H2BC15	NEG	3.46533	-1.79299	0.00122086	9.67789	5	5	5.16748	7.22465	5.35355	7.14654	0.725561	0.384591	7	65.2	49.9	22.4	43.3	19	127	114.4	285	111.1	162.7
Q5QNW6	H2BC18	NEG	3.46533	-1.79299	0.00122086	9.67789	5	5	5.16748	7.22465	5.35355	7.14654	0.725561	0.384591	7	65.2	49.9	22.4	43.3	19	127	114.4	285	111.1	162.7
P62807	H2BC4	NEG	3.46533	-1.79299	0.00122086	9.67789	5	5	5.16748	7.22465	5.35355	7.14654	0.725561	0.384591	7	65.2	49.9	22.4	43.3	19	127	114.4	285	111.1	162.7
P58876	H2BC5	NEG	3.46533	-1.79299	0.00122086	9.67789	5	5	5.16748	7.22465	5.35355	7.14654	0.725561	0.384591	7	65.2	49.9	22.4	43.3	19	127	114.4	285	111.1	162.7
Q93079	H2BC9	NEG	3.46533	-1.79299	0.00122086	9.67789	5	5	5.16748	7.22465	5.35355	7.14654	0.725561	0.384591	7	65.2	49.9	22.4	43.3	19	127	114.4	285	111.1	162.7
Q5R3K3-2	CALHM6	NEG	6.61416	-2.72556	0.00125666	9.63619	5	5	4.13626	7.02667	4.31386	7.03942	0.31639	1.21359	4	16	18.5	15.1	22	17.1	52.9	237.2	50.3	137.9	433
Q9UKJ1-3	PILRA	fail	1.58922	-0.668318	0.0012779	9.61201	5	5	6.14434	6.98121	6.30393	6.97224	0.120593	0.283803	2	72.5	78.7	79.1	61.4	63.9	109.9	123.5	100.4	132.8	177.9
Q9HBH0-2	RHOF	low_pep	0.355114	1.49365	0.0013048	9.58195	5	5	7.11358	5.80768	7.25952	5.76587	0.187092	0.665714	1	172.1	123.5	157.1	109.9	138.8	77	84	60.2	48	29.5
Q92692	NECTIN2	fail	1.67787	-0.746635	0.00132167	9.56342	5	5	6.06689	6.9962	6.21579	6.96243	0.22918	0.259733	5	61.4	55.9	82	63.8	75.4	87	130.9	119.2	126.1	198.1
P22102-2	GART	fail	1.55629	-0.63811	0.00132689	9.55774	5	5	6.12774	6.97888	6.29138	6.92949	0.166205	0.24521	2	82.1	78.2	62.4	64.1	65.1	90.4	148.4	155.4	98.7	155.2
P51148	RAB5C	fail	0.748975	0.417011	0.00133214	9.55203	5	5	6.73847	6.51641	6.88974	6.47273	0.129402	0.144153	10	128.9	101.5	116.4	89.8	101.5	76.5	107.4	85.7	85.9	106.3
Q03405	PLAUR	NEG	2.55282	-1.35209	0.0013452	9.53796	5	5	5.6576	7.14184	5.81894	7.17103	0.342021	0.527983	6	67.2	43.5	70.5	34.8	45.7	94	152.1	105.7	204.8	181.5
P0C0S8	H2AC11	NEG	3.63326	-1.86126	0.00135115	9.53159	5	5	4.97563	7.16448	5.16876	7.03003	0.609227	0.616321	3	52.4	48.8	20.2	30	19.9	103.1	99	337.8	87.5	201.4
Q96KK5	H2AC12	NEG	3.63326	-1.86126	0.00135115	9.53159	5	5	4.97563	7.16448	5.16876	7.03003	0.609227	0.616321	3	52.4	48.8	20.2	30	19.9	103.1	99	337.8	87.5	201.4
Q99878	H2AC14	NEG	3.63326	-1.86126	0.00135115	9.53159	5	5	4.97563	7.16448	5.16876	7.03003	0.609227	0.616321	3	52.4	48.8	20.2	30	19.9	103.1	99	337.8	87.5	201.4
Q6FI13	H2AC18	NEG	3.63326	-1.86126	0.00135115	9.53159	5	5	4.97563	7.16448	5.16876	7.03003	0.609227	0.616321	3	52.4	48.8	20.2	30	19.9	103.1	99	337.8	87.5	201.4
Q16777	H2AC20	NEG	3.63326	-1.86126	0.00135115	9.53159	5	5	4.97563	7.16448	5.16876	7.03003	0.609227	0.616321	3	52.4	48.8	20.2	30	19.9	103.1	99	337.8	87.5	201.4
Q7L7L0	H2AC25	NEG	3.63326	-1.86126	0.00135115	9.53159	5	5	4.97563	7.16448	5.16876	7.03003	0.609227	0.616321	3	52.4	48.8	20.2	30	19.9	103.1	99	337.8	87.5	201.4
P04908	H2AC4	NEG	3.63326	-1.86126	0.00135115	9.53159	5	5	4.97563	7.16448	5.16876	7.03003	0.609227	0.616321	3	52.4	48.8	20.2	30	19.9	103.1	99	337.8	87.5	201.4
Q93077	H2AC6	NEG	3.63326	-1.86126	0.00135115	9.53159	5	5	4.97563	7.16448	5.16876	7.03003	0.609227	0.616321	3	52.4	48.8	20.2	30	19.9	103.1	99	337.8	87.5	201.4
P20671	H2AC7	NEG	3.63326	-1.86126	0.00135115	9.53159	5	5	4.97563	7.16448	5.16876	7.03003	0.609227	0.616321	3	52.4	48.8	20.2	30	19.9	103.1	99	337.8	87.5	201.4
Q9BTM1	H2AJ	NEG	3.63326	-1.86126	0.00135115	9.53159	5	5	4.97563	7.16448	5.16876	7.03003	0.609227	0.616321	3	52.4	48.8	20.2	30	19.9	103.1	99	337.8	87.5	201.4
P61769	B2M	fail	1.4098	-0.49549	0.00137505	9.5063	5	5	6.23159	6.9265	6.38135	6.87684	0.175901	0.15029	5	69.5	71.6	84	83.8	68.4	89.3	120.8	131	109.7	171.8
O95573	ACSL3	fail	1.9689	-0.977388	0.00147556	9.40452	5	5	5.93529	7.06782	6.09535	7.07274	0.291597	0.357931	2	87.3	52.5	71.9	45.6	57.1	114.5	177.9	109.9	116.4	166.8
P17174-2	GOT1	fail	0.716177	0.481611	0.00148234	9.3979	5	5	6.78381	6.4839	6.93093	6.44932	0.148196	0.172825	6	103	114.1	117.1	118.5	99.6	86.8	92.2	86.6	94.4	87.8
Q8WWI5	SLC44A1	fail	1.4595	-0.545477	0.0014831	9.39717	5	5	6.22297	6.94247	6.38081	6.92629	0.0593627	0.250949	5	83.7	75.1	78.1	64.8	73.1	103.6	115.3	105.4	134.2	166.6
P13762	HLA-DRB4	POS	0.464615	1.10589	0.0015047	9.37631	5	5	6.99616	6.0908	7.13358	6.02769	0.165148	0.497352	2	130	103.1	160.5	130.8	120.5	58.4	57.1	90.5	100.7	48.4
P27986	PIK3R1	low_pep	0.606852	0.720584	0.00150603	9.37503	5	5	6.8532	6.35092	6.99542	6.27484	0.301769	0.159903	1	84.8	114.8	138	113.4	135.6	60.5	77.8	92.4	87.6	95.1
O00459	PIK3R2	low_pep	0.606852	0.720584	0.00150603	9.37503	5	5	6.8532	6.35092	6.99542	6.27484	0.301769	0.159903	1	84.8	114.8	138	113.4	135.6	60.5	77.8	92.4	87.6	95.1
Q92569	PIK3R3	low_pep	0.606852	0.720584	0.00150603	9.37503	5	5	6.8532	6.35092	6.99542	6.27484	0.301769	0.159903	1	84.8	114.8	138	113.4	135.6	60.5	77.8	92.4	87.6	95.1
Q6XQN6	NAPRT	fail	0.722623	0.468686	0.00152641	9.35564	5	5	6.75223	6.50691	6.90205	6.43336	0.0870133	0.204912	2	110.6	105.8	117.5	92.8	114.1	81.4	92.4	113.4	75.9	96.1
P05198	EIF2S1	fail	0.669769	0.578264	0.00154493	9.33824	5	5	6.79941	6.43474	6.9418	6.36354	0.204943	0.183691	2	115	88.8	113.1	112.8	131.6	70.2	88.6	116.3	83.3	80.4
A0A2R8Y619	H2BK1	NEG	4.4889	-2.16636	0.00155325	9.3305	5	5	4.82641	7.26806	5.02187	7.18823	0.966322	0.362163	2	62.8	44.5	17.7	34.1	10.9	120	119	300.2	116.3	174.5
O15427	SLC16A3	fail	1.9964	-0.997402	0.00157938	9.30642	5	5	5.89376	7.06763	6.04039	7.0378	0.384281	0.281621	3	59.9	44	96.3	50.3	58.2	92.2	118.2	135.9	151.8	193.2
Q9UIB8-6	CD84	POS	0.449604	1.15327	0.00161225	9.27671	5	5	7.02804	6.01844	7.1633	6.01003	0.221519	0.506429	3	139.8	96	165.8	130.8	130.1	86.3	89.8	40.6	64.5	56.4
P27216	ANXA13	low_pep	0.608112	0.717591	0.00162789	9.26278	5	5	6.88255	6.33859	7.02687	6.30928	0.213925	0.270013	1	100.2	117.9	116.6	132.4	125.4	79	82.6	79.7	98.6	67.7
O75019	LILRA1	low_pep	0.62122	0.686825	0.00163657	9.2551	5	5	6.85859	6.36171	6.99617	6.30935	0.229135	0.237491	1	101	98.4	133.1	138.6	114.8	74.8	72.3	77	96.5	93.6
O14817	TSPAN4	POS	0.421718	1.24565	0.00169209	9.20698	5	5	7.02737	5.93285	7.17182	5.92617	0.419291	0.43173	3	165.9	99.9	171.8	81.2	163.4	69.8	71.6	35.5	83.4	57.5
P84243	H3-3A	NEG	2.36383	-1.24113	0.00181711	9.10414	5	5	5.66515	7.11841	5.82149	7.06261	0.415018	0.442669	3	58.3	47	48.2	73.2	34.8	103.9	98.1	250.6	156.1	129.9
P04732	MT1E	NEG	4.7266	-2.2408	0.00190423	9.03658	5	5	4.7761	7.13169	4.9422	7.183	0.320186	1.0567	2	22.1	27.5	27.9	33	27.6	69.7	316.5	64.2	142.3	269.1
Q8N339	MT1M	NEG	4.7266	-2.2408	0.00190423	9.03658	5	5	4.7761	7.13169	4.9422	7.183	0.320186	1.0567	2	22.1	27.5	27.9	33	27.6	69.7	316.5	64.2	142.3	269.1
P11215	ITGAM	POS	0.446589	1.16298	0.00207187	8.91485	5	5	6.99092	6.01075	7.1297	5.96672	0.45601	0.360396	36	159.5	89.2	206.4	83.8	135.3	81.1	66.6	54.3	68.1	55.8
Q9H4M9	EHD1	fail	1.55007	-0.632334	0.00208626	8.90487	5	5	6.1251	6.96473	6.28816	6.9205	0.178352	0.261336	17	79.1	81.5	70.1	63.2	58	80.8	123	127	125.8	191.5
Q8IZ83-3	ALDH16A1	fail	0.685843	0.544049	0.0021202	8.88159	5	5	6.77386	6.4671	6.9234	6.37935	0.113639	0.248184	2	103.8	112.5	114.4	101	116.3	66.9	96.7	111.1	70.8	106.5
Q8N149	LILRA2	low_pep	0.560192	0.836006	0.00213239	8.87331	5	5	6.92918	6.26043	7.07352	6.23751	0.173253	0.382439	1	124.6	108.3	112.7	129.4	136.6	91.4	84	72.5	83.6	56.9
Q03405-2	PLAUR	fail	1.84595	-0.884366	0.00213637	8.87062	5	5	6.00486	7.03698	6.15857	7.04294	0.295186	0.332038	4	72.5	56.3	95.9	49.2	56.7	92.2	144.6	121.3	163.3	147.9
Q9BTM1-2	H2AJ	NEG	3.58025	-1.84006	0.00215365	8.859	5	5	5.00494	7.16965	5.20049	7.04055	0.68401	0.623668	2	58	51.1	19.1	30.3	19.9	116.6	95	326	87	196.9
P12821	ACE	POS	0.474316	1.07608	0.00218349	8.83915	5	5	6.97101	6.10174	7.10313	6.02705	0.327805	0.432374	22	97.2	98.8	172.2	134.9	139.3	51.5	56.3	56.3	93.4	100.2
P12821-2	ACE	POS	0.483724	1.04774	0.00222973	8.80891	5	5	6.96357	6.11917	7.09567	6.04792	0.329351	0.415477	19	96.3	98.8	172.6	135.2	136.4	53.1	57.4	57.2	94.5	98.5
P22102	GART	fail	1.46141	-0.547357	0.0022355	8.80519	5	5	6.18865	6.9473	6.3486	6.89595	0.148282	0.234083	3	80.1	79.4	66.3	73.3	66.8	87.8	143.2	148.1	98.1	156.7
P98066	TNFAIP6	NEG	8.40754	-3.07168	0.00230186	8.76299	5	5	3.65797	6.94845	3.86485	6.93654	0.560648	1.45874	2	18.2	16.5	13.5	5.1	15.5	35.7	115	57.3	268.9	454.3
P00488	F13A1	POS	0.207145	2.27128	0.00234422	8.73667	5	5	7.18391	5.12698	7.31397	5.04269	0.547917	1.02147	11	124.4	102.1	274.1	98.1	190.3	23.3	24	29.5	103.9	30.4
Q99828	CIB1	fail	0.566831	0.819011	0.00235721	8.72871	5	5	6.91629	6.27637	7.06249	6.24348	0.273951	0.316209	2	98.3	131.7	113.1	138.9	126.4	77.2	71.3	67.9	100.9	74.2
P50502	ST13	fail	0.749457	0.416082	0.00241909	8.69132	5	5	6.75072	6.50636	6.8983	6.48222	0.123564	0.174096	3	121	98.1	130.7	91.7	101.8	81.5	105.4	81.8	97	91.1
Q8IZP2	ST13P4	fail	0.749457	0.416082	0.00241909	8.69132	5	5	6.75072	6.50636	6.8983	6.48222	0.123564	0.174096	3	121	98.1	130.7	91.7	101.8	81.5	105.4	81.8	97	91.1
P16333	NCK1	low_pep	0.647979	0.625981	0.0025843	8.59601	5	5	6.84726	6.37788	6.99565	6.36967	0.118676	0.302389	1	125.4	112.5	109.6	120.3	108.8	71.1	102.6	67.4	105.9	76.4
P20036	HLA-DPA1	POS	0.411201	1.28209	0.00260742	8.58316	5	5	7.00033	5.95827	7.13338	5.85129	0.407979	0.526841	3	91.4	115.2	215.7	125.9	120.3	37.3	58.2	102.6	83.1	50.2
O43491	EPB41L2	fail	0.612086	0.708195	0.00265783	8.55554	5	5	6.87158	6.34003	7.02675	6.31855	0.220777	0.296023	6	141.9	121.5	112.4	89.6	126.8	89.8	90.3	68.5	86.4	72.7
Q16827	PTPRO	low_pep	0.594366	0.750576	0.00265964	8.55455	5	5	6.88164	6.30403	7.0283	6.27772	0.29065	0.262185	1	106.9	109.2	123	96.7	164.2	69.5	83	69.6	103.8	73.9
Q9NQW7-4	XPNPEP1	low_pep	1.7116	-0.775349	0.00273814	8.51259	5	5	6.01622	7.00308	6.17533	6.95068	0.106036	0.392308	1	67.2	67.2	76.2	54.2	60.9	72.7	165.5	165.3	105.7	165.2
O43491-3	EPB41L2	fail	0.640231	0.643334	0.00285742	8.45107	5	5	6.83677	6.38567	6.99555	6.35222	0.271801	0.20375	5	139.7	128	106.6	83.3	122.9	82.2	95.7	81.1	85.3	75.1
Q15833-3	STXBP2	fail	1.54376	-0.626452	0.00287394	8.44275	5	5	6.16309	6.97253	6.32732	6.95377	0.259823	0.205242	12	97.4	73.2	74.3	50.1	71.2	105.8	150.1	129.6	109.2	139
Q9Y336	SIGLEC9	low_pep	0.780431	0.357657	0.00291589	8.42185	5	5	6.71556	6.55173	6.86541	6.50775	0.14327	0.124052	1	122.6	94.1	100.5	97.6	113.3	77.8	91.3	92.9	103.4	106.5
O94832	MYO1D	low_pep	2.78752	-1.47898	0.00294284	8.40857	5	5	5.48173	7.12855	5.66117	7.14015	0.338166	0.708352	1	49.7	64.6	34	40.6	40.2	78.7	257.9	104.1	121.6	208.8
B0I1T2-2	MYO1G	low_pep	2.78752	-1.47898	0.00294284	8.40857	5	5	5.48173	7.12855	5.66117	7.14015	0.338166	0.708352	1	49.7	64.6	34	40.6	40.2	78.7	257.9	104.1	121.6	208.8
Q13349	ITGAD	POS	0.398861	1.32604	0.0029461	8.40698	5	5	7.02358	5.88613	7.15762	5.83158	0.499922	0.495531	3	173.7	84.1	227.6	98.2	114.2	83.7	52.1	52.3	66.1	48
Q9H4A9	DPEP2	fail	0.647619	0.626782	0.00295954	8.40041	5	5	6.85187	6.38559	6.99835	6.37157	0.129365	0.306819	4	109.3	115.9	115.9	123.4	113.5	85.5	94.8	77	98	66.8
P00918	CA2	fail	0.649494	0.622612	0.00296563	8.39745	5	5	6.84438	6.39466	6.98788	6.36526	0.188413	0.271995	8	98.7	110.8	119.6	126.5	121.1	84.2	86.5	86.6	97.3	68.7
Q5ZPR3-2	CD276	low_pep	0.592228	0.755775	0.00303125	8.36587	5	5	6.85054	6.31224	6.98742	6.23165	0.321259	0.243616	1	126.5	81.2	167.7	97.8	121.5	60.7	75.3	110.1	85.9	73.3
Q9H4A9-2	DPEP2	fail	0.642795	0.637568	0.0030443	8.35967	5	5	6.85375	6.3794	7.00123	6.36366	0.0925171	0.327563	3	112.7	117.9	120.7	116.9	110.4	85.1	99.1	81.8	93.5	62
Q10588-2	BST1	fail	0.763432	0.389428	0.00305253	8.35578	5	5	6.74099	6.52644	6.88717	6.49774	0.107605	0.178004	5	98.7	104.6	120.6	106.6	105.5	81.3	95.8	79.1	103.4	104.5
O60488	ACSL4	fail	1.84285	-0.88194	0.00307377	8.34577	5	5	6.00099	7.03811	6.16265	7.04459	0.292982	0.369593	8	92.3	57.2	72.1	45.8	61.8	114.5	178.3	108.4	113.8	155.7
O95236	APOL3	low_pep	2.55047	-1.35076	0.00313212	8.31864	5	5	5.59218	7.0947	5.75276	7.10352	0.346086	0.636746	1	36.3	53.5	44.5	56.4	53.6	76.8	174.3	86.1	160.5	257.9
Q71UI9-2	H2AZ2	low_pep	2.87774	-1.52493	0.00317048	8.30108	5	5	5.30231	7.13833	5.48897	7.0139	0.542089	0.615143	1	57.6	57.1	22.5	40.4	32	121	98.5	296.1	81.1	193.9
P30273	FCER1G	fail	1.6631	-0.733873	0.00317312	8.29988	5	5	6.10922	6.99078	6.26269	6.99657	0.0920277	0.383761	3	72.3	64.2	77.4	68.4	63.8	114.7	122.5	89.7	145.8	181.1
P16930-2	FAH	fail	0.652665	0.615586	0.00318885	8.29275	5	5	6.84607	6.39745	6.99309	6.3775	0.169693	0.284564	8	105.8	117.7	110.6	125.5	116.6	90.3	88.8	72.9	95.2	76.5
P23469-3	PTPRE	fail	0.600913	0.734773	0.00324911	8.26574	5	5	6.84065	6.35763	6.99983	6.26505	0.261474	0.298424	5	140	133	105	88.2	114.7	72.6	74.8	122.1	73.3	76.3
O75340	PDCD6	fail	0.798605	0.324445	0.00331982	8.23468	5	5	6.68858	6.57476	6.83879	6.51435	0.0845018	0.154229	6	105.8	103.6	120	89.4	99.3	74.6	87.5	115.1	102.5	102.2
P34910	EVI2B	fail	0.808004	0.307566	0.0033511	8.22115	5	5	6.69331	6.57981	6.84442	6.53685	0.102246	0.132025	5	111.6	106.2	118.2	92.6	91.5	86.7	105.2	95.6	87.9	104.5
Q9Y4D7	PLXND1	fail	0.75767	0.400358	0.00344113	8.1829	5	5	6.75019	6.52742	6.89899	6.49864	0.0700945	0.206832	2	108.8	104.6	109.5	103.3	112.3	92.3	93.9	86.5	97.8	91.1
Q99536-2	VAT1	fail	0.612286	0.707723	0.00344935	8.17946	5	5	6.82397	6.36865	6.98139	6.27366	0.313304	0.225827	5	143.7	117.3	117.4	73.7	128	67	79.3	98.8	70.1	104.7
Q9BXD5	NPL	POS	0.438489	1.18939	0.00348862	8.16313	5	5	6.99041	5.9971	7.13602	5.94663	0.509601	0.404069	3	84.1	149.2	194.1	88.5	154.2	57.2	103.1	54.1	54.8	60.8
P23469	PTPRE	fail	0.616017	0.698958	0.00350703	8.15553	5	5	6.82677	6.37719	6.98643	6.28747	0.274674	0.266262	6	143.8	130.4	105.5	85	112.1	72.8	75.3	118.8	75.7	80.5
Q99536-3	VAT1	fail	0.605443	0.723938	0.00355039	8.13781	5	5	6.82815	6.36126	6.98664	6.2627	0.318073	0.237703	8	144	120.7	112.5	74.8	129.5	65.1	78.1	100.3	70	105.2
Q99536	VAT1	fail	0.606685	0.720981	0.00357803	8.12662	5	5	6.82666	6.36257	6.98514	6.26416	0.316979	0.237366	10	144	120.4	111.9	75	129.5	65.4	77.8	100.3	70.2	105.3
P24557	TBXAS1	low_pep	1.69718	-0.763139	0.00360161	8.11714	5	5	6.03346	6.99407	6.20015	6.96329	0.283409	0.309488	1	89.6	67.8	68.3	43.7	66.5	84.2	144.9	114.9	119.7	200.6
P15291	B4GALT1	fail	0.646016	0.630358	0.00371853	8.07105	5	5	6.85041	6.3891	6.99806	6.36771	0.20043	0.285225	3	104.5	122.6	109.2	129.3	113.1	89.9	89.2	75.4	93.7	73
P19838	NFKB1	low_pep	2.36979	-1.24476	0.0037216	8.06986	5	5	5.62425	7.10356	5.8063	7.05106	0.448354	0.522488	1	57.7	80.8	38.8	42.7	37.8	72	188.9	159.6	104.2	217.5
P05186	ALPL	fail	0.674311	0.568513	0.00378343	8.04609	5	5	6.81976	6.42206	6.96372	6.3952	0.207999	0.23706	3	99.4	107.7	110	130.3	119.9	76.1	86.4	73.7	106.9	89.5
P48304	REG1B	low_pep	0.600137	0.736637	0.00384543	8.02264	5	5	6.8899	6.3139	7.02916	6.29252	0.265972	0.311794	1	94	108.2	127.1	139.6	130	85.9	80.9	67.9	95.8	70.5
Q9UKJ1	PILRA	low_pep	1.91038	-0.933857	0.00388031	8.00961	5	5	5.92238	7.02614	6.08783	7.02168	0.280525	0.438302	1	59.5	74.4	77.6	42.5	56.2	102.8	128.8	87.2	142.4	228.8
P47755-2	CAPZA2	fail	0.837448	0.255928	0.00390392	8.00086	5	5	6.66683	6.60284	6.81053	6.5546	0.129845	0.0593576	5	97.5	90	122.6	102.5	98.2	79.6	105.1	100.9	92.5	111.1
P27105-2	STOM	NEG	3.85465	-1.9466	0.00394475	7.98585	5	5	4.97579	7.06	5.13966	7.08626	0.197658	1.06983	3	31.5	28	36.3	31.7	30.4	55.9	166.4	60.9	220.8	338.2
P08697	SERPINF2	fail	0.624289	0.679715	0.00401118	7.96176	5	5	6.86963	6.35433	7.01834	6.33862	0.232294	0.302025	13	104.9	124.3	103.5	126.6	128	86.3	91.7	72.2	94.5	67.9
P16671-2	CD36	POS	0.163795	2.61003	0.00401566	7.96015	5	5	7.01353	4.69981	7.17318	4.56315	1.06434	1.00433	5	464.5	81	104.1	67.9	135.4	62.7	26.2	22.4	18.1	17.8
P08697-2	SERPINF2	fail	0.626741	0.67406	0.00406822	7.94139	5	5	6.86752	6.35663	7.01648	6.34242	0.230561	0.300569	10	105	124.3	103.4	124.8	128.9	85.3	93	71.6	95.4	68.2
P18433	PTPRA	low_pep	0.696331	0.522156	0.00406891	7.94114	5	5	6.77844	6.47038	6.93823	6.41607	0.268989	0.117305	1	134.8	128.3	91.4	94.7	106.5	80.2	85.1	94.1	90.7	94.1
P01920	HLA-DQB1	fail	0.540194	0.888452	0.00407342	7.93954	5	5	6.8943	6.24634	7.03289	6.14444	0.421841	0.267328	5	75.1	126	147.4	142.2	120.1	51.4	73	103.5	76.3	85.1
Q9Y6K5	OAS3	fail	1.64526	-0.718316	0.00409634	7.93145	5	5	6.08463	7.01071	6.24819	6.96651	0.217799	0.340484	4	81	69.7	55.5	60.3	76.2	122.9	141.8	148.4	88.5	155.8
P20138	CD33	low_pep	1.36195	-0.445675	0.00414069	7.91591	5	5	6.2725	6.90997	6.42508	6.87076	0.202921	0.148173	1	95.8	67.4	95.7	65.9	67.8	98.7	105.5	134.4	124.8	144
P20701-3	ITGAL	fail	1.50341	-0.588234	0.00419874	7.89583	5	5	6.21124	6.95547	6.36668	6.95491	0.17119	0.285003	23	76.4	78.8	82.4	75.9	59.3	105.3	120.4	107.2	148.5	145.9
P22891	PROZ	fail	0.6018	0.732643	0.00420482	7.89374	5	5	6.89192	6.31449	7.03802	6.30537	0.227722	0.345973	3	107.7	119.2	105.9	136.4	127.4	88.9	95.6	63.3	88.2	67.3
Q9HBB8	CDHR5	fail	0.665107	0.588341	0.00424528	7.87993	5	5	6.83245	6.41599	6.9775	6.38916	0.19301	0.271589	4	99.4	111.7	112.7	124.2	123.7	93.1	90.1	77.3	89.3	78.4
O15204	ADAMDEC1	NEG	2.35142	-1.23353	0.00427304	7.87052	5	5	5.7704	7.08827	5.92852	7.16206	0.120058	0.689011	7	52.8	52.7	64	49.2	55.3	122.2	172.7	66.9	192.8	171.4
Q93070	ART4	fail	0.726115	0.461729	0.00427472	7.86995	5	5	6.77651	6.49076	6.92581	6.46408	0.154339	0.211482	2	120.2	104	98	114.4	113	89.1	93.2	83.6	98.3	86.2
Q6UX71-2	PLXDC2	fail	0.614853	0.701687	0.00429294	7.86382	5	5	6.88059	6.33862	7.02497	6.32328	0.187915	0.351048	8	102.8	115.5	117.6	128.6	126.5	90.3	85.9	72.7	95.9	64.2
P06126	CD1A	low_pep	0.550794	0.860416	0.00429359	7.8636	5	5	6.9074	6.22174	7.04177	6.18135	0.390731	0.2928	1	94.3	110.1	154.2	167.6	92.9	61.5	89.9	85.5	88.9	55.1
P09467	FBP1	NEG	2.77435	-1.47215	0.00430987	7.85814	5	5	5.37401	7.07546	5.53854	7.01069	0.267812	0.791921	17	52.8	34.1	45.1	31.8	47.5	54	111.6	135.4	174.8	312.9
P07333	CSF1R	fail	0.610321	0.71236	0.00434513	7.84639	5	5	6.88091	6.33285	7.02725	6.31489	0.256565	0.313522	3	104	118.8	102.9	135.1	132.4	85.4	86.2	72.4	96.6	66.1
O43914-2	TYROBP	POS	0.493383	1.01922	0.00436807	7.83879	5	5	6.93531	6.14719	7.07507	6.05585	0.438769	0.379598	2	159.8	77.9	129.9	100.3	169.3	54.1	54.7	80.8	90	83.1
P57721	PCBP3	fail	0.754445	0.406512	0.00444998	7.81199	5	5	6.73219	6.53078	6.88518	6.47867	0.179315	0.147498	3	105.2	116.9	95.3	107.9	107.4	72.4	110.1	97.5	84.5	102.9
Q96QV6	H2AC1	NEG	5.01187	-2.32535	0.00447596	7.80359	5	5	4.22837	6.95667	4.41786	6.74321	0.607491	1.18266	3	16	33.3	16.8	23.5	11	34.5	93.9	448	86	236.9
Q8IUE6	H2AC21	NEG	5.01187	-2.32535	0.00447596	7.80359	5	5	4.22837	6.95667	4.41786	6.74321	0.607491	1.18266	3	16	33.3	16.8	23.5	11	34.5	93.9	448	86	236.9
P16104	H2AX	NEG	5.01187	-2.32535	0.00447596	7.80359	5	5	4.22837	6.95667	4.41786	6.74321	0.607491	1.18266	3	16	33.3	16.8	23.5	11	34.5	93.9	448	86	236.9
P20701	ITGAL	fail	1.49678	-0.581859	0.00448171	7.80173	5	5	6.21474	6.95282	6.37013	6.95199	0.173304	0.284074	24	76.4	79.1	82.3	76.5	59.4	104.9	120.3	107	148.2	145.8
P16671	CD36	POS	0.175367	2.51155	0.00456699	7.77454	5	5	6.99586	4.77748	7.15798	4.64643	1.0723	0.963061	8	463	84.2	102	63.9	133.3	63.3	28.6	22.9	19	19.7
P05090	APOD	fail	0.586371	0.770113	0.00461797	7.75853	5	5	6.89736	6.29564	7.046	6.27589	0.326508	0.299154	7	101.9	131.2	96.3	142.2	131.5	79.5	81.1	64.7	99.6	72
Q8WTV0-3	SCARB1	low_pep	0.468598	1.09358	0.0046225	7.75711	5	5	6.96804	6.01444	7.09371	6.00013	0.483907	0.401752	1	114.5	82.2	235.3	128	108.5	79.7	79.3	45.8	74	52.7
P43003	SLC1A3	NEG	2.21392	-1.1466	0.00468324	7.73828	5	5	5.74402	7.04863	5.89468	7.04129	0.318288	0.579336	3	63.1	37.7	66.3	50.7	55.3	86.7	122.2	86.7	168.4	262.9
P22694	PRKACB	fail	0.612136	0.708075	0.00471773	7.72769	5	5	6.8095	6.36999	6.9616	6.25353	0.213997	0.348255	3	126.6	109.8	127.9	80.6	123.9	55.4	78.2	129.5	71.2	96.9
P20702	ITGAX	POS	0.466521	1.09999	0.00474583	7.71912	5	5	6.97154	6.05045	7.10724	6.00725	0.430225	0.467964	38	162.6	86.2	206	102.3	105.4	91	60.3	58.5	73.1	54.5
P16671-4	CD36	POS	0.174778	2.5164	0.00477469	7.71038	5	5	6.9907	4.76817	7.15319	4.63678	1.08048	0.975707	7	465.4	84.1	102	62.8	132.7	63.4	28.9	22.5	18.5	19.7
Q16658	FSCN1	fail	1.81365	-0.858898	0.00479388	7.70459	5	5	6.01161	7.03176	6.15703	7.01592	0.345162	0.357964	6	61.3	46.6	87.1	58.5	76.8	112	170	169.9	107.6	110.2
P14780	MMP9	fail	0.554769	0.850041	0.00479836	7.70324	5	5	6.92072	6.24968	7.06966	6.21962	0.196734	0.451199	10	121	121.6	144	91.4	134.8	101.8	86.9	62	67.7	68.7
P04066	FUCA1	fail	0.621557	0.686041	0.00488206	7.67829	5	5	6.87005	6.34338	7.01486	6.32882	0.268283	0.294688	9	93.4	116.9	116.7	120.7	142.4	84.3	96.2	69.9	91.3	68.2
P16671-3	CD36	POS	0.175472	2.51068	0.00491182	7.66953	5	5	6.98951	4.77392	7.15175	4.64107	1.08045	0.982057	7	465.2	83.4	101.2	63.4	133.1	64.1	28.3	22.6	18.6	20.1
P13498	CYBA	fail	1.39303	-0.478231	0.00491278	7.66924	5	5	6.24815	6.92553	6.40518	6.88341	0.213955	0.177693	3	75.5	83.5	67.4	86.3	69.2	97	134.4	129.9	99.9	156.9
Q15833	STXBP2	fail	1.51006	-0.594607	0.00495202	7.65777	5	5	6.18722	6.95995	6.35117	6.94578	0.239593	0.250047	13	97.8	75.4	73.9	52.8	71.4	106.8	155.4	125.7	107.3	133.6
P16930	FAH	fail	0.658115	0.603588	0.0049544	7.65707	5	5	6.8419	6.40094	6.98896	6.38537	0.176194	0.304231	9	105.5	117.8	109.7	126.7	115	91.2	89.9	71.9	97.2	75.2
P06732	CKM	fail	0.705425	0.503435	0.00498452	7.64833	5	5	6.79108	6.46855	6.93424	6.43081	0.210482	0.204633	10	93.5	105.2	115.1	125	117.7	85.3	85.7	90.5	98.6	83.5
P02766	TTR	fail	0.606955	0.720338	0.00507131	7.62342	5	5	6.88313	6.32381	7.02845	6.30811	0.277521	0.317078	9	97.5	123.1	107.9	141	125.5	81.7	85.7	70.7	100.8	66.1
Q9Y646	CPQ	fail	0.648207	0.625473	0.00511966	7.60974	5	5	6.84993	6.38666	6.99737	6.3719	0.194371	0.310738	6	103.7	118.6	108.1	123.6	124.3	89.8	92.7	74.3	95.4	69.5
P15169	CPN1	fail	0.656931	0.606186	0.00513997	7.60402	5	5	6.84343	6.39433	6.99318	6.38699	0.145694	0.324251	7	108.2	122.2	112.2	111.9	120.3	90	98.4	68.8	95.6	72.3
P51828	ADCY7	low_pep	0.703171	0.508052	0.00516326	7.5975	5	5	6.79617	6.45471	6.93821	6.43016	0.138026	0.26431	1	114.1	95.8	125.6	121.3	101.8	88.8	86.1	71.9	100.9	93.6
Q9Y6N5	SQOR	fail	1.4397	-0.525769	0.00522769	7.57961	5	5	6.17883	6.93075	6.33613	6.8619	0.173395	0.256109	3	81.5	67.7	64	69	81.9	83.5	107.4	141.1	110.5	193.3
P40121	CAPG	fail	0.650765	0.619792	0.00534703	7.54705	5	5	6.82014	6.37079	6.95938	6.33959	0.237047	0.27902	10	107.5	92.6	161.9	100.8	113.4	63.7	112.3	65.5	85.4	97
P05107	ITGB2	fail	0.557501	0.842955	0.00537161	7.54043	5	5	6.89761	6.23467	7.03753	6.19457	0.360491	0.344117	35	151.2	87.5	180.1	92.1	109.8	90.1	71	63.2	80.4	74.5
P08648	ITGA5	fail	1.74878	-0.806349	0.00538553	7.5367	5	5	6.04092	7.00309	6.1893	6.99565	0.270006	0.39317	14	65.5	53.2	94.1	57.7	65.4	81.8	130.2	114.4	166.3	171.4
Q9P1U1	ACTR3B	low_pep	0.526887	0.924434	0.00542118	7.52718	5	5	6.9111	6.19552	7.0424	6.11797	0.486194	0.251675	1	83	101.6	124.5	196	122.7	55	67.3	88	88.8	73.1
Q6UX71	PLXDC2	fail	0.629275	0.668237	0.00544633	7.5205	5	5	6.86848	6.35743	7.01327	6.34504	0.1672	0.359065	10	105.6	113.4	115.6	127.2	123.7	92.3	86.8	71.7	97.6	66.1
P63098	PPP3R1	low_pep	0.653265	0.614261	0.00546779	7.51483	5	5	6.83319	6.39498	6.97166	6.3574	0.233165	0.279984	1	93.9	99.3	137.7	125.2	119.9	78.2	76.6	84.2	106.2	78.8
P40925-2	MDH1	fail	0.753423	0.408468	0.00553707	7.49666	5	5	6.74451	6.5062	6.886	6.47753	0.188401	0.153246	10	105	92.3	145.6	102.5	98	81.6	101.1	80.2	96.4	97.3
P43353	ALDH3B1	fail	0.551829	0.857708	0.00561823	7.47567	5	5	6.91664	6.22415	7.06938	6.21167	0.274917	0.431144	3	174.6	111.8	116.6	97.4	116.1	92.4	93	48.7	73.9	75.5
P01909	HLA-DQA1	POS	0.448264	1.15758	0.00576055	7.43958	5	5	6.94418	6.04599	7.08032	5.92274	0.357469	0.594081	3	108.3	111.5	201.5	125	93.1	60.8	60.3	139	57.2	43.2
P02652	APOA2	fail	0.610587	0.711731	0.00579498	7.43098	5	5	6.88159	6.32422	7.02397	6.31224	0.262248	0.336687	8	99	112.7	111.7	143.9	127.1	85.1	87.8	69.4	98.6	64.6
P09914	IFIT1	NEG	3.98538	-1.99472	0.00579996	7.42974	5	5	5.01033	7.17618	5.17486	7.16958	0.205711	1.17845	2	36.3	27.8	33.9	34	29.9	183	311.5	170	55.1	118.5
P00167	CYB5A	low_pep	2.73213	-1.45003	0.00582178	7.42432	5	5	5.34344	7.07284	5.51198	6.96201	0.174975	0.852447	1	45.6	40	34.4	38.9	45.2	50.9	86.9	221.7	168.1	268.3
P27105	STOM	NEG	2.84231	-1.50706	0.00585207	7.41684	5	5	5.39828	7.05667	5.5582	7.06526	0.155726	0.891832	8	43	37.6	47.8	41.6	41.5	59	154.7	76.5	202.6	295.6
P06899	H2BC11	fail	1.61732	-0.693603	0.00586908	7.41265	5	5	6.07556	6.98611	6.22733	6.92093	0.30145	0.287966	6	65	65.1	64.1	91.2	56.4	103.9	102.4	209.2	116.3	126.5
P23527	H2BC17	fail	1.61732	-0.693603	0.00586908	7.41265	5	5	6.07556	6.98611	6.22733	6.92093	0.30145	0.287966	6	65	65.1	64.1	91.2	56.4	103.9	102.4	209.2	116.3	126.5
Q6DRA6	H2BC19P	low_pep	1.61732	-0.693603	0.00586908	7.41265	5	5	6.07556	6.98611	6.22733	6.92093	0.30145	0.287966	1	65	65.1	64.1	91.2	56.4	103.9	102.4	209.2	116.3	126.5
Q6DN03	H2BC20P	low_pep	1.61732	-0.693603	0.00586908	7.41265	5	5	6.07556	6.98611	6.22733	6.92093	0.30145	0.287966	1	65	65.1	64.1	91.2	56.4	103.9	102.4	209.2	116.3	126.5
Q16778	H2BC21	fail	1.61732	-0.693603	0.00586908	7.41265	5	5	6.07556	6.98611	6.22733	6.92093	0.30145	0.287966	6	65	65.1	64.1	91.2	56.4	103.9	102.4	209.2	116.3	126.5
Q8N257	H2BC26	fail	1.61732	-0.693603	0.00586908	7.41265	5	5	6.07556	6.98611	6.22733	6.92093	0.30145	0.287966	5	65	65.1	64.1	91.2	56.4	103.9	102.4	209.2	116.3	126.5
P33778	H2BC3	fail	1.61732	-0.693603	0.00586908	7.41265	5	5	6.07556	6.98611	6.22733	6.92093	0.30145	0.287966	6	65	65.1	64.1	91.2	56.4	103.9	102.4	209.2	116.3	126.5
Q15404	RSU1	low_pep	0.728021	0.457948	0.00590807	7.4031	5	5	6.76839	6.48186	6.92099	6.46304	0.135644	0.239898	1	120.3	112.5	99.5	104.9	109	73.5	105.6	70.3	103.4	101.1
P61247	RPS3A	fail	0.589182	0.763215	0.00598604	7.38418	5	5	6.85198	6.33694	7.01179	6.24857	0.289655	0.357904	11	144	132.9	98	90.5	121.2	78.4	81.5	118.1	64.7	70.7
P07948-2	LYN	fail	1.82164	-0.86524	0.00598752	7.38383	5	5	6.01863	7.01654	6.18558	7.05082	0.193918	0.484647	17	78.1	74.8	56.6	56.6	61.2	114.9	164.8	78.3	142.6	172.1
P40925	MDH1	fail	0.753648	0.408038	0.00599084	7.38303	5	5	6.74231	6.5061	6.88371	6.47567	0.201486	0.141478	11	105.2	92.3	148.1	102	95.9	81	101.3	81.7	95.6	96.8
P53794	SLC5A3	low_pep	1.33304	-0.414718	0.0060082	7.37885	5	5	6.30444	6.89096	6.45434	6.86906	0.153417	0.19785	1	85.8	71.5	94.5	79.4	67	99.1	131.5	104.9	110.7	155.6
P46926	GNPDA1	fail	0.679986	0.556422	0.00614571	7.34621	5	5	6.80798	6.41108	6.94696	6.39053	0.216452	0.258743	3	97.6	95.9	149.1	111.8	113.2	72.6	113.7	68.8	88.8	88.5
P07948	LYN	fail	1.81926	-0.863349	0.00614591	7.34616	5	5	6.02018	7.01589	6.1872	7.05055	0.195236	0.48565	16	78.3	74.9	56.6	56.5	61.4	115.2	165	78.2	142.5	171.4
P02751-2	FN1	POS	0.273031	1.87286	0.00618726	7.33648	5	5	7.04801	5.39114	7.17931	5.30645	0.796954	0.810806	2	229.2	70.8	283.8	84	104.9	86.8	36.8	29.7	36.2	37.9
P26951	IL3RA	low_pep	0.672374	0.572664	0.00619609	7.33443	5	5	6.82303	6.41691	6.97753	6.40486	0.216857	0.271816	1	109.2	130.8	103.2	101.8	124	84	102.2	72.6	96.4	75.8
Q8N386	LRRC25	fail	0.633407	0.658796	0.00622912	7.32676	5	5	6.84513	6.34137	6.98452	6.32572	0.198768	0.347606	2	106.7	93.9	144.9	109.3	126.6	72.7	96.2	50.8	94.5	104.4
Q09666	AHNAK	fail	0.669705	0.578402	0.00623335	7.32578	5	5	6.78339	6.43231	6.94343	6.36502	0.330445	0.120131	102	158.6	121.1	110.9	78.5	97	76.3	87	92.3	78.8	99.5
P0C0L5	C4B	fail	0.64443	0.633904	0.00626591	7.31826	5	5	6.85235	6.37764	7.00274	6.36884	0.208713	0.324376	12	105.5	125.5	105.3	115.6	127.8	88	93.7	69.8	98.8	69.9
Q99816	TSG101	fail	0.632267	0.661394	0.00642991	7.28099	5	5	6.82293	6.38165	6.98608	6.32468	0.367783	0.168197	2	138.5	143.3	114.5	71.8	114	80.5	88.7	82.5	75.6	90.5
Q9NQ25-7	SLAMF7	low_pep	2.03602	-1.02575	0.00646917	7.2722	5	5	5.81134	7.05119	5.9658	6.99155	0.580866	0.238533	1	66.4	50.3	116.7	37.8	37.9	81.7	130.3	170.7	120.1	188
P10301	RRAS	fail	1.499	-0.583996	0.00647164	7.27165	5	5	6.18621	6.94328	6.34345	6.92744	0.278556	0.224132	4	99.1	64.4	89.8	53	67.4	88	134.5	114.7	133.8	155.4
P08476	INHBA	NEG	2.0637	-1.04523	0.0065089	7.26337	5	5	5.83514	7.04907	5.9889	7.03413	0.179531	0.61493	2	53.1	52.7	64	61.9	54.7	76.7	107.6	115.2	204	210
Q8NBJ5	COLGALT1	fail	1.24744	-0.318971	0.00662347	7.2382	5	5	6.35398	6.87082	6.50966	6.82863	0.0595773	0.186873	7	92.7	80.6	85	72.8	79.2	109.5	110.3	147	105.8	116.9
Q5R3K3	CALHM6	NEG	4.14332	-2.05079	0.00667714	7.22655	5	5	4.72695	6.95009	4.89484	6.94563	0.203837	1.24644	8	25.5	24.2	31.1	24.5	27.7	43.2	229.7	54	132.2	408
Q14019	COTL1	fail	0.61213	0.70809	0.00668325	7.22523	5	5	6.855	6.31358	6.98903	6.28094	0.319017	0.297427	5	98.1	96.1	159.5	141.5	97.7	59.8	114.7	73.6	83.3	75.7
Q10588	BST1	fail	0.777287	0.36348	0.00668637	7.22456	5	5	6.72536	6.53791	6.87151	6.50803	0.137161	0.176983	7	94.1	104.9	122	104.5	105.4	80	99.4	77.7	101	111
P02144	MB	fail	0.650577	0.620208	0.00679071	7.20222	5	5	6.84161	6.39042	6.9831	6.3629	0.265112	0.276676	3	92	108.7	116.6	136.7	124.5	86.6	84.6	81.4	97.3	71.6
Q07021	C1QBP	low_pep	2.11198	-1.0786	0.00684636	7.19045	5	5	5.72085	7.04619	5.87604	6.95463	0.312372	0.589828	1	46.6	50.9	49.1	70.5	49.7	57.3	111.3	218.5	141.3	204.8
P35613-3	BSG	fail	1.54582	-0.628371	0.00689559	7.18011	5	5	6.16863	6.96299	6.31171	6.94008	0.336521	0.195863	5	67.5	53.5	106.5	65.3	76.7	106.5	114	117.9	130.9	161.3
P17927	CR1	fail	0.700645	0.513244	0.00703081	7.15209	5	5	6.7929	6.45468	6.93422	6.42098	0.162088	0.275	2	121.7	89.7	129	115.9	102.7	84.4	79.6	85.2	107.2	84.6
Q8IWE4	DCUN1D3	low_pep	2.91052	-1.54128	0.00717281	7.12325	5	5	5.40549	7.09912	5.58214	7.12342	0.635263	0.722794	1	68.9	44.5	65.9	18.6	36.4	76.9	219.6	80.6	147.5	241.3
O75015	FCGR3B	fail	0.604015	0.727344	0.0071872	7.12035	5	5	6.86281	6.32504	7.00533	6.27799	0.375274	0.256019	4	94	109.9	96.4	153.3	139.9	65.7	74.5	71.6	102.4	92.3
Q9NUQ9-2	CYRIB	fail	0.723422	0.467091	0.00730748	7.09641	5	5	6.77903	6.47215	6.92724	6.46015	0.107564	0.272185	4	129.7	98	116.1	99.5	108.8	89.4	102.1	68.9	96.9	90.5
P15090	FABP4	POS	0.395875	1.33688	0.00732203	7.09354	5	5	7.03044	5.86575	7.16943	5.83255	0.553545	0.629127	2	217.5	75.9	113.6	128.7	158.2	96.7	60.7	50.6	60.7	37.4
Q07075	ENPEP	fail	0.697023	0.520721	0.00746061	7.06649	5	5	6.80688	6.4504	6.95705	6.43632	0.144604	0.293934	3	112.3	116.3	103.4	115.4	112.9	93.9	95.8	74.3	96.5	79.3
P54802	NAGLU	fail	0.660564	0.598229	0.00747273	7.06415	5	5	6.83949	6.40229	6.98817	6.38994	0.167617	0.33708	15	110.1	116.7	104.9	120	121.8	94.8	90.1	71.7	97.1	72.8
Q14974	KPNB1	fail	1.25926	-0.332572	0.00747993	7.06276	5	5	6.34072	6.87072	6.49986	6.83244	0.13881	0.156675	10	81.9	93.1	79.8	73.5	78.2	89.1	136	132.1	102.8	133.4
Q9BXD5-3	NPL	POS	0.453883	1.13961	0.00759785	7.04019	5	5	6.95929	6.0118	7.10601	5.9664	0.555202	0.45754	2	83.9	146.1	202.8	78.4	153.1	59.4	108.7	52.8	53.7	61.1
P35613	BSG	fail	1.527	-0.610696	0.00766828	7.02688	5	5	6.17905	6.95637	6.32209	6.93278	0.33351	0.194783	6	67.7	54.1	106.9	65.9	77.4	105.6	113.6	117.3	130.3	161.1
P19474	TRIM21	NEG	2.04749	-1.03386	0.00768458	7.02382	5	5	5.72681	7.03337	5.89604	6.92989	0.271473	0.595121	2	75.2	52	51.1	37.7	55.3	66.6	155	212.4	83.1	211.7
O43914	TYROBP	fail	0.538212	0.893753	0.00773431	7.01451	5	5	6.89071	6.2178	7.03377	6.14002	0.459837	0.330314	3	172.1	77.4	130.6	87.7	154.2	62	58.8	79.3	92.3	85.6
P10909-3	CLU	NEG	4.56435	-2.19041	0.00773681	7.01405	5	5	4.88065	7.12798	5.06115	7.25156	0.748289	1.16863	8	75.6	21	23.7	18.9	31.2	192.3	123.9	41.6	276.3	195.5
Q16881-7	TXNRD1	fail	0.801109	0.31993	0.0077735	7.00722	5	5	6.70114	6.57698	6.85	6.53007	0.0427252	0.198319	3	105.7	100.4	109.5	99.2	105.8	90.3	106.8	101.8	82.1	98.4
Q96IU4	ABHD14B	low_pep	0.769373	0.378245	0.00781832	6.99893	5	5	6.72892	6.5413	6.87391	6.49566	0.170303	0.169269	1	96.7	102.1	109.5	121.3	102.4	82.1	89.3	106.8	101.6	88.1
Q9H9S4	CAB39L	low_pep	0.69601	0.522819	0.00787456	6.98859	5	5	6.80731	6.43402	6.95432	6.4315	0.075914	0.323568	1	112.4	110.3	118.9	114.5	104.4	78.9	100.4	69.2	112.3	78.5
P27701	CD82	fail	1.73638	-0.79608	0.00788417	6.98683	5	5	6.04074	6.99855	6.20474	7.00082	0.31224	0.398409	5	99.1	60.5	54.5	56.4	67.1	98.8	123.7	94.3	158.8	186.8
Q9H4A9-3	DPEP2	fail	0.665763	0.58692	0.00794532	6.97568	5	5	6.8323	6.40643	6.97933	6.39241	0.223271	0.299735	2	107.2	112.8	99.6	131.2	121.6	86.8	89.2	72.3	103.5	75.8
O75882-3	ATRN	fail	0.650194	0.621058	0.00796014	6.97299	5	5	6.85036	6.38221	6.99776	6.3767	0.171	0.356772	36	108	117.5	108.3	125.5	118.6	92.2	92.5	68.5	99.6	69.4
P19397	CD53	fail	0.722018	0.469894	0.00796948	6.9713	5	5	6.76742	6.47349	6.91776	6.44786	0.0562407	0.294077	3	113.9	109.7	116	97.4	108.7	75.3	90	65.7	108.4	114.8
P10155	RO60	fail	0.705085	0.50413	0.00798538	6.96842	5	5	6.74945	6.47469	6.89933	6.3952	0.269426	0.175137	2	123.4	93.8	123.2	76.6	132	71.8	89.9	99.8	76.3	113.2
O75882	ATRN	fail	0.651882	0.617316	0.00801845	6.96246	5	5	6.84897	6.38496	6.99652	6.3792	0.169245	0.355588	37	108.4	117.5	108	125.1	118.3	92.5	92.6	68.7	99.4	69.7
Q8WUW1	BRK1	fail	0.824248	0.27885	0.0080385	6.95886	5	5	6.66897	6.59206	6.82325	6.5444	0.1472	0.100038	4	125.4	100.4	103.6	85	98.4	77.1	104.1	93.5	93.5	119.1
Q09666-2	AHNAK	low_pep	0.684796	0.546254	0.00804843	6.95708	5	5	6.78781	6.45793	6.94019	6.39394	0.230171	0.261981	1	120	125.3	110.5	115.8	85.6	86.2	95.7	92.3	70	98.5
Q9C0K1	SLC39A8	NEG	2.2482	-1.16877	0.00808181	6.95111	5	5	5.69303	7.01593	5.84576	7.01453	0.272311	0.695329	3	43.2	48.2	63.2	58.3	48.3	72.7	162.3	74.4	145.9	283.5
O43747	AP1G1	fail	1.39174	-0.476889	0.00828487	6.91531	5	5	6.21297	6.91572	6.37702	6.85391	0.195128	0.235939	2	90.9	82.2	64.7	64	72.6	76.3	114.7	145.8	116.9	172
P00739	HPR	fail	0.633275	0.659095	0.00830122	6.91246	5	5	6.86413	6.35885	7.01417	6.35508	0.178277	0.383946	31	112.6	125.8	106.4	122.3	116.4	95.7	90.2	61.9	96.4	72.3
P27487	DPP4	fail	0.660923	0.597447	0.00832213	6.90883	5	5	6.84026	6.40093	6.98738	6.38993	0.154349	0.351517	21	108.1	114.5	109.2	122.6	119.2	96	89.1	70.9	98	72.5
O43760	SYNGR2	fail	0.744126	0.426382	0.00834313	6.90519	5	5	6.75396	6.51434	6.89929	6.47291	0.128835	0.24196	2	103.7	103.9	116.4	118.2	98.8	86	81.4	96.5	105.7	89.4
P43121-2	MCAM	fail	0.660411	0.598565	0.00841051	6.89359	5	5	6.83657	6.39902	6.98321	6.38464	0.230889	0.308616	7	100.5	120.9	108.4	134.6	110	86.1	87.5	72.7	104.9	74.5
Q9NX76	CMTM6	fail	1.67408	-0.74337	0.00842657	6.89084	5	5	6.02627	6.98492	6.16931	6.91268	0.38227	0.288384	2	69.4	48	92.6	75.2	50.7	78.9	108.6	165.9	120.8	189.9
Q8TDQ7	GNPDA2	low_pep	0.659348	0.600889	0.00847625	6.88236	5	5	6.82006	6.37691	6.95864	6.35776	0.203067	0.330047	1	106.9	94.2	150.9	116.2	104.3	66.2	118.6	61.6	87.3	93.9
P25311	AZGP1	fail	0.663239	0.5924	0.00868669	6.84698	5	5	6.83559	6.4047	6.98248	6.39008	0.19886	0.328363	14	105.2	115	104.8	128.6	119.2	90.7	85.9	73.2	103.3	74.1
P23396-2	RPS3	fail	0.713825	0.486357	0.00875458	6.83575	5	5	6.74387	6.4966	6.90376	6.4174	0.269016	0.165123	11	133.8	120.8	88.5	89.8	110.1	74.8	84.2	115.2	82.9	99.8
P29017	CD1C	fail	0.599093	0.739149	0.00876394	6.8342	5	5	6.86387	6.30434	7.00232	6.26317	0.404158	0.258614	2	93.1	116.8	131.6	171	87.6	72.1	88	91	88.7	60.2
P01011-3	SERPINA3	low_pep	0.623538	0.681451	0.00877182	6.83291	5	5	6.87265	6.33066	7.01274	6.33129	0.185077	0.401871	1	101.3	106.1	135.6	129.6	117	88.6	93.5	66.9	100.9	60.4
Q9BVJ7	DUSP23	low_pep	0.674258	0.568628	0.00877797	6.8319	5	5	6.82092	6.41791	6.97007	6.40144	0.258006	0.264142	1	105.4	112.1	96.5	114.9	141	85.6	93.5	74.4	99.8	76.9
P02750	LRG1	fail	0.636706	0.6513	0.00885862	6.8187	5	5	6.86225	6.35999	7.00998	6.35868	0.173716	0.386437	15	109.5	119.4	108.1	126	119.7	92.6	91.2	65.1	100.9	67.4
O00757	FBP2	NEG	2.23558	-1.16065	0.0088641	6.81781	5	5	5.64054	7.02349	5.80055	6.9612	0.209283	0.725542	3	54.8	42.6	52.6	42	59.9	56.8	108.8	125.3	164.4	292.8
O14966	RAB29	low_pep	0.808148	0.307308	0.00891548	6.80947	5	5	6.69194	6.58232	6.84354	6.53623	0.15881	0.12184	1	100.6	107.5	94.9	103.7	111	83.3	103.3	91.5	89	115.3
Q13637	RAB32	low_pep	0.808148	0.307308	0.00891548	6.80947	5	5	6.69194	6.58232	6.84354	6.53623	0.15881	0.12184	1	100.6	107.5	94.9	103.7	111	83.3	103.3	91.5	89	115.3
P57729	RAB38	low_pep	0.808148	0.307308	0.00891548	6.80947	5	5	6.69194	6.58232	6.84354	6.53623	0.15881	0.12184	1	100.6	107.5	94.9	103.7	111	83.3	103.3	91.5	89	115.3
P14550	AKR1A1	fail	0.806627	0.310026	0.00892707	6.8076	5	5	6.69605	6.56737	6.84205	6.53203	0.148569	0.136842	11	98.1	99.1	134	93.1	98.8	77.4	101.7	101.3	104.8	91.8
P25445	FAS	fail	1.59273	-0.671501	0.00894777	6.80426	5	5	6.10546	6.95766	6.25774	6.92924	0.125886	0.419199	2	67.7	61.7	75.4	67.4	72.9	104.7	145	94.3	96.8	214.1
P23396	RPS3	fail	0.717237	0.479479	0.00898359	6.79849	5	5	6.74154	6.50085	6.90127	6.42179	0.264217	0.16739	12	132.9	120.2	88.9	89.4	110.5	75.4	84	115.4	83.1	100.3
Q9BTY2-2	FUCA2	fail	0.649548	0.622492	0.0089838	6.79846	5	5	6.84999	6.38122	6.99704	6.37455	0.148901	0.377786	2	109.9	114.6	109.8	122.7	120.4	90.6	85.5	69.4	107.4	69.7
P02751-11	FN1	POS	0.348789	1.51957	0.00904751	6.78826	5	5	6.99769	5.68643	7.12369	5.60412	0.759753	0.638853	13	194.8	63	273.4	95.3	106.6	78.4	36.5	42.6	58.6	50.7
Q9UH65	SWAP70	low_pep	0.674306	0.568526	0.009063	6.7858	5	5	6.81458	6.42443	6.95697	6.38845	0.236754	0.286302	1	100.5	108	115.9	141.8	101.3	88.6	104.5	86.5	77	75.8
O75106	AOC2	low_pep	0.666658	0.584981	0.0090871	6.78196	5	5	6.83439	6.40195	6.97993	6.39495	0.200904	0.32545	1	102.9	110.9	107.1	127.3	124.4	89.4	94.3	69	101	73.6
P12314-2	FCGR1A	low_pep	1.47669	-0.562368	0.00919927	6.76426	5	5	6.19281	6.93606	6.34452	6.90688	0.184983	0.318795	1	63.1	73.8	81.2	77.8	71.2	74.9	126.7	122.7	142	166.5
P01903	HLA-DRA	POS	0.488356	1.034	0.00925926	6.75489	5	5	6.94312	6.10683	7.0753	6.0413	0.321908	0.59734	8	109.1	97.4	179.9	143	103.2	58.4	56.4	105.4	104.4	42.9
A0A1B0GUS4	UBE2L5	fail	0.765005	0.386459	0.00927547	6.75236	5	5	6.73406	6.52673	6.87542	6.48896	0.217956	0.129844	2	93	99.1	130.9	120.8	93.8	83	104.5	90	89.2	95.7
P35858	IGFALS	fail	0.697764	0.519189	0.00927695	6.75213	5	5	6.80557	6.45032	6.95393	6.43474	0.157492	0.302278	5	103	114.4	108.5	113.5	120.7	94.1	97.8	79.8	94.6	73.6
P27701-2	CD82	fail	1.6914	-0.758216	0.00929115	6.74993	5	5	6.0657	6.98669	6.22965	6.98786	0.304729	0.393779	4	100.6	62.5	55.9	57.6	66.6	99.6	122.5	92.7	155.3	186.8
Q9NUQ9	CYRIB	fail	0.71033	0.49344	0.00943058	6.72844	5	5	6.78871	6.45206	6.93565	6.44221	0.139267	0.29365	7	133.9	96.1	124.8	99.3	103.6	90.2	102.8	66.5	94.8	88
Q969P0	IGSF8	fail	1.48508	-0.570537	0.00946222	6.72361	5	5	6.22235	6.94238	6.37336	6.9439	0.216367	0.307547	2	77.5	72	92.6	78.1	57.5	114.4	152	101.3	112.5	142
P26196	DDX6	low_pep	0.683493	0.549002	0.00946247	6.72357	5	5	6.7902	6.45201	6.93341	6.38441	0.241843	0.269147	1	94.6	104.1	107	132.1	119.3	84.7	81.3	117	82.8	77.1
P55786	NPEPPS	fail	0.791497	0.337344	0.00948189	6.72061	5	5	6.7048	6.56084	6.84719	6.50984	0.212556	0.0655375	3	86.7	97.9	121.3	115.8	103.6	76.6	95.6	106.1	97.7	98.8
P02749	APOH	fail	0.639576	0.644812	0.00962938	6.69834	5	5	6.85236	6.36757	7.00471	6.3599	0.28593	0.316422	19	103	135	96.5	123.3	124.5	86.4	98.1	66.6	95.1	71.5
P47992	XCL1	low_pep	0.546971	0.870463	0.00963666	6.69725	5	5	6.90443	6.23026	7.0583	6.18784	0.508345	0.270433	1	79.5	176	105.8	128.5	129.7	66.1	78.9	83	93.7	58.8
Q9UBD3	XCL2	low_pep	0.546971	0.870463	0.00963666	6.69725	5	5	6.90443	6.23026	7.0583	6.18784	0.508345	0.270433	1	79.5	176	105.8	128.5	129.7	66.1	78.9	83	93.7	58.8
P55058-3	PLTP	fail	0.652808	0.615269	0.00974696	6.68083	5	5	6.84881	6.38043	6.99207	6.37681	0.128711	0.387083	8	111.6	102.6	118.9	122.2	122.3	96.3	92.1	68.4	98.3	67.3
P35754	GLRX	fail	1.47293	-0.558687	0.00983555	6.66778	5	5	6.22186	6.95112	6.37361	6.9323	0.304735	0.211746	2	79.4	59.5	72.5	65.6	103.1	122.4	119.3	122.3	117.1	138.7
P00738	HP	fail	0.633541	0.65849	0.00988668	6.6603	5	5	6.86477	6.35265	7.01218	6.35369	0.193053	0.392962	49	107.2	119.9	107.4	128.1	121.6	92.6	93.2	63.1	99.6	67.2
P02751-3	FN1	POS	0.38344	1.38293	0.00996664	6.64868	5	5	6.96716	5.7909	7.09562	5.71269	0.744736	0.541826	15	193.8	65.3	266.8	91	99.8	80.1	43.9	47.3	57.6	54.3
Q96PD5	PGLYRP2	fail	0.654233	0.612124	0.0100159	6.64156	5	5	6.84473	6.38902	6.99426	6.38213	0.19789	0.356861	17	108	121.4	102.8	121.5	122.5	94.9	92.3	67.8	97.1	71.7
A0A0C4DH25	IGKV3D-20	fail	0.649816	0.621897	0.010073	6.63336	5	5	6.84185	6.38708	6.99298	6.37109	0.290542	0.296391	2	101.9	134.8	98.4	132.5	110.9	90.7	96.4	69.3	89.3	75.9
P11597	CETP	low_pep	0.632187	0.661576	0.0100956	6.63013	5	5	6.86534	6.34589	7.01094	6.34937	0.127522	0.422918	1	111.7	111.5	115	122.6	122.7	83	90.3	67.6	113.9	61.7
Q9Y6Z7	COLEC10	low_pep	0.696399	0.522013	0.010178	6.6184	5	5	6.79746	6.45237	6.94101	6.41899	0.232297	0.260609	1	99.4	107.9	110.1	138.8	103.9	86.5	85	92.4	100.8	75.2
Q13103	SPP2	fail	0.679844	0.556725	0.0102365	6.61013	5	5	6.81938	6.42327	6.96748	6.41075	0.238641	0.286353	4	100.5	118.3	100.2	128.1	120.4	86.2	94.4	74.2	102.4	75.3
P22626	HNRNPA2B1	fail	1.63062	-0.705416	0.0102547	6.60757	5	5	6.06706	6.98496	6.22016	6.92557	0.382882	0.276841	4	54.9	73	61.3	95.4	57.8	84.6	106.3	191.1	134.5	141.1
P16284-6	PECAM1	fail	0.669869	0.57805	0.0103539	6.59368	5	5	6.813	6.41172	6.95757	6.37952	0.188958	0.338793	14	137.5	92.4	136.6	99	104.6	98.9	89.5	66.7	79.5	95.3
Q16853-2	AOC3	fail	0.732566	0.448969	0.0103594	6.59291	5	5	6.77635	6.48736	6.92386	6.47489	0.150259	0.261196	3	101.9	110	106.9	117	112.9	89.9	102.2	75.5	99.3	84.4
P17693-6	HLA-G	low_pep	1.55436	-0.636319	0.010472	6.57732	5	5	6.10515	6.95487	6.25522	6.89154	0.257446	0.341925	1	64.8	65.6	96	68.5	55.3	75.9	149.7	179.9	98.6	145.8
P23470	PTPRG	fail	0.650674	0.619994	0.0104754	6.57685	5	5	6.84721	6.38301	6.99072	6.37073	0.169962	0.380852	6	106.7	105.3	113.9	127.1	124.4	92.3	82.3	73.7	105.9	68.3
P02751-4	FN1	POS	0.383191	1.38386	0.0104849	6.57554	5	5	6.96476	5.78714	7.09293	5.70906	0.75465	0.545329	13	194.9	64.4	267.6	90.9	99.6	79.7	43.3	47	58.3	54.3
P02751-6	FN1	POS	0.381941	1.38858	0.0105113	6.57191	5	5	6.96544	5.78387	7.09375	5.70517	0.75529	0.550654	14	195.2	64.6	268.2	90.4	99.7	80.1	43.2	47	57.7	54.1
P02649	APOE	POS	0.342423	1.54615	0.0105414	6.56779	5	5	7.07825	5.68215	7.22196	5.67581	0.382948	0.968414	24	186.4	103.2	178.3	90.3	145.5	105.5	89.4	33.2	38.5	29.6
P04179	SOD2	NEG	2.60633	-1.38202	0.0105583	6.56548	5	5	5.45142	7.07041	5.60905	6.99107	0.289067	0.88513	5	38.7	39.6	41.4	53	47.7	51.1	89.8	195.1	208.1	235.4
Q16853	AOC3	fail	0.740399	0.433626	0.0106077	6.55875	5	5	6.7693	6.496	6.91803	6.48441	0.132895	0.26049	4	104.4	111	105.7	113.5	111.1	89.5	102	74.8	101.3	86.6
P01034	CST3	low_pep	0.689346	0.536699	0.0106369	6.55477	5	5	6.80555	6.44495	6.95745	6.42075	0.171974	0.318706	1	107.6	124.7	104.8	111.5	111.7	90.5	92.6	93.5	97.2	65.9
O00533	CHL1	fail	0.682289	0.551545	0.0107464	6.54001	5	5	6.81989	6.42711	6.96967	6.41812	0.192547	0.319385	3	106.4	120.1	101.9	120.4	117.4	92.8	94.5	70.2	99.4	77.1
P0CF74	IGLC6	fail	0.623446	0.681663	0.0108211	6.53001	5	5	6.86714	6.34141	7.01528	6.33362	0.292808	0.3568	3	95.7	136.3	112	136.4	108.8	90.4	92.5	67.9	94.7	65.2
O75955	FLOT1	fail	1.89393	-0.921382	0.0108954	6.52013	5	5	5.90319	7.01554	6.05756	6.97894	0.191497	0.59468	2	69.4	52.1	68.5	61.5	50.4	65.7	108.8	134.1	185.8	203.6
Q99542	MMP19	low_pep	0.676763	0.563277	0.0109312	6.51541	5	5	6.81362	6.42863	6.95815	6.39488	0.0950326	0.370186	1	110.9	100.8	126.9	105.8	120	97.5	99.9	94	77.9	66.5
P02760	AMBP	fail	0.646256	0.629823	0.0109811	6.50883	5	5	6.85251	6.37227	6.9981	6.36828	0.208784	0.373323	14	103.9	113.9	107.3	131.1	123.8	92	90.4	67.7	101.9	68
P00738-2	HP	fail	0.638007	0.648356	0.0109886	6.50785	5	5	6.86112	6.35801	7.00827	6.35992	0.187019	0.398703	41	107	118.9	108.2	127.9	120.6	93.4	93.5	63.4	100.1	67
O60486	PLXNC1	fail	0.581418	0.782353	0.0110062	6.50554	5	5	6.90014	6.26396	7.03994	6.25758	0.162401	0.50616	6	121.8	97.9	153.7	112.4	118	103.1	99.7	52.4	71.5	69.6
P16284	PECAM1	fail	0.670422	0.576858	0.0110313	6.50226	5	5	6.81262	6.41284	6.95708	6.38022	0.183188	0.346713	15	136.9	92.3	135.4	100.1	104.8	99.9	88.8	66.7	79.3	95.7
P01042-3	KNG1	fail	0.648086	0.625743	0.0110451	6.50045	5	5	6.85154	6.37588	6.99953	6.37379	0.191936	0.379719	26	106.6	119.8	106.1	125.8	120.5	93.7	93	66.9	99.8	67.9
P10909	CLU	NEG	3.58201	-1.84077	0.0110541	6.49927	5	5	5.19611	7.09835	5.37021	7.21098	0.59105	1.10351	16	78.5	27.6	31	26.5	37.2	182.6	121.2	43.9	260.5	190.9
P41222	PTGDS	fail	0.638542	0.647147	0.0110612	6.49835	5	5	6.86063	6.3629	7.008	6.36085	0.147645	0.414654	3	113.9	114.6	108.4	123.2	121.6	98.6	88.4	65.1	98.9	67.3
P45985	MAP2K4	low_pep	1.26309	-0.33696	0.0110918	6.49436	5	5	6.33314	6.87147	6.48701	6.82397	0.152967	0.170836	1	78	86.3	97.2	74.7	69.7	93.6	130.9	142.5	96.3	130.9
P04180	LCAT	fail	0.676805	0.563188	0.0111212	6.49054	5	5	6.82515	6.42033	6.97269	6.4095	0.175024	0.341202	9	104.3	117.1	108.3	124.2	114.1	95	91.3	74.3	99.6	71.8
Q16695	H3-4	NEG	2.17482	-1.1209	0.0111304	6.48935	5	5	5.70356	7.06725	5.86437	6.98527	0.427341	0.632514	3	73.5	48.3	45.7	67.3	35.2	132.5	74.3	265.4	128.8	128.9
P68431	H3C1	NEG	2.17482	-1.1209	0.0111304	6.48935	5	5	5.70356	7.06725	5.86437	6.98527	0.427341	0.632514	3	73.5	48.3	45.7	67.3	35.2	132.5	74.3	265.4	128.8	128.9
Q71DI3	H3C15	NEG	2.17482	-1.1209	0.0111304	6.48935	5	5	5.70356	7.06725	5.86437	6.98527	0.427341	0.632514	3	73.5	48.3	45.7	67.3	35.2	132.5	74.3	265.4	128.8	128.9
Q8IXI1	RHOT2	low_pep	0.769762	0.377516	0.0111823	6.48264	5	5	6.70396	6.5471	6.84851	6.471	0.13784	0.217307	1	96.3	98.8	125.8	106.3	96.8	78.8	88.7	97.7	80	130.9
P02765	AHSG	fail	0.65719	0.605617	0.0111953	6.48096	5	5	6.84236	6.39137	6.98956	6.38394	0.18361	0.369854	21	108.4	114.3	104.9	126.1	121.4	95.1	86.9	66.8	101.9	74.1
P16284-5	PECAM1	fail	0.679597	0.557249	0.0112613	6.47248	5	5	6.80516	6.42427	6.94972	6.39247	0.182901	0.333545	13	136	92.2	135.3	99.7	103.4	99.1	90	67.5	80.5	96.4
P12955	PEPD	fail	0.655264	0.609852	0.0112623	6.47235	5	5	6.84597	6.38272	6.99268	6.38283	0.178093	0.376302	12	107.1	115.1	107.7	127.2	119.3	93.8	96.5	64.1	98.2	71
Q03154-3	ACY1	low_pep	0.679063	0.558382	0.0112666	6.4718	5	5	6.81771	6.431	6.96509	6.4067	0.230352	0.303743	1	108.5	110.7	96.5	130.9	120.4	97.7	88.6	74.8	90.4	81.7
P12955-2	PEPD	fail	0.649579	0.622423	0.0113577	6.46019	5	5	6.85098	6.3729	6.99725	6.37483	0.182997	0.384284	10	107.6	114.3	107.6	129.2	119.9	93.2	96.5	62.1	98.6	71
P14598	NCF1	fail	1.64612	-0.719071	0.0113592	6.45999	5	5	5.98389	6.94872	6.14466	6.86373	0.134005	0.473125	11	59.2	70.7	64.7	58.5	64.1	82.4	125.1	273.1	97.5	104.8
A6NI72	NCF1B	fail	1.64612	-0.719071	0.0113592	6.45999	5	5	5.98389	6.94872	6.14466	6.86373	0.134005	0.473125	11	59.2	70.7	64.7	58.5	64.1	82.4	125.1	273.1	97.5	104.8
P05451	REG1A	fail	0.684154	0.547607	0.0115048	6.44162	5	5	6.81834	6.43158	6.96636	6.41875	0.149237	0.344525	3	106.1	115.1	108.5	118.6	116.5	96.8	87.4	72.8	101.3	76.8
P01042-2	KNG1	fail	0.64902	0.623664	0.0115111	6.44083	5	5	6.85053	6.37665	6.99851	6.37484	0.192118	0.382072	29	106.5	119.8	106.1	126	120	93.9	93	67	100	67.7
P06858	LPL	POS	0.186068	2.4261	0.0115468	6.43637	5	5	6.99316	4.82032	7.13755	4.71145	1.185	1.16914	16	310.4	57.5	190	43.9	225.4	87	25.2	18.2	20.6	21.9
P55058-4	PLTP	fail	0.657852	0.604164	0.0115797	6.43226	5	5	6.84507	6.38605	6.98988	6.38571	0.0896719	0.404979	8	112.5	106.4	120.1	117.7	118.7	97.8	91.7	66.9	100.6	67.8
Q9BTY2	FUCA2	fail	0.671424	0.574704	0.0116131	6.42811	5	5	6.83161	6.40702	6.97798	6.40328	0.159993	0.360924	11	106.7	113.2	109.9	125.9	114.7	92.8	93.7	70.5	102.7	69.9
O95497	VNN1	fail	0.650729	0.619872	0.0116533	6.42312	5	5	6.84954	6.38105	6.99558	6.37571	0.13535	0.404059	9	112.3	110.8	111.2	124.3	118.6	98.5	87.6	69.5	100.1	67
P19652	ORM2	fail	0.66178	0.595577	0.0116801	6.4198	5	5	6.83762	6.39913	6.9863	6.39073	0.202337	0.356156	11	108.7	117.4	100.9	124.9	121.7	95.3	89.1	68.1	99.8	74.2
P55769	SNU13	low_pep	1.49975	-0.584718	0.0116993	6.41743	5	5	6.12001	6.93982	6.27979	6.86451	0.17907	0.360233	1	71.7	77.1	62.6	74.3	63.3	67.7	125.3	199.4	113.8	144.9
P02751	FN1	POS	0.405635	1.30174	0.0117338	6.41318	5	5	6.95184	5.84996	7.08021	5.77847	0.736169	0.511005	14	189.9	63.8	259.3	90.3	102.5	80.9	46.5	49.2	61.7	55.9
P02656	APOC3	fail	0.66037	0.598653	0.011859	6.39787	5	5	6.84082	6.39457	6.98701	6.38836	0.170442	0.376215	5	106	112.1	109.2	123.7	123.3	95.1	88.8	70.3	102.3	69.4
Q9BXS9	SLC26A6	low_pep	0.477846	1.06538	0.0118921	6.39386	5	5	6.96468	6.07507	7.11397	6.04858	0.340837	0.651705	1	187.4	102.2	133.3	91.6	130	100.5	94.2	43.4	50.9	66.6
P02753	RBP4	fail	0.645964	0.630474	0.0120791	6.37135	5	5	6.8522	6.37285	7.00032	6.36984	0.211225	0.382139	8	105.7	120.8	104.1	128	121	93.6	89.7	66	101.8	69.3
P05186-3	ALPL	fail	0.687668	0.540216	0.012145	6.3635	5	5	6.80432	6.43454	6.94995	6.40973	0.215969	0.306007	2	94.3	116.3	114.3	126.7	109.8	76	82.1	73	115.4	92.1
P30613	PKLR	low_pep	1.79341	-0.842709	0.0121524	6.36261	5	5	5.87776	6.988	6.04437	6.88707	0.379453	0.444378	1	84.3	56.7	72.2	34.7	58.7	82.5	124	256.1	88.1	142.8
P36955	SERPINF1	fail	0.674806	0.567456	0.0121534	6.3625	5	5	6.82586	6.41604	6.97713	6.40968	0.182854	0.348419	5	108.3	126.4	105.3	116.6	111.8	93.5	95.7	73.2	99.6	69.6
P10721	KIT	fail	0.659638	0.600254	0.0121779	6.35959	5	5	6.84044	6.39452	6.98558	6.38532	0.180778	0.375114	11	103.4	111.3	111.2	126.8	121.8	97	90.8	73.8	97.2	66.7
P12830-2	CDH1	fail	0.655104	0.610204	0.0122173	6.35493	5	5	6.84369	6.38393	6.98851	6.37831	0.222557	0.360409	8	96.7	116.2	113.5	130.5	120.1	90.4	92.1	71.4	102.3	66.8
O60610	DIAPH1	fail	1.42606	-0.512038	0.0122676	6.349	5	5	6.17486	6.92126	6.34131	6.85335	0.221705	0.278212	4	88.9	85.5	64.9	60	66.5	76.9	119.4	139.9	106.1	191.9
P12955-3	PEPD	fail	0.661387	0.596433	0.0122868	6.34675	5	5	6.8405	6.39151	6.98853	6.3921	0.159024	0.382797	10	108.3	116.8	107.9	120.8	119.9	95.5	96.2	64.3	98.6	71.6
P04179-3	SOD2	NEG	2.49751	-1.32049	0.0123629	6.33784	5	5	5.50409	7.06095	5.66139	6.98189	0.296105	0.869888	4	40.6	40.7	41.7	55	50.8	52	88.7	192.4	205.7	232.5
Q8NFI4	ST13P5	fail	0.750685	0.41372	0.0123865	6.33508	5	5	6.73561	6.4968	6.87847	6.46475	0.238913	0.160847	2	116.3	86.6	149.9	87.7	103.8	71.2	108.1	85.7	97.4	93.5
P99999	CYCS	fail	1.38196	-0.466711	0.0124598	6.32657	5	5	6.25771	6.91352	6.40969	6.8764	0.197281	0.258652	3	69.4	77.6	76.1	88.4	72.4	82.3	108.9	142.1	142.7	140.1
P43121	MCAM	fail	0.661718	0.595711	0.0124879	6.32332	5	5	6.83765	6.3955	6.98447	6.38876	0.209706	0.358592	11	103.5	118.3	106.8	132	113.4	92.3	89.4	69.9	103.4	70.9
P41227	NAA10	low_pep	0.675222	0.566567	0.0125085	6.32095	5	5	6.7933	6.43235	6.94068	6.37411	0.351618	0.180456	1	82.1	119.6	103.8	117.3	140.4	71.9	92.3	109.8	87.1	75.7
A0A075B6P5	IGKV2-28	fail	0.641111	0.641353	0.0125103	6.32074	5	5	6.83676	6.39588	6.98545	6.3441	0.263598	0.361504	2	94.9	130.1	108.4	127.9	114	98.6	88	76.4	68.9	92.7
A0A087WW87	IGKV2-40	fail	0.641111	0.641353	0.0125103	6.32074	5	5	6.83676	6.39588	6.98545	6.3441	0.263598	0.361504	2	94.9	130.1	108.4	127.9	114	98.6	88	76.4	68.9	92.7
P35237	SERPINB6	low_pep	0.623921	0.680565	0.0125515	6.31599	5	5	6.80703	6.34466	6.94021	6.25964	0.395093	0.263825	1	93.9	80.3	174.1	100.6	133.3	51.2	87.6	91.7	81.4	105.9
P20340	RAB6A	fail	1.42179	-0.507712	0.0126066	6.30968	5	5	6.19517	6.91605	6.34838	6.85609	0.181331	0.304893	2	86.7	64	91.2	61.1	68.3	77	102.5	139.2	129.6	180.4
Q9NRW1	RAB6B	fail	1.42179	-0.507712	0.0126066	6.30968	5	5	6.19517	6.91605	6.34838	6.85609	0.181331	0.304893	2	86.7	64	91.2	61.1	68.3	77	102.5	139.2	129.6	180.4
Q92526-3	CCT6B	fail	0.677093	0.562574	0.012632	6.30677	5	5	6.78558	6.43484	6.9306	6.36802	0.365363	0.145416	3	84	112	96.1	135.4	133.5	60.9	91	97.7	90.5	98.9
Q15223	NECTIN1	low_pep	0.705356	0.503576	0.0127524	6.29309	5	5	6.79769	6.4592	6.94194	6.43836	0.140748	0.323393	1	113	99.7	110.7	124.8	109.5	97.3	85.9	81	100.5	77.5
P02751-12	FN1	POS	0.323302	1.62905	0.012762	6.292	5	5	6.96359	5.54618	7.09778	5.46873	0.861038	0.74886	12	225.2	71.6	293.7	74.8	85.5	90.2	41	35.4	41.4	41.1
P31930	UQCRC1	low_pep	0.503068	0.991175	0.0128287	6.28448	5	5	6.90618	6.16333	7.04492	6.05374	0.405895	0.564235	1	111.8	99.8	213.2	85.6	121.9	89.2	64.1	88.5	48.1	77.7
P80108	GPLD1	fail	0.659136	0.601353	0.0128732	6.27949	5	5	6.84151	6.39113	6.98953	6.38818	0.182861	0.380327	21	105.7	118	106.6	122.2	122.1	95.3	92	68.2	100.8	69.1
P14151	SELL	fail	0.619798	0.690129	0.0129023	6.27623	5	5	6.87643	6.32972	7.02377	6.33364	0.174126	0.452162	4	117.7	114.7	105	128	123.4	97.4	88.6	63.3	100.7	61.2
Q9UGM5-2	FETUB	fail	0.647568	0.626896	0.0129148	6.27483	5	5	6.85068	6.37555	7.00045	6.37356	0.20786	0.388062	11	107.9	124.1	102.6	123.7	120.5	95.7	92.4	66.1	98.7	68.4
P67775	PPP2CA	low_pep	1.3383	-0.420402	0.0129296	6.27317	5	5	6.24548	6.89588	6.40788	6.82828	0.217567	0.199651	1	86.6	85.2	87	53.8	72.8	82.5	120.9	171.7	101.2	138.2
Q9Y376	CAB39	fail	0.730951	0.452153	0.0129606	6.26973	5	5	6.77643	6.47372	6.92244	6.47029	0.0889708	0.305039	2	114.8	103.2	120.8	113	97.9	84	101.4	68.9	110	85.9
Q13501	SQSTM1	fail	1.24141	-0.311985	0.0129686	6.26884	5	5	6.33471	6.86397	6.48802	6.80001	0.119934	0.183568	2	79.5	77.3	85.4	71.8	90.9	90.8	98.1	141	109.8	155.5
P55058	PLTP	fail	0.656576	0.606966	0.0129734	6.2683	5	5	6.84586	6.3823	6.99088	6.38392	0.0897904	0.417076	9	113.3	106.3	119.2	117	119.9	98.8	92.1	65.6	100.4	67.4
P62805	H4C1	NEG	2.4896	-1.31591	0.0129885	6.26662	5	5	5.61272	7.12858	5.79064	7.10655	0.690366	0.615905	5	85.7	63.7	32	60.6	26.5	193.9	125.7	204.3	103.8	103.8
P49327	FASN	fail	1.29965	-0.378128	0.013038	6.26113	5	5	6.2668	6.87955	6.42406	6.80219	0.0651908	0.25795	28	82.7	77.9	78.3	67.5	79.5	79	116.1	186.8	99.4	132.9
Q8N490	PNKD	low_pep	1.95591	-0.967837	0.013076	6.25694	5	5	5.90895	7.01941	6.06627	7.03411	0.354202	0.582114	1	66.6	49.6	74	40.3	79.5	98.3	219.6	91.8	107.2	173
P01911	HLA-DRB1	POS	0.458915	1.1237	0.0131286	6.25114	5	5	6.92646	6.01937	7.05749	5.93379	0.472704	0.635226	11	85.9	106.6	221.1	128.7	102.2	40.7	62.5	115.7	96.1	40.6
P0C0L4	C4A	fail	0.648333	0.625192	0.0131369	6.25024	5	5	6.84995	6.37222	6.99956	6.37436	0.212907	0.385739	12	105.9	123.4	103	121.6	124.8	91.3	97.4	65.7	100.4	66.5
Q9UGM5	FETUB	fail	0.646306	0.629711	0.0132136	6.24184	5	5	6.85208	6.3724	7.00142	6.37171	0.201615	0.395945	13	108.1	123.2	103.6	124.6	119.7	95.6	92.7	66.2	99.3	67
Q99497	PARK7	fail	0.71897	0.475997	0.0132207	6.24106	5	5	6.78573	6.4699	6.93016	6.45417	0.153518	0.298766	2	102.2	108	124.5	120.8	98.5	97.3	97.8	72.2	92.4	86.2
P05546	SERPIND1	fail	0.697871	0.518968	0.0132437	6.23855	5	5	6.79795	6.45646	6.94511	6.42615	0.263454	0.254576	2	93.7	118.7	102.4	131.5	113.9	94.8	91.7	79.4	88.3	85.7
P01111	NRAS	fail	0.792369	0.335756	0.0133196	6.23031	5	5	6.70258	6.54792	6.84849	6.51273	0.150959	0.183099	4	106.7	90.7	126.2	88.5	113.4	75.1	109.7	80	93.8	116
O75915	ARL6IP5	NEG	2.23121	-1.15783	0.0134092	6.22063	5	5	5.57023	7.01548	5.7302	6.88803	0.164179	0.802867	4	55.7	41.2	55.2	42.1	45.4	58.2	73.5	229.3	145.8	253.5
P48448	ALDH3B2	low_pep	0.642029	0.63929	0.0134116	6.22037	5	5	6.84809	6.37461	6.99291	6.35362	0.168859	0.419802	1	114.8	114.1	131.1	125.6	94.1	107.8	89.5	67.2	79.3	76.5
P02655	APOC2	fail	0.66489	0.588812	0.0134189	6.21959	5	5	6.83644	6.40042	6.98309	6.39428	0.162093	0.384	4	104	116.4	112.8	123.7	115.4	97	92.3	73.6	98.9	66
Q92598	HSPH1	fail	0.738937	0.436478	0.0135053	6.21033	5	5	6.73419	6.50549	6.89273	6.45626	0.242938	0.191584	4	123.8	125.2	115.2	78.8	97.2	73.7	111.9	88.7	80.6	105
P04406-2	GAPDH	fail	1.4677	-0.55356	0.0135307	6.20762	5	5	6.1319	6.93209	6.29241	6.84597	0.228126	0.319445	15	79.5	69	78.9	48.8	80.3	87.6	117.7	208.5	91.2	138.5
Q6EMK4	VASN	fail	0.711718	0.490622	0.0135318	6.2075	5	5	6.79366	6.46472	6.94382	6.4532	0.164064	0.306802	9	107.5	115.3	101.5	113.5	117.7	95.1	94.7	73.9	100.2	80.6
P02654	APOC1	fail	0.64511	0.632384	0.0136189	6.19824	5	5	6.84812	6.36585	6.98811	6.35572	0.278553	0.35221	5	93.3	100.6	120.3	127.4	141.1	90	84.6	64.8	102.7	75.3
P01116	KRAS	fail	0.790167	0.33977	0.0136553	6.19439	5	5	6.70131	6.54695	6.84663	6.50686	0.170986	0.170408	3	98.9	92.7	128.1	89.5	116.1	71.5	108	83.4	95.1	116.7
P01042	KNG1	fail	0.657609	0.604698	0.013683	6.19147	5	5	6.84275	6.38708	6.99091	6.38621	0.192325	0.384383	27	106.5	119.1	105	125.5	119.2	94.5	93.7	67.4	100.9	68.2
Q9NRV9	HEBP1	fail	0.68128	0.55368	0.0137284	6.1867	5	5	6.81486	6.41914	6.9652	6.41152	0.124448	0.373645	2	114.7	113.4	122.2	93.2	122.1	96.5	109.5	66.2	83.9	78.2
Q8TDQ1	CD300LF	fail	1.87896	-0.909935	0.0138526	6.1737	5	5	5.92918	7.00985	6.07995	6.98988	0.229885	0.606339	2	56	55.7	75.7	67	53.1	59	146	127.7	174.8	184.9
P03952	KLKB1	fail	0.704639	0.505043	0.0138631	6.17261	5	5	6.79982	6.4575	6.94789	6.44285	0.170198	0.317193	12	105.1	112.8	103.7	120.6	115.8	96.4	93.9	79.4	97.9	74.5
P29373	CRABP2	low_pep	0.516337	0.953615	0.0139943	6.15902	5	5	6.92809	6.17233	7.06452	6.1109	0.265384	0.627211	1	133.6	88.1	167.1	111.7	121.9	102.2	61	98.2	71.3	44.7
O95445	APOM	fail	0.649658	0.622247	0.014029	6.15544	5	5	6.84846	6.3807	6.99873	6.37648	0.177606	0.407612	5	112.3	123.6	104.3	120.8	116.2	100.7	92.2	68.6	94.7	66.6
P30046	DDT	low_pep	0.66286	0.593225	0.0140871	6.14948	5	5	6.8206	6.39214	6.95833	6.36511	0.291901	0.307877	1	88	102.3	132.8	139.8	110.4	71.5	88.9	90.3	109.5	66.5
P01871	IGHM	POS	0.197135	2.34275	0.0141239	6.14572	5	5	6.83875	4.74992	7.0053	4.66255	1.52842	0.688638	15	38.8	456.5	123	176.5	51.1	20.9	66.8	22.4	27.5	16.4
P01834	IGKC	fail	0.624475	0.679284	0.0141308	6.14502	5	5	6.8624	6.34062	7.01412	6.33484	0.339813	0.347625	5	95.1	146.6	102.6	132.3	112.7	88.5	93.4	64.6	96	68.2
P05543	SERPINA7	fail	0.653614	0.613489	0.0141383	6.14425	5	5	6.84549	6.3805	6.99358	6.38009	0.211742	0.384659	18	102.7	121.5	105.9	125.9	120.9	92.8	95.5	68.6	100.5	65.7
P12830	CDH1	fail	0.661455	0.596286	0.0141422	6.14385	5	5	6.83769	6.39119	6.98272	6.38644	0.229712	0.359709	10	96.1	116.3	111.8	131	119.6	90.2	93.2	71.7	103	67.1
Q96RQ9	IL4I1	NEG	2.43373	-1.28317	0.0142205	6.13589	5	5	5.62351	7.01119	5.78958	7.07275	0.139018	0.908948	18	54.1	50.3	53.3	37.6	53.4	77.5	237.5	54.8	159.8	221.6
O14791	APOL1	low_pep	0.655337	0.609692	0.0143244	6.12538	5	5	6.83917	6.39267	6.98719	6.3775	0.261966	0.350502	1	99.4	122.6	100.8	132.5	120.9	96.2	89.7	75.5	94.1	68.3
Q96A05	ATP6V1E2	fail	1.35283	-0.435979	0.0143459	6.12322	5	5	6.2252	6.89521	6.379	6.81498	0.141957	0.278963	6	85.3	65.8	85.1	62.5	78.5	74.2	117.3	166.9	100	164.5
P02794	FTH1	NEG	2.53943	-1.3445	0.0143644	6.12136	5	5	5.46621	7.05069	5.61518	6.95969	0.437825	0.86056	4	34.2	38.1	68.2	50.8	37.4	42	122.5	205.3	161.5	240.1
P80108-2	GPLD1	fail	0.638769	0.646634	0.0143756	6.12023	5	5	6.86092	6.35509	7.00635	6.35972	0.127337	0.446649	3	110.6	111.8	115.7	123.8	119.8	97.5	89.6	64.8	103.4	62.8
P01880	IGHD	fail	0.674183	0.568787	0.0143786	6.11994	5	5	6.82709	6.41281	6.97367	6.40488	0.175043	0.369152	4	105.5	117.6	114.7	128	103.6	97.9	91.3	72.5	98.7	70.2
P13612	ITGA4	fail	0.680284	0.55579	0.0143851	6.11928	5	5	6.81986	6.41045	6.96464	6.40885	0.0834142	0.390443	2	124.5	99.2	127.3	109.4	107	88.7	87.3	68.1	114.9	73.5
Q96S96	PEBP4	low_pep	0.653024	0.614792	0.0145523	6.10261	5	5	6.84659	6.37404	6.99331	6.37852	0.191213	0.399303	1	109.5	114.2	104.7	130.8	117.9	89.9	91.8	61	108	72.2
Q16719	KYNU	fail	1.58583	-0.66524	0.0145596	6.10189	5	5	6.07475	6.95987	6.21769	6.88293	0.374733	0.298522	6	50.8	55.2	80.8	82.2	74.7	86.1	120.8	217.9	101.4	130.1
Q7L576-2	CYFIP1	fail	0.786959	0.34564	0.0145896	6.09892	5	5	6.71007	6.56106	6.86572	6.52008	0.16051	0.190412	8	123.9	110.4	96.6	92.7	102.7	91	104.6	90.9	84.3	102.9
O43286	B4GALT5	low_pep	0.656142	0.60792	0.0146557	6.09239	5	5	6.8313	6.39225	6.97655	6.36863	0.304396	0.315547	1	102.4	117.4	101.5	152.8	102.7	86.9	79.4	73.8	104.6	78.5
P13611-3	VCAN	NEG	2.42996	-1.28093	0.0146654	6.09144	5	5	5.6183	7.03075	5.77871	7.05964	0.114707	0.916799	4	47.9	48	57.1	44.1	49.4	54.3	226.6	82	178.7	212
Q9HC38	GLOD4	low_pep	0.676837	0.563119	0.0147118	6.08689	5	5	6.82434	6.40886	6.96888	6.40577	0.235229	0.331472	1	95.3	112.9	110	131.5	120.1	87	100	69.9	102	71.4
P49006	MARCKSL1	low_pep	0.585735	0.77168	0.0147896	6.07927	5	5	6.84888	6.25921	6.97457	6.20289	0.522268	0.195393	1	75.9	84.4	196.4	134.8	120	63.6	95.1	66.6	71.3	91.8
P00915	CA1	fail	0.674	0.56918	0.0148093	6.07735	5	5	6.82753	6.4105	6.97459	6.40541	0.2014	0.358743	9	100.8	117.4	107.6	126	117.8	93.7	95.9	72.9	99.7	68.2
P0DJI8	SAA1	fail	0.674276	0.568588	0.014818	6.07651	5	5	6.8252	6.41789	6.97495	6.40636	0.191624	0.363633	2	106.3	119.9	102.5	118.7	120.9	100.9	90.4	70.2	94.4	75.6
P0DJI9	SAA2	fail	0.674276	0.568588	0.014818	6.07651	5	5	6.8252	6.41789	6.97495	6.40636	0.191624	0.363633	2	106.3	119.9	102.5	118.7	120.9	100.9	90.4	70.2	94.4	75.6
B0I1T2-4	MYO1G	fail	1.99092	-0.993437	0.0148287	6.07546	5	5	5.85711	7.01136	6.02819	7.02162	0.258594	0.670104	8	72.6	71.6	49.2	51.9	49.3	79.7	232.9	90	112.3	190.5
P27169	PON1	fail	0.65849	0.602766	0.0148402	6.07435	5	5	6.84231	6.38659	6.98968	6.38692	0.187492	0.393495	8	104	117	107.8	122.8	123.5	95.8	95.2	67.2	99.4	67.3
P04406	GAPDH	fail	1.46106	-0.547016	0.01486	6.07242	5	5	6.13365	6.92823	6.29374	6.84076	0.215506	0.331841	17	79.2	68.9	79.4	49.6	79.4	87.9	116.8	212.5	90.5	135.7
P43251	BTD	fail	0.662929	0.593073	0.014888	6.06971	5	5	6.83797	6.3947	6.98656	6.39348	0.181697	0.388805	13	106.6	119.6	105.8	122.7	118.4	95.2	93.2	69.3	101.9	67.3
P29966	MARCKS	fail	0.574397	0.799879	0.014893	6.06923	5	5	6.86098	6.22752	6.99109	6.19121	0.471032	0.336461	13	77.1	95.5	196.2	124.5	118	61.4	98.1	49.5	77.3	102.5
Q92526	CCT6B	fail	0.69456	0.525828	0.0150075	6.05817	5	5	6.76992	6.4569	6.91558	6.38975	0.353748	0.141924	4	84.4	111	94.9	131.9	132	61.9	92.3	99.3	90.4	102
P10412	H1-4	NEG	2.34083	-1.22702	0.0150435	6.05472	5	5	5.59567	7.06274	5.77147	6.99849	0.482633	0.747635	10	51.5	70.2	31.2	59.2	39.6	46.6	157.9	189.4	149.7	204.7
P04179-2	SOD2	NEG	2.31662	-1.21202	0.0152477	6.03527	5	5	5.60055	7.04515	5.75653	6.96855	0.303604	0.82762	4	41.9	44.2	45.1	59.3	54.3	53.1	90.3	184.4	198.7	228.7
Q96KN2	CNDP1	fail	0.654439	0.61167	0.015255	6.03457	5	5	6.84535	6.38027	6.99369	6.38202	0.203908	0.395462	18	104.1	121.9	106	125.7	118.9	94.5	97	66.7	99.1	66.2
P08185	SERPINA6	fail	0.679011	0.558494	0.0152573	6.03436	5	5	6.82371	6.41765	6.96876	6.41027	0.15312	0.376309	8	103.3	110.1	114.7	124	115.3	95.9	91.3	76.5	102.2	66.7
P13489	RNH1	fail	0.806873	0.309586	0.0153808	6.02273	5	5	6.67851	6.58302	6.83497	6.52538	0.188275	0.124279	10	103.8	116.5	94.4	89.8	110	72.2	108.4	109.3	88.4	107.1
P09619	PDGFRB	fail	0.684165	0.547584	0.0153813	6.02267	5	5	6.81432	6.42793	6.96083	6.41325	0.26134	0.301533	3	92.1	122.4	110.4	131.4	110.4	93.1	98.6	74.8	92	74.9
P01011	SERPINA3	fail	0.664865	0.588866	0.0155891	6.00332	5	5	6.83534	6.3981	6.98233	6.39346	0.201308	0.38036	12	102.5	116.5	106.5	126.4	120.8	94.3	89.4	70.7	104.2	68.7
P13987	CD59	fail	0.686102	0.543505	0.0156215	6.00033	5	5	6.79503	6.4062	6.9287	6.3852	0.332911	0.216972	3	93.4	85.5	169.4	114	109.5	77.2	102.3	68.5	92.6	87.6
P51884	LUM	fail	0.65481	0.610851	0.0157029	5.99283	5	5	6.84471	6.38388	6.99006	6.37921	0.17939	0.409549	13	107.6	110.1	108.2	128.8	121.5	98.1	85.3	67.9	103.3	69.2
P14618-2	PKM	fail	1.54391	-0.626592	0.0157053	5.9926	5	5	6.06084	6.94462	6.22394	6.85053	0.257964	0.37923	33	82.6	66.5	76.2	44.3	71.5	83.7	120.6	224.6	88.4	141.5
Q9Y5Y7	LYVE1	fail	0.648648	0.624493	0.0157446	5.989	5	5	6.84429	6.38666	6.9878	6.36331	0.189601	0.416209	2	107.3	107.3	111.4	135.8	115	101.2	76.3	79.3	98.2	68.2
Q8N3D4	EHBP1L1	fail	1.88108	-0.911565	0.0157709	5.98659	5	5	5.93225	6.99843	6.1032	7.01476	0.39903	0.535528	2	98.1	61	56.2	38.9	64.9	106.4	177.5	75.6	117.5	203.7
Q01459	CTBS	fail	0.67493	0.567189	0.0159488	5.97041	5	5	6.82768	6.41083	6.97439	6.4072	0.175695	0.377684	10	104.7	114.4	108.2	126	115.8	95.6	91.5	70.7	103.3	69.8
P68402	PAFAH1B2	low_pep	0.676668	0.56348	0.0159494	5.97036	5	5	6.82434	6.41679	6.97342	6.40994	0.152919	0.384539	1	108.2	117	106.6	116.2	119.2	97.8	97.3	77.5	95.7	64.5
Q96RJ3	TNFRSF13C	low_pep	0.661177	0.596891	0.015954	5.96994	5	5	6.83779	6.39847	6.98455	6.38766	0.190084	0.395042	1	103.3	115.9	108	125.9	120.3	102.3	88.9	72.8	94.2	68.5
P06276	BCHE	fail	0.657714	0.604467	0.0159686	5.96862	5	5	6.84006	6.38462	6.99181	6.38734	0.221975	0.384583	13	107.6	130.3	101.6	120.6	114.9	91.8	102.1	66.5	97.8	66.8
P62140	PPP1CB	fail	1.43657	-0.522632	0.0159741	5.96812	5	5	6.17523	6.9226	6.33585	6.85848	0.255717	0.286414	7	94.8	69.2	83.8	50	71.7	77.7	139.8	161.2	97	154.7
P02790	HPX	fail	0.666977	0.584291	0.0159902	5.96666	5	5	6.83584	6.39607	6.98252	6.39823	0.159983	0.398431	35	107.1	113.5	109.1	124.3	118	95.3	93.7	66.6	103.7	68.7
P13611	VCAN	NEG	2.38193	-1.25213	0.0160508	5.96121	5	5	5.64097	7.02102	5.80173	7.05386	0.113171	0.913869	5	47.1	50.3	53.9	47.6	50.9	56	219.8	76.4	181.6	216.4
P00736	C1R	fail	0.645049	0.632519	0.0160712	5.95938	5	5	6.85482	6.36363	7.00019	6.36767	0.157638	0.437782	2	105.7	113.9	114.9	126.2	119	96.5	93.3	67.9	101.7	60.9
O60493	SNX3	low_pep	0.623674	0.681135	0.0160757	5.95897	5	5	6.80646	6.36331	6.94964	6.26851	0.17077	0.471095	1	117.9	92	135.7	97.2	122.8	53.8	62.3	84.6	98.8	135
Q92484	SMPDL3A	fail	0.626354	0.674949	0.0161283	5.95426	5	5	6.86499	6.34368	7.01991	6.34496	0.206235	0.452072	4	121.8	134.9	103.2	108.1	117.4	103.4	93	62.3	91.3	64.6
P12109	COL6A1	low_pep	0.76913	0.378701	0.0161363	5.95355	5	5	6.72804	6.53733	6.87011	6.49141	0.169478	0.221408	1	108.4	88.3	112.6	120.6	103	84.3	84.3	107.1	104.4	87
P42768	WAS	low_pep	0.771824	0.373655	0.0161863	5.94909	5	5	6.72512	6.53476	6.87214	6.49848	0.127969	0.243746	1	107.5	102.6	109.1	116.3	94.7	76	122.9	95.9	84.8	90.2
P29218	IMPA1	low_pep	0.709318	0.495496	0.0162772	5.94101	5	5	6.79091	6.46491	6.93973	6.44423	0.186078	0.314596	1	99.9	122.3	115.4	117.6	100.4	95.7	93.1	87.8	96.7	71.1
Q92820	GGH	fail	0.68905	0.53732	0.0163468	5.93485	5	5	6.81547	6.43103	6.96435	6.42703	0.146897	0.368528	12	107.9	116.9	107.3	118.1	113.4	96.4	94.9	73.5	101.9	69.8
P11049-3	CD37	low_pep	0.61216	0.70802	0.0164414	5.92652	5	5	6.8569	6.33976	7.00455	6.29653	0.254008	0.457652	1	143.6	111.4	117.5	128.4	86.7	102.9	84.7	93.3	72.9	58.8
Q13508	ART3	fail	0.664504	0.58965	0.0164913	5.92215	5	5	6.83546	6.39717	6.98311	6.39346	0.202522	0.386332	6	106	115.5	102.8	125.9	122.6	95.5	89	68.9	103.9	69.9
P07451	CA3	low_pep	0.597068	0.744033	0.0166228	5.91069	5	5	6.88776	6.29076	7.02915	6.28511	0.266102	0.482889	1	99.4	110.7	113.3	146.5	127.5	90.5	84.2	76.6	101.8	49.5
P43034	PAFAH1B1	fail	0.800955	0.320207	0.016635	5.90964	5	5	6.69478	6.57438	6.84534	6.52514	0.22911	0.0618893	3	92.8	107.9	92.6	107.4	119.8	76	96.2	102.1	99.9	105.4
Q9NZP8	C1RL	fail	0.666542	0.585232	0.0166543	5.90796	5	5	6.83543	6.39676	6.98381	6.39857	0.172029	0.398293	14	106.4	119.4	107.6	122.5	116	96.2	95.7	67.6	101.1	67.5
P14317	HCLS1	fail	0.690808	0.533643	0.0167137	5.90283	5	5	6.80441	6.42032	6.94519	6.41155	0.279534	0.280378	6	99.7	99.4	106	148.4	111.9	75.2	108.5	68.7	101	81.4
P01009	SERPINA1	fail	0.666024	0.586354	0.016733	5.90116	5	5	6.83447	6.39702	6.98343	6.39708	0.198504	0.387219	26	104.6	122.1	105.1	123.8	116.5	93.3	94.9	70.1	103.3	66.3
P14618	PKM	fail	1.53286	-0.61623	0.0167372	5.90079	5	5	6.06825	6.94146	6.23113	6.84736	0.256932	0.378335	35	82.8	66.7	76.7	44.6	72	83.4	120.4	223.8	88.4	141.2
Q96FN4	CPNE2	fail	0.663329	0.592205	0.0167492	5.89977	5	5	6.82828	6.40176	6.96687	6.37466	0.192254	0.395297	2	113.5	92.1	134.5	128.6	104.8	103.9	76.7	74.8	93.3	77.7
Q9NR45	NANS	fail	1.45626	-0.542263	0.0169275	5.88448	5	5	6.12177	6.91502	6.27786	6.82013	0.135813	0.379883	4	75.2	66.7	85.5	56.4	67.7	85.1	107.7	235.4	94	126.2
P35542	SAA4	fail	0.685385	0.545014	0.0170488	5.87418	5	5	6.81738	6.42655	6.96733	6.42232	0.176657	0.365674	5	108.6	118.3	102	117.7	118.3	98.3	95	68.9	98.5	74.3
Q99873	PRMT1	low_pep	0.696646	0.521503	0.0170918	5.87056	5	5	6.7965	6.45369	6.94362	6.42212	0.19781	0.334725	1	94	116.8	114	116	116.9	95.6	102.4	93.7	80.8	69.8
P47755	CAPZA2	fail	0.818673	0.288642	0.0172702	5.85557	5	5	6.67004	6.58468	6.81115	6.52251	0.193967	0.0943242	10	92.3	87.2	131.2	103.8	99.9	73	98.7	117.2	93.2	103.5
P14618-3	PKM	fail	1.53835	-0.621383	0.0172759	5.8551	5	5	6.06372	6.94222	6.22658	6.84797	0.262032	0.383365	31	82.9	66.3	77.2	44.2	71.4	83.7	120.9	225.2	87.9	140.4
P09668	CTSH	NEG	2.31026	-1.20806	0.0174085	5.84407	5	5	5.71454	7.04044	5.86512	7.07318	0.598127	0.678228	7	76.7	34	95.3	36.1	44.5	73	175.1	86	192.5	186.8
P02647	APOA1	fail	0.673712	0.569795	0.0174727	5.83875	5	5	6.82751	6.4105	6.97364	6.40384	0.188748	0.38287	15	103.7	110.8	106.8	124.1	124.1	98.7	88	69.4	101.5	72.8
A6NEC2	NPEPPSL1	fail	0.799159	0.323445	0.0175864	5.82939	5	5	6.69581	6.567	6.83806	6.51462	0.233908	0.0645741	2	83.9	98.4	120.9	116.8	102.7	75.7	96.6	108	97.4	99.6
P54108	CRISP3	fail	0.646593	0.62907	0.0176707	5.8225	5	5	6.8516	6.36979	7.002	6.37293	0.193425	0.431031	5	110.7	124.7	103.1	121.2	119.1	99	92.1	65.1	100.1	65.1
Q7Z7G0	ABI3BP	fail	0.68952	0.536336	0.0177252	5.81805	5	5	6.81296	6.4344	6.96215	6.42582	0.178293	0.361493	6	108.1	114	101.6	116.3	123.4	97.4	89	72.7	103.2	74.4
Q9UBQ5	EIF3K	fail	0.778103	0.361968	0.0178764	5.8058	5	5	6.68488	6.56265	6.8408	6.47883	0.159823	0.220757	3	106.9	118.6	100.4	92.6	97.8	71	84.9	135.2	90.7	102.1
Q6UXB8-2	PI16	fail	0.661713	0.595722	0.0180298	5.79347	5	5	6.83802	6.39267	6.98695	6.39123	0.168968	0.41641	9	115.3	113.5	101.9	119.3	123.2	100.1	87.1	64.5	102.7	72.5
P30086	PEBP1	fail	0.680558	0.555209	0.018054	5.79154	5	5	6.80668	6.40059	6.94285	6.38764	0.325853	0.263321	4	90.9	99.2	140.1	146.5	95	73.3	101	68	103.5	82.6
P01112	HRAS	fail	0.761531	0.393025	0.0181193	5.78633	5	5	6.73023	6.50961	6.8738	6.48078	0.221318	0.197766	3	109.8	86.2	135.6	87.3	120.4	79.2	107.1	74.2	92.3	108.1
P01009-2	SERPINA1	fail	0.670846	0.575947	0.0181891	5.78078	5	5	6.83038	6.40293	6.97943	6.40349	0.191268	0.391044	22	105	121.5	105.3	122.7	115.8	94.2	95.3	70.5	103.4	66.3
Q16719-2	KYNU	fail	1.5926	-0.67138	0.0182056	5.77947	5	5	6.06586	6.95793	6.20567	6.87705	0.416345	0.290276	4	50.3	52.3	92.6	81.8	67.7	86.3	112.2	216.7	104.3	135.7
P00338-5	LDHA	fail	1.40694	-0.492558	0.0182306	5.77749	5	5	6.2562	6.89946	6.40322	6.89578	0.177397	0.327517	6	77.4	63.7	93.9	77.1	73.1	91.7	139.4	89.2	127.2	167.2
P46776	RPL27A	low_pep	0.689842	0.535661	0.0183664	5.76679	5	5	6.77652	6.45243	6.93546	6.3998	0.270293	0.302594	1	147.3	118.3	102.5	83.1	106.7	86.6	106.1	95.2	70.1	84
Q96IY4-2	CPB2	fail	0.694353	0.526259	0.0183726	5.7663	5	5	6.81042	6.43675	6.95995	6.43369	0.150347	0.369205	6	109.6	116.1	104.3	116.5	115.2	96.3	94.7	73	103.5	70.8
Q16352	INA	low_pep	1.92185	-0.942498	0.018382	5.76556	5	5	5.76734	6.9877	5.93251	6.875	0.257339	0.666043	1	69.8	50	54.5	39.2	64.3	51	109	219.1	122.6	220.5
P07196	NEFL	low_pep	1.92185	-0.942498	0.018382	5.76556	5	5	5.76734	6.9877	5.93251	6.875	0.257339	0.666043	1	69.8	50	54.5	39.2	64.3	51	109	219.1	122.6	220.5
P07197	NEFM	low_pep	1.92185	-0.942498	0.018382	5.76556	5	5	5.76734	6.9877	5.93251	6.875	0.257339	0.666043	1	69.8	50	54.5	39.2	64.3	51	109	219.1	122.6	220.5
P06310	IGKV2-30	low_pep	0.628692	0.669575	0.0184046	5.76379	5	5	6.83609	6.38645	6.98261	6.31303	0.230572	0.451987	1	95	121.3	112.5	126.2	119	97.4	85.9	80.5	58.9	103.3
A0A075B6S6	IGKV2D-30	low_pep	0.628692	0.669575	0.0184046	5.76379	5	5	6.83609	6.38645	6.98261	6.31303	0.230572	0.451987	1	95	121.3	112.5	126.2	119	97.4	85.9	80.5	58.9	103.3
Q96IY4	CPB2	fail	0.695317	0.524258	0.0184637	5.75916	5	5	6.80943	6.43795	6.95902	6.43476	0.156605	0.36542	8	108.4	116.7	104.1	116.5	115.7	95.9	95.9	73.6	102.8	70.4
Q96T76	MMS19	low_pep	0.318023	1.65279	0.0186784	5.74249	5	5	7.00531	5.65992	7.1684	5.51561	0.570277	1.11974	1	152.3	193.5	174.4	73.3	92.9	78.4	30.4	27.1	36.1	141.7
Q9UGI8	TES	low_pep	1.34437	-0.426931	0.0186839	5.74206	5	5	6.27481	6.90146	6.44031	6.86724	0.275856	0.1711	1	86.7	91.8	60.2	67.7	85.8	84.6	139.5	136.1	112.2	135.5
Q9UGT4	SUSD2	low_pep	0.663563	0.591694	0.0188052	5.73272	5	5	6.82988	6.40551	6.97737	6.38567	0.118531	0.434662	1	128	104.4	108.6	116.5	112.7	111.1	81.7	66.1	87.7	83.2
P22792	CPN2	fail	0.669737	0.578334	0.0190306	5.71553	5	5	6.83105	6.4022	6.98115	6.40281	0.189397	0.398847	15	106.2	123	104.3	118.6	118.4	97.6	97.4	69.4	98.5	66.6
P01009-3	SERPINA1	fail	0.666837	0.584593	0.0190352	5.71519	5	5	6.83397	6.39657	6.98324	6.39864	0.186847	0.405342	18	106.1	121.9	105.4	121.9	116.3	95.1	94.6	69.6	103.8	65.3
Q13790	APOF	fail	0.684413	0.547061	0.0190516	5.71394	5	5	6.81092	6.42872	6.96273	6.41566	0.29412	0.296675	2	99.1	127.1	92.3	122	125.8	90.6	92.2	71.7	100.4	78.9
Q9UHX3	ADGRE2	low_pep	1.4379	-0.523967	0.0190575	5.71349	5	5	6.1605	6.9194	6.31768	6.84165	0.243034	0.317892	1	94.1	63.3	85.7	53.4	68.7	87	118.6	142	89.8	197.5
Q92597	NDRG1	low_pep	1.39893	-0.484326	0.0193257	5.69334	5	5	6.1983	6.90124	6.34945	6.83378	0.197145	0.314324	1	65.5	72.9	96	69.1	67.4	74.3	119.1	130.9	105.8	199.1
Q9Y5P6	GMPPB	low_pep	0.765439	0.38564	0.0193757	5.68961	5	5	6.71377	6.54568	6.86332	6.47768	0.228363	0.1877	1	87.8	115.2	102.8	110.9	110.5	80.5	89.1	125.4	88.1	89.8
P05155	SERPING1	fail	0.667027	0.584183	0.0193868	5.68878	5	5	6.8343	6.39824	6.97991	6.39573	0.171689	0.413631	16	105.5	111.5	109.8	127.6	117.4	99.1	90.8	72.2	101.4	64.8
P31994-2	FCGR2B	POS	0.483923	1.04715	0.0194832	5.68163	5	5	6.92778	6.0516	7.0755	6.02835	0.428558	0.679861	2	117.9	146	184.9	109.3	76.9	52.1	146.2	48.7	56.1	61.7
P00450	CP	fail	0.669542	0.578753	0.0194958	5.68069	5	5	6.82986	6.39942	6.97897	6.40021	0.244773	0.370726	36	97.4	125.9	104.6	124.2	119.6	91.9	97.9	67.5	101.7	69.4
O14979	HNRNPDL	fail	1.63341	-0.707891	0.0195205	5.67887	5	5	6.02052	6.97679	6.19428	6.90217	0.42878	0.334011	2	63.4	100.6	47.1	62	61.9	71.6	131.8	176.1	106.7	178.8
Q9Y5X3	SNX5	fail	0.810893	0.302417	0.0195264	5.67843	5	5	6.66288	6.58377	6.80829	6.50587	0.126663	0.194626	4	95.3	94	125.1	95.6	99.7	72.1	96.7	135.2	85.8	100.4
P47756	CAPZB	fail	0.878165	0.187436	0.0196169	5.67176	5	5	6.63251	6.63678	6.78332	6.59588	0.0538623	0.133626	13	109.2	96.9	105.3	94.2	91.6	78.6	116.1	98.7	93.8	115.5
P00533	EGFR	fail	0.732353	0.449388	0.0196606	5.66855	5	5	6.74853	6.49658	6.89112	6.44173	0.274322	0.2102	4	82.5	104.5	116.3	122	117.5	74.5	87.8	116.3	99	79.7
A6NHL2	TUBAL3	POS	0.414485	1.27061	0.0199167	5.64988	5	5	6.92531	5.88731	7.05899	5.78838	0.817075	0.541081	4	180.4	58.5	199	66.4	190.2	75.9	49.4	46.4	49.6	84.2
Q16831	UPP1	fail	1.44564	-0.531711	0.0202764	5.62406	5	5	6.1232	6.91424	6.28047	6.81218	0.134876	0.389036	5	82.1	63.5	74	57.8	73.8	75.9	97.1	221.8	104.1	150
Q7L576	CYFIP1	fail	0.805351	0.31231	0.020308	5.62181	5	5	6.68769	6.57897	6.845	6.53269	0.192737	0.146237	12	127.8	109.4	95.3	86.5	101	86.7	105.2	96	85.4	106.8
P02686	MBP	low_pep	0.598937	0.739524	0.0204198	5.61388	5	5	6.84868	6.30289	6.97436	6.23484	0.460338	0.342198	1	111.1	70.9	165.6	153.3	101.7	90.3	71.7	74.8	69.3	91.4
P61353	RPL27	fail	0.800585	0.320874	0.0204202	5.61386	5	5	6.67529	6.5816	6.83375	6.51288	0.214039	0.126996	4	114.8	118.7	88.5	93.4	99	74.2	99.8	109.6	84.8	117.1
P02763	ORM1	fail	0.665635	0.587197	0.0207013	5.59413	5	5	6.83504	6.39576	6.98416	6.39696	0.173991	0.422429	9	112.4	116.5	102.2	121.5	119.3	101.7	92.6	66.3	99.1	68.4
Q02818	NUCB1	fail	1.60832	-0.685554	0.0207744	5.58905	5	5	6.06867	6.94289	6.22288	6.90843	0.15024	0.512231	5	60.8	65.9	70.4	68.6	70.4	70.3	112.9	103.3	153.7	223.7
P16150	SPN	fail	1.48102	-0.566594	0.0209619	5.57609	5	5	6.15302	6.94085	6.3109	6.87749	0.331546	0.292426	5	111.1	59	75.9	57.4	63.9	94.5	91.9	172.2	128.2	146
P68036	UBE2L3	fail	0.785262	0.348754	0.0211426	5.5637	5	5	6.71644	6.53883	6.8563	6.50754	0.22588	0.152687	4	93.2	92.6	133.1	119.1	94	78.9	111.3	87	93	97.8
P0DOY2	IGLC2	fail	0.642058	0.639225	0.0213063	5.55258	5	5	6.84657	6.35925	6.99526	6.35603	0.339034	0.36832	5	92.3	138	106.2	141.2	105.7	89.7	94.3	68.2	99.3	65.1
P0DOY3	IGLC3	fail	0.642058	0.639225	0.0213063	5.55258	5	5	6.84657	6.35925	6.99526	6.35603	0.339034	0.36832	5	92.3	138	106.2	141.2	105.7	89.7	94.3	68.2	99.3	65.1
P07359	GP1BA	fail	0.647137	0.627856	0.0214131	5.54536	5	5	6.8465	6.3691	6.98834	6.36049	0.2247	0.437986	3	104.1	99.5	113	126.8	136	96	77.8	69.5	109	68.2
B0I1T2-3	MYO1G	NEG	2.13282	-1.09276	0.0214986	5.53962	5	5	5.75783	7.00896	5.93215	7.02492	0.384969	0.766278	5	84.2	64.3	44.6	47.2	40.7	73.7	258.6	89.2	113	184.5
P49908	SELENOP	fail	0.712988	0.48805	0.0217384	5.52361	5	5	6.78814	6.46795	6.93708	6.44903	0.193266	0.331783	2	113.6	111.6	98.1	126.5	104.8	97.3	87.1	83.4	102.4	75.1
P21796	VDAC1	fail	1.45067	-0.536721	0.0220211	5.50497	5	5	6.19248	6.94466	6.34628	6.883	0.139723	0.399798	2	75.2	68	69.1	76.6	77.3	110.5	81.2	155.1	128.1	159.1
Q9H3Z4	DNAJC5	fail	1.50151	-0.586413	0.0221291	5.49791	5	5	6.14575	6.92283	6.29449	6.8809	0.213767	0.410969	3	73.9	58.5	94.7	64.2	67.7	71.5	112.5	114.8	142.6	199.7
Q06830	PRDX1	fail	1.24119	-0.311718	0.0221628	5.49572	5	5	6.33991	6.8484	6.49322	6.80494	0.137537	0.204358	13	93.5	73.6	95.5	66.5	79.8	82.8	125.4	112.1	105.6	165.3
P05155-2	SERPING1	fail	0.668922	0.58009	0.0223224	5.48537	5	5	6.83278	6.39871	6.97894	6.39886	0.160144	0.43033	15	107.6	111.9	109.2	126.3	115.9	100.7	91.6	71.4	101.6	63.9
P43652	AFM	fail	0.666461	0.585408	0.0223422	5.48408	5	5	6.83337	6.39489	6.98409	6.39868	0.203196	0.416549	51	109.2	123.6	100.5	120.9	117.6	99.6	95.9	64.7	99.1	68.9
P00742	F10	fail	0.71411	0.485782	0.0224506	5.4771	5	5	6.7883	6.46911	6.94075	6.45496	0.156537	0.351764	3	107.1	123.6	106.7	105.7	110.5	103.3	101.5	74.9	87.3	79.6
O43491-2	EPB41L2	fail	0.661263	0.596705	0.0225463	5.47096	5	5	6.79233	6.4043	6.95594	6.35924	0.417488	0.223185	4	149.3	127	106.3	65.2	127.3	84.9	94.9	90	79	76.1
Q9BY43	CHMP4A	low_pep	0.741242	0.431984	0.0227002	5.46115	5	5	6.75457	6.50575	6.90378	6.47179	0.20281	0.276934	1	92	119.7	111.6	111.3	107.3	88.6	114.8	87	78.5	89.2
Q6UY14	ADAMTSL4	low_pep	2.31461	-1.21077	0.0227545	5.45771	5	5	5.76443	7.0316	5.9254	7.13617	0.155538	0.949962	1	58.9	56.7	60.9	53.4	43.7	213.7	180	49.8	144.6	138.4
P04278-5	SHBG	fail	0.688282	0.538929	0.0227551	5.45767	5	5	6.8153	6.42296	6.96511	6.42618	0.193129	0.382479	9	104.6	120.7	102.8	119.4	116.9	93.5	98.5	68.9	105	69.8
P33121	ACSL1	fail	1.44707	-0.533134	0.0228322	5.45278	5	5	6.12729	6.91614	6.28606	6.81919	0.164155	0.391147	3	88.9	64.3	72.8	57.3	70	92	95.3	233	97.5	129
Q6UXB8	PI16	fail	0.66854	0.580914	0.0229083	5.44798	5	5	6.83208	6.3986	6.98067	6.39976	0.174346	0.428455	11	112.7	113.1	101.8	120.3	123	101.4	88.2	64.4	103.5	71.7
Q15691	MAPRE1	fail	0.83171	0.265847	0.0229148	5.44757	5	5	6.66804	6.5921	6.81076	6.54491	0.156416	0.14266	3	93.9	88.6	117.7	107.4	103.4	70	112.2	103.9	95.9	106.8
P21730	C5AR1	fail	0.612804	0.706503	0.0231446	5.43318	5	5	6.8515	6.32023	7.00228	6.29578	0.284115	0.487108	4	161.9	98	117.8	88.4	124.3	107.9	90.1	55.9	69.7	86
O95445-2	APOM	fail	0.682068	0.552013	0.0231458	5.4331	5	5	6.80915	6.42408	6.94928	6.39727	0.277735	0.342048	5	89.2	100.5	117.6	130.8	128.6	89.2	79.6	87	106.3	71.1
P30626	SRI	fail	1.41947	-0.505355	0.0232167	5.42869	5	5	6.23887	6.90698	6.39145	6.8968	0.126173	0.383424	4	78.9	73.1	83.2	78.9	64.9	76.3	128.3	105.1	153.8	157.3
Q02539	H1-1	NEG	2.93566	-1.55368	0.0232509	5.42657	5	5	5.24182	7.06574	5.43355	6.98723	0.728786	1.00499	2	50.4	63.1	16.4	44.8	33.2	35.2	161.6	208.1	161.8	225.3
Q9UQ84	EXO1	low_pep	1.42125	-0.507161	0.02343	5.4155	5	5	6.22848	6.90086	6.38414	6.8913	0.0907789	0.395673	1	82.2	75.1	85.3	68.2	66	87.6	117.5	88.2	145.8	184.1
Q99572-2	P2RX7	low_pep	1.70096	-0.76635	0.0235302	5.40934	5	5	6.07342	6.98854	6.22394	6.99029	0.326874	0.519791	1	63.4	66.7	98	68.9	48.5	104.2	99.3	130	195.3	125.7
P20336	RAB3A	fail	1.24104	-0.311544	0.0235542	5.40787	5	5	6.33556	6.85682	6.49652	6.80806	0.221714	0.114816	2	109.9	80.8	75.8	65.6	77.8	83	120.3	130.7	108.6	147.6
P20337	RAB3B	fail	1.24104	-0.311544	0.0235542	5.40787	5	5	6.33556	6.85682	6.49652	6.80806	0.221714	0.114816	2	109.9	80.8	75.8	65.6	77.8	83	120.3	130.7	108.6	147.6
Q96E17	RAB3C	fail	1.24104	-0.311544	0.0235542	5.40787	5	5	6.33556	6.85682	6.49652	6.80806	0.221714	0.114816	2	109.9	80.8	75.8	65.6	77.8	83	120.3	130.7	108.6	147.6
O95716	RAB3D	fail	1.24104	-0.311544	0.0235542	5.40787	5	5	6.33556	6.85682	6.49652	6.80806	0.221714	0.114816	2	109.9	80.8	75.8	65.6	77.8	83	120.3	130.7	108.6	147.6
Q14974-2	KPNB1	fail	1.2211	-0.288186	0.0236849	5.39989	5	5	6.35495	6.84962	6.51467	6.80286	0.149385	0.176533	7	83.3	95.4	83.2	70.7	78.6	79.8	131.7	132.8	104.2	140.3
Q5TEC6	H3-7	low_pep	3.17378	-1.6662	0.0237897	5.39352	5	5	4.81202	6.87136	4.97815	6.64435	0.621512	1.18538	1	34.9	27.5	28	45.2	14.4	65.9	44.6	469.1	87.1	183.2
P02774-2	GC	fail	0.665611	0.587249	0.023841	5.39041	5	5	6.83076	6.39117	6.98395	6.39671	0.249785	0.400445	22	104.5	134.7	99.7	116.8	116.6	94	105	64.3	96.1	68.3
P61626	LYZ	fail	1.60669	-0.684094	0.0238934	5.38724	5	5	6.12254	6.99094	6.28853	6.97262	0.274046	0.476954	4	98.1	73.5	57.2	60.5	65.8	168.3	112.4	132.4	104.6	127.1
Q8IV08	PLD3	low_pep	0.652872	0.615128	0.0243062	5.36253	5	5	6.8388	6.37852	6.97959	6.36447	0.203792	0.452862	1	117.7	99.3	125.5	137.7	97.3	108.7	80.7	71.8	93.5	67.7
P13929	ENO3	fail	0.765146	0.386192	0.0244499	5.35403	5	5	6.7198	6.52161	6.86128	6.47508	0.210609	0.230477	3	93.1	97.1	128	120	93.7	65.3	105.4	113.1	101.2	83.1
P11216	PYGB	fail	0.829337	0.26997	0.0244579	5.35355	5	5	6.64661	6.59996	6.79592	6.52595	0.103619	0.192106	3	104.2	93.3	114.5	85	106.7	68	103.7	113.6	85.5	125.4
P11217	PYGM	fail	0.829337	0.26997	0.0244579	5.35355	5	5	6.64661	6.59996	6.79592	6.52595	0.103619	0.192106	3	104.2	93.3	114.5	85	106.7	68	103.7	113.6	85.5	125.4
P04217	A1BG	fail	0.658957	0.601744	0.0245037	5.35086	5	5	6.83329	6.38452	6.98592	6.38418	0.310112	0.375135	23	99.9	134.5	93.1	124.3	124	92.2	100	68.2	97.2	66.6
P01876	IGHA1	fail	0.667339	0.583509	0.0246557	5.34193	5	5	6.8191	6.40415	6.97332	6.38981	0.361759	0.304193	11	94.9	148.6	96.1	127.9	105.9	88.8	89.4	72.7	101.2	74.6
Q9BV40	VAMP8	fail	0.519416	0.945038	0.0246825	5.34037	5	5	6.8551	6.15773	6.9976	6.05256	0.731768	0.225406	2	75.1	104.3	78.5	141.8	238.5	56.6	67.4	88.6	65.8	83.4
P21399	ACO1	low_pep	1.62826	-0.70333	0.0247702	5.33525	5	5	5.98067	6.93179	6.13105	6.83438	0.34579	0.453552	1	66.7	54.4	102.2	53.2	50.9	73	104.9	261.6	109.2	124
P84095	RHOG	fail	1.27955	-0.355634	0.0253015	5.30463	5	5	6.336	6.86623	6.49519	6.85083	0.201306	0.208509	9	103	79.7	87.5	60.1	79.7	96.9	137.1	103.3	111.3	141.5
Q9H2K8	TAOK3	low_pep	1.28878	-0.366002	0.0261315	5.25806	5	5	6.30667	6.87592	6.46884	6.83485	0.236467	0.185533	1	106.1	85.6	73.2	70.3	66.5	90.6	132.4	119.2	100.2	156
Q01650	SLC7A5	NEG	2.21556	-1.14767	0.0261483	5.25714	5	5	5.65569	7.00963	5.81321	6.96089	0.425709	0.841018	3	37.8	58.7	51.2	69.9	41	44.4	147.9	127.8	165.1	256.4
Q15436	SEC23A	fail	0.600129	0.736655	0.02617	5.25594	5	5	6.83619	6.31437	6.97176	6.2351	0.44569	0.409365	2	78.5	98	113.3	155.6	143.6	54.1	64.1	98	107.1	87.7
Q14914	PTGR1	low_pep	0.791997	0.336433	0.0262585	5.25107	5	5	6.68906	6.56753	6.8444	6.50797	0.143105	0.236704	1	120.9	109.6	106.1	86.3	96.4	86.5	96.7	128.4	85.9	83.2
P47756-1	CAPZB	fail	0.890013	0.168102	0.0263382	5.2467	5	5	6.62318	6.64678	6.77362	6.60552	0.0530588	0.127724	10	109	94.8	105.3	93.7	91.3	79.2	116	100	94.3	116.6
P11049	CD37	fail	0.68156	0.553088	0.0264763	5.23916	5	5	6.7974	6.44042	6.94795	6.39486	0.239204	0.387776	2	134.7	113.9	109.9	119.5	84.5	107.7	85.6	86.5	75.1	82.5
P27930	IL1R2	fail	0.760817	0.394378	0.0265463	5.23535	5	5	6.74714	6.51419	6.89698	6.5026	0.193041	0.26156	2	93.1	116.4	107.6	106.3	115.4	89	107.1	71.3	98.3	95.5
P01023	A2M	fail	0.558604	0.840103	0.0267458	5.22455	5	5	6.88874	6.21283	7.03386	6.19376	0.436031	0.539568	14	174.7	81.1	124.3	88.1	150.6	108.9	68.5	59	83.9	60.8
P14598-2	NCF1	fail	1.42896	-0.514967	0.0267626	5.22364	5	5	6.15354	6.90056	6.31059	6.82556	0.108486	0.411236	7	67.4	75.9	73.8	68.2	71	89.8	115.9	240.6	99.4	97.8
Q15075	EEA1	fail	0.661704	0.595742	0.026847	5.2191	5	5	6.79274	6.39955	6.92424	6.3285	0.407418	0.276503	5	81.6	84.9	132.2	149.2	122.6	65.1	72.6	107.8	100.2	84
P98088	MUC5AC	low_pep	0.677638	0.561413	0.0268867	5.21696	5	5	6.82026	6.41053	6.96971	6.4083	0.25821	0.38573	1	101.2	123.4	97.6	129.9	116.4	96.2	97.9	73.2	98.5	65.6
P48960	ADGRE5	fail	1.36214	-0.445876	0.0268943	5.21655	5	5	6.21223	6.89333	6.36645	6.81233	0.193194	0.314002	10	89.6	65.9	92.4	59.6	68.9	80.7	119.4	147.2	89.7	186.6
P55008-2	AIF1	fail	0.617007	0.69664	0.0269322	5.21452	5	5	6.82071	6.30253	6.95987	6.26323	0.284278	0.501208	3	100.9	95.1	171.2	96.2	116.8	46.6	125.4	60.9	82.7	104.1
P02774	GC	fail	0.674033	0.569109	0.0271579	5.20249	5	5	6.82254	6.40198	6.9769	6.4078	0.246896	0.401889	27	107.4	135	97.9	113.4	115.4	95.3	105.5	64.4	96.1	69.5
P61224-2	RAP1B	fail	1.14019	-0.189273	0.0271756	5.20154	5	5	6.42692	6.81183	6.58206	6.77133	0.0878563	0.129985	5	98.1	85.4	83.5	81.6	82.6	90.6	121.8	113.1	100.5	142.7
P43034-2	PAFAH1B1	low_pep	0.734958	0.444266	0.0272579	5.19718	5	5	6.76921	6.4838	6.91892	6.47465	0.248105	0.272498	1	92.6	115.8	102.6	107.3	130.8	86.9	102.5	76.1	104.2	81.3
P01019	AGT	fail	0.661798	0.595537	0.0272773	5.19616	5	5	6.8379	6.3828	6.9884	6.39287	0.142963	0.472957	11	113.7	123	108.7	116	111.1	103	99.7	65.9	97.7	61.2
P20073	ANXA7	fail	1.16021	-0.214392	0.0275605	5.18126	5	5	6.42539	6.81468	6.5757	6.7901	0.0908723	0.15342	12	86.4	83.1	100.4	83.2	78.2	85.7	119.3	110.2	122.1	131.4
P17813	ENG	fail	0.814463	0.296079	0.0275844	5.18	5	5	6.68889	6.56863	6.83537	6.53929	0.104501	0.223037	8	113.1	88.8	116	94.3	106.4	82.9	98	75.3	102.9	122.4
Q9UM00	TMCO1	low_pep	0.710998	0.492083	0.0277561	5.17105	5	5	6.76487	6.46818	6.90345	6.41137	0.299233	0.280239	1	83.6	100.2	152	115.2	103.7	86.5	73.8	101.9	96.9	86.3
Q7Z4I7	LIMS2	low_pep	0.788542	0.342741	0.0277975	5.1689	5	5	6.69193	6.56669	6.84735	6.50461	0.181855	0.220282	1	121.7	104.1	99.7	82.4	113.5	86.3	102.2	117.8	78.7	93.6
P11171	EPB41	fail	0.682102	0.551942	0.0279217	5.16247	5	5	6.79198	6.42637	6.95002	6.39808	0.278026	0.367096	3	152.9	115.2	105.3	82.8	108.8	96.9	99	92.7	82.3	64.3
P17900	GM2A	POS	0.486914	1.03826	0.0279605	5.16047	5	5	6.84851	6.09682	6.98694	5.94868	0.621448	0.603891	3	194.4	63.4	160.9	79.7	128.6	58.2	51	146.1	59	58.7
P01011-2	SERPINA3	fail	0.685842	0.544053	0.0279933	5.15878	5	5	6.81698	6.41514	6.96321	6.41916	0.176586	0.418462	4	103	111	107.9	123.5	119.6	93.4	89.1	66.3	114.1	71.9
P63218	GNG5	low_pep	0.720368	0.473193	0.0282981	5.14315	5	5	6.73959	6.46583	6.89659	6.42339	0.360355	0.164371	1	157.7	103.4	122.8	68.9	101	77.4	100.8	76.4	84.6	107
A0A804HLA8	GNG5B	low_pep	0.720368	0.473193	0.0282981	5.14315	5	5	6.73959	6.46583	6.89659	6.42339	0.360355	0.164371	1	157.7	103.4	122.8	68.9	101	77.4	100.8	76.4	84.6	107
P14209	CD99	low_pep	0.595725	0.747282	0.0283165	5.14221	5	5	6.83194	6.29217	6.96504	6.21776	0.433952	0.450608	1	75.9	92.7	146.2	128.4	145.3	56.3	62.5	66.4	100.8	125.5
Q8TD47	RPS4Y2	fail	0.709819	0.494476	0.0286469	5.12548	5	5	6.72812	6.48853	6.89062	6.39614	0.322319	0.261592	4	141.9	121.4	87	81.9	109.1	74.8	85.9	127.6	73.4	97
Q8NHP1	AKR7L	low_pep	0.826825	0.274345	0.0286504	5.1253	5	5	6.68324	6.59661	6.83355	6.5592	0.102793	0.20611	1	104.3	99.8	102.1	95.7	112.7	90.7	90.7	106.3	106.1	91.5
P01602	IGKV1-5	low_pep	0.496823	1.0092	0.0289894	5.10833	5	5	6.90437	6.09951	7.06261	6.05342	0.713271	0.461716	1	71.3	220.6	95.9	146.4	111.7	71.2	103	72.9	57.4	49.4
Q6ZUX7	LHFPL2	fail	1.63164	-0.706327	0.0290062	5.1075	5	5	6.1062	6.9621	6.26813	6.97445	0.429147	0.411789	2	113.7	56.2	70.4	45.5	75.8	120.2	164	89.8	111.1	153.2
Q9NR31	SAR1A	low_pep	1.74713	-0.804991	0.029192	5.09828	5	5	5.8386	6.94934	6.01155	6.81654	0.285179	0.616089	1	77.9	66.4	52.5	40	56.5	59.1	94	251.8	104.5	197.2
P04439-2	HLA-A	fail	1.38379	-0.468625	0.0292816	5.09386	5	5	6.20865	6.8988	6.35175	6.82037	0.306836	0.249559	11	73.7	58.6	102.6	82	60.9	78.2	108.4	182.7	107.3	145.6
P01591	JCHAIN	POS	0.271863	1.87905	0.0294601	5.0851	5	5	6.79686	5.18728	6.96263	5.08359	1.49657	0.531742	2	37.6	415.1	96.8	200.5	56.1	29.6	68.5	37.3	31.8	26.7
Q16853-3	AOC3	low_pep	0.778304	0.361594	0.0302758	5.04569	5	5	6.73154	6.53256	6.88584	6.52425	0.134907	0.276523	1	115.4	115.4	100.4	98.4	103	88	101.2	72.2	109.7	96.4
Q08209	PPP3CA	low_pep	0.759078	0.39768	0.0304305	5.03834	5	5	6.75075	6.51668	6.89666	6.49898	0.12484	0.314966	1	103.1	106.1	121.5	113.4	96.1	101.1	89.8	80.4	102.4	86.1
P16298	PPP3CB	low_pep	0.759078	0.39768	0.0304305	5.03834	5	5	6.75075	6.51668	6.89666	6.49898	0.12484	0.314966	1	103.1	106.1	121.5	113.4	96.1	101.1	89.8	80.4	102.4	86.1
P48454	PPP3CC	low_pep	0.759078	0.39768	0.0304305	5.03834	5	5	6.75075	6.51668	6.89666	6.49898	0.12484	0.314966	1	103.1	106.1	121.5	113.4	96.1	101.1	89.8	80.4	102.4	86.1
Q96JJ3	ELMO2	fail	1.4446	-0.530671	0.0305674	5.03186	5	5	6.14352	6.9136	6.30176	6.83243	0.1168	0.437275	2	78.1	68	70.3	60.4	78.3	61.8	137	176.3	101.2	168.6
O00161-2	SNAP23	fail	0.663278	0.592315	0.0305683	5.03182	5	5	6.82917	6.36273	6.96907	6.37675	0.238827	0.445167	2	98.5	106.6	142.9	131	96.7	91.5	101.7	50.4	100.6	80
Q16881	TXNRD1	fail	0.856865	0.22286	0.0305939	5.03061	5	5	6.6529	6.62401	6.80176	6.5789	0.0512839	0.183069	4	105	93.7	109.6	92.1	103.9	91.2	110.3	104.3	84.9	104.8
P08631	HCK	fail	1.53828	-0.621321	0.0307511	5.02322	5	5	6.17654	6.93019	6.34116	6.96248	0.193623	0.494119	10	74.9	88.8	70.4	59.3	71.3	107.5	164.3	72.8	132.7	158.1
Q04756	HGFAC	fail	0.680277	0.555806	0.0308021	5.02083	5	5	6.82045	6.41175	6.97179	6.41599	0.206787	0.427553	3	104.2	126.7	103.1	116.1	116.7	101.4	98.7	69	98.6	65.7
P15529	CD46	fail	0.743004	0.428557	0.0310125	5.01101	5	5	6.73519	6.48339	6.88258	6.45402	0.19057	0.313427	2	130.5	91	130.1	87.6	101.4	81.7	105.8	62.7	85.6	123.6
P19367	HK1	low_pep	0.831946	0.265438	0.0310253	5.01041	5	5	6.67953	6.59905	6.8311	6.56567	0.155101	0.16605	1	119.7	94.6	94.3	95.3	111.2	92.9	99.5	99.5	98.3	94.7
P62851	RPS25	fail	0.652165	0.616692	0.0311817	5.00316	5	5	6.77716	6.40827	6.94502	6.32833	0.438287	0.295422	4	132.6	150.3	82.2	78.9	122.8	73.9	92.9	84.7	65.3	116.4
P17661	DES	fail	1.66546	-0.735924	0.0313027	4.99757	5	5	5.93967	6.94772	6.1044	6.84032	0.232502	0.586978	4	73.4	60.5	54.9	47.9	74.6	54.4	107.8	197.9	116.4	212.2
Q00325	SLC25A3	low_pep	1.47777	-0.563423	0.0313142	4.99704	5	5	6.09546	6.91824	6.25031	6.81374	0.066227	0.478846	1	72.8	64.3	77	64	64.8	69.7	86.4	211.6	119.9	169.4
P26992	CNTFR	fail	0.698885	0.516874	0.0314449	4.99103	5	5	6.79433	6.44678	6.94546	6.42859	0.241588	0.372428	2	94.1	128.9	106.6	112.7	115.6	86.4	82.4	86.9	116.3	70.2
P46777	RPL5	fail	0.716535	0.480891	0.0316596	4.98121	5	5	6.77139	6.47091	6.93131	6.45041	0.269024	0.314301	6	119.2	135.8	92.7	94.6	109.6	93.4	111.4	73.1	81.4	88.7
P61006-2	RAB8A	fail	0.814585	0.295863	0.031787	4.97542	5	5	6.67624	6.5747	6.8309	6.53504	0.145112	0.209425	7	120.4	108.3	107.6	88.6	90	77.2	95.9	79.9	102.8	129.4
P08670	VIM	fail	1.72642	-0.787782	0.0321594	4.95861	5	5	5.88978	6.95721	6.06066	6.84844	0.331357	0.59423	32	74.5	64.1	47.6	42.7	75.5	53.9	116.7	200.5	109.1	215.3
B0I1T2	MYO1G	fail	1.59885	-0.677034	0.0322745	4.95346	5	5	6.10761	6.94086	6.27258	6.94962	0.197456	0.550928	11	78.5	81.1	59.7	64.6	63.5	84.9	203.4	88.8	110.9	164.6
P36871	PGM1	fail	0.796913	0.327505	0.0323091	4.95191	5	5	6.70221	6.56386	6.85266	6.52515	0.190512	0.209512	7	93.9	114.4	101.2	111.6	100.9	81.2	106.6	114.6	96.1	79.5
P62917	RPL8	fail	0.749378	0.416234	0.0327325	4.93313	5	5	6.71216	6.53086	6.87394	6.4577	0.282608	0.224727	7	129.3	125.7	88	86.6	102.3	81.4	97.4	117.8	75	96.5
P13501	CCL5	low_pep	3.17044	-1.66468	0.0328208	4.92925	5	5	4.39914	6.47069	4.57174	6.23643	0.300875	1.41335	1	21.2	21.6	23.4	24.7	15.8	39.2	50	673.8	75	55.4
P53396-3	ACLY	fail	1.35033	-0.433307	0.0331296	4.91573	5	5	6.21951	6.88893	6.37688	6.81019	0.11787	0.358112	14	78.5	73.6	77.5	61.9	82.9	69.2	130.4	155.3	94.8	176
P37837	TALDO1	fail	0.739015	0.436324	0.0331695	4.914	5	5	6.72034	6.51164	6.87108	6.43476	0.0565026	0.375523	16	115	103.2	112.6	92.9	105	87.6	85.9	146.1	78.8	73
O95197	RTN3	fail	0.667536	0.583082	0.0333812	4.90482	5	5	6.76356	6.42886	6.91059	6.32751	0.349087	0.369454	2	80.2	121.4	101.5	129.3	118.5	52.9	73.2	111.1	92.1	119.8
P69891	HBG1	fail	0.703988	0.506378	0.0334888	4.90018	5	5	6.79184	6.44348	6.94281	6.43643	0.307004	0.317677	2	93.3	126.2	93.3	123.7	122.9	83.1	93.4	71.5	112.9	79.7
P69892	HBG2	fail	0.703988	0.506378	0.0334888	4.90018	5	5	6.79184	6.44348	6.94281	6.43643	0.307004	0.317677	2	93.3	126.2	93.3	123.7	122.9	83.1	93.4	71.5	112.9	79.7
Q9BRF8	CPPED1	low_pep	0.68088	0.554527	0.033491	4.90008	5	5	6.82098	6.4113	6.96907	6.41454	0.0800619	0.477125	1	119	108.4	111	112.3	114.9	109.9	92.3	70.1	98.3	63.9
P55008-3	AIF1	low_pep	0.659695	0.60013	0.033564	4.89694	5	5	6.79325	6.36017	6.93138	6.33125	0.267884	0.450194	1	102	94.4	164.3	111.2	95.4	54	127.7	60.5	85	105.5
P28676	GCA	fail	1.12797	-0.173734	0.0336935	4.89139	5	5	6.44509	6.79898	6.59581	6.76954	0.0454466	0.144841	4	88.6	83.1	96.9	83	84.8	84.4	119.9	106.8	115.2	137.5
P54727	RAD23B	fail	0.765147	0.386191	0.0340384	4.87669	5	5	6.71007	6.52634	6.85756	6.47136	0.254358	0.223054	2	81.4	112.9	114.4	105.7	113.2	64.2	96.6	85.3	98.2	128.1
P46782	RPS5	fail	0.694877	0.525171	0.0342668	4.86704	5	5	6.7351	6.47519	6.89669	6.37152	0.313545	0.337718	6	126.6	124.5	84.6	85.1	120.9	73	87.5	130.9	66	101
Q9UNN8	PROCR	fail	0.749328	0.416331	0.0344393	4.8598	5	5	6.76184	6.4977	6.90897	6.49264	0.190143	0.312483	4	100.2	107.2	100.9	121.5	114.3	92.3	97.7	72.2	108.5	85.3
Q8WUM4-3	PDCD6IP	fail	0.698972	0.516694	0.0345488	4.85522	5	5	6.75519	6.44117	6.904	6.38731	0.408724	0.198394	9	158.6	83.3	140.3	70.6	112.4	87.4	84.5	93.3	83.4	86.2
Q05193	DNM1	fail	1.32079	-0.401398	0.0345967	4.85322	5	5	6.22748	6.87955	6.38621	6.78761	0.0972669	0.339411	3	85.1	76.3	80.5	61.4	73.6	73.9	117.6	189.7	91.1	150.7
Q9UQ16	DNM3	fail	1.32079	-0.401398	0.0345967	4.85322	5	5	6.22748	6.87955	6.38621	6.78761	0.0972669	0.339411	3	85.1	76.3	80.5	61.4	73.6	73.9	117.6	189.7	91.1	150.7
Q8N6C8	LILRA3	fail	0.791442	0.337445	0.0346508	4.85097	5	5	6.71551	6.55343	6.86878	6.53134	0.179355	0.23665	3	129.2	99.6	95.5	93.3	111.8	95.5	106.3	86.6	92.9	89.5
Q8WUM4	PDCD6IP	fail	0.690233	0.534845	0.0348375	4.84322	5	5	6.76282	6.42592	6.91068	6.37584	0.427257	0.19889	27	159.3	81.3	143	70.3	116	86.7	83.9	90.8	85.4	83.3
O75914	PAK3	low_pep	0.80285	0.316797	0.0350177	4.83577	5	5	6.69287	6.56011	6.83933	6.52254	0.0615862	0.272643	1	106.1	95.1	119	99.5	99.2	79.3	120.2	79.6	82.3	119.8
Q96RT1	ERBIN	fail	0.679394	0.55768	0.0351311	4.83111	5	5	6.79598	6.39687	6.95022	6.39254	0.201568	0.449305	2	134.9	112.4	120	82.4	113	84.9	123.4	52.6	79.4	97.1
Q5TEJ8	THEMIS2	low_pep	1.37216	-0.456452	0.0351349	4.83095	5	5	6.26281	6.9077	6.41751	6.87396	0.146671	0.375439	1	88.8	69.4	71.1	75.5	80.7	114.2	143.6	110.9	85.7	160.1
P62829	RPL23	fail	0.667889	0.58232	0.0351748	4.82931	5	5	6.74993	6.43434	6.91133	6.32901	0.317315	0.404827	4	112.9	139.3	86	94.5	113	55.9	101	136.9	66.8	93.7
Q06323-3	PSME1	fail	1.29654	-0.374671	0.0351989	4.82833	5	5	6.33104	6.86647	6.48125	6.85592	0.183442	0.275527	8	73.1	81.8	93.3	86.6	70	85.9	148.6	102.5	117.5	140.7
Q9Y3I0	RTCB	low_pep	1.38139	-0.466116	0.0358439	4.80213	5	5	6.16602	6.88746	6.32149	6.7876	0.0778954	0.406302	1	71.6	73.4	79.4	69	66.3	83.8	102.8	238.9	92.5	122.2
O75995	SASH3	low_pep	0.656863	0.606335	0.0362208	4.78704	5	5	6.80866	6.38187	6.9632	6.35687	0.371646	0.3912	1	138.2	132.9	113.8	117.8	71.9	86.1	118.5	68.3	70.5	82.1
O00584	RNASET2	low_pep	0.654518	0.611495	0.0363929	4.7802	5	5	6.81686	6.35041	6.96303	6.35154	0.278901	0.468047	1	123.5	110.4	163.2	96.3	85	82.4	108.4	81.8	99	50
P59190	RAB15	fail	1.15367	-0.206232	0.0364824	4.77666	5	5	6.42105	6.81253	6.57408	6.78031	0.15046	0.105684	2	104.7	79.8	97.8	76.2	74.2	86.2	125.4	120.1	110.3	125.3
Q06323	PSME1	fail	1.30099	-0.37961	0.0365024	4.77587	5	5	6.32652	6.86745	6.47697	6.85658	0.187839	0.281592	9	72.7	82.2	92.7	86.6	69.4	84.8	149	102.5	118.1	141.9
P01714	IGLV3-19	low_pep	0.708777	0.496597	0.0366339	4.77068	5	5	6.78008	6.46903	6.93245	6.43585	0.309585	0.317173	1	94	135.3	97.7	125.4	102.9	101.4	92.9	88.5	83.9	78
P62820-3	RAB1A	fail	1.17713	-0.235277	0.0366498	4.77005	5	5	6.38939	6.82354	6.54176	6.77704	0.182373	0.104136	4	103.3	74.4	101.3	69.6	76.4	81.6	113.4	129	113.9	137.1
P17948	FLT1	low_pep	0.709146	0.495846	0.0366614	4.76959	5	5	6.75727	6.47001	6.9092	6.41335	0.115223	0.427371	1	112.1	111.9	117.3	89.5	112.5	88.4	108.1	124.6	70.3	65.4
P35916	FLT4	low_pep	0.709146	0.495846	0.0366614	4.76959	5	5	6.75727	6.47001	6.9092	6.41335	0.115223	0.427371	1	112.1	111.9	117.3	89.5	112.5	88.4	108.1	124.6	70.3	65.4
P35968	KDR	low_pep	0.709146	0.495846	0.0366614	4.76959	5	5	6.75727	6.47001	6.9092	6.41335	0.115223	0.427371	1	112.1	111.9	117.3	89.5	112.5	88.4	108.1	124.6	70.3	65.4
P10721-4	KIT	low_pep	0.709146	0.495846	0.0366614	4.76959	5	5	6.75727	6.47001	6.9092	6.41335	0.115223	0.427371	1	112.1	111.9	117.3	89.5	112.5	88.4	108.1	124.6	70.3	65.4
Q8TD08	MAPK15	low_pep	0.709146	0.495846	0.0366614	4.76959	5	5	6.75727	6.47001	6.9092	6.41335	0.115223	0.427371	1	112.1	111.9	117.3	89.5	112.5	88.4	108.1	124.6	70.3	65.4
Q9UBE8	NLK	low_pep	0.709146	0.495846	0.0366614	4.76959	5	5	6.75727	6.47001	6.9092	6.41335	0.115223	0.427371	1	112.1	111.9	117.3	89.5	112.5	88.4	108.1	124.6	70.3	65.4
P16234	PDGFRA	low_pep	0.709146	0.495846	0.0366614	4.76959	5	5	6.75727	6.47001	6.9092	6.41335	0.115223	0.427371	1	112.1	111.9	117.3	89.5	112.5	88.4	108.1	124.6	70.3	65.4
P48444	ARCN1	low_pep	1.28908	-0.366338	0.0376402	4.73158	5	5	6.27643	6.8685	6.4344	6.80074	0.103721	0.312481	1	76.8	84.9	79.6	69.4	77.7	67.7	117.4	140.6	111.9	174.2
P53396	ACLY	fail	1.31918	-0.399638	0.0383939	4.70298	5	5	6.24369	6.87814	6.40039	6.80003	0.108149	0.344439	17	79.7	74.4	79	63.8	83.6	69.8	128.9	153.2	94.4	173.1
P19971	TYMP	fail	1.50344	-0.588264	0.0385168	4.69837	5	5	6.16908	6.93375	6.33278	6.92105	0.243661	0.472759	18	84.5	82.2	85.2	50.7	64.3	104.3	184.3	149.1	95.1	100.2
P06681-2	C2	fail	0.779745	0.358926	0.038784	4.68839	5	5	6.73449	6.53463	6.88104	6.52212	0.131728	0.297209	8	102.9	100.9	105	115	109.2	92.5	92.1	76.7	112.7	93
P09619-2	PDGFRB	low_pep	0.712887	0.488255	0.038848	4.68602	5	5	6.78557	6.45568	6.93329	6.44503	0.295368	0.329383	1	91.6	123.9	103.7	135.6	102.4	97.2	104.3	73.1	90	78.1
P50570	DNM2	fail	1.19488	-0.256861	0.0388544	4.68578	5	5	6.34593	6.83656	6.49963	6.75649	0.039812	0.229328	8	84.4	79.1	88.1	73.3	82.6	79.5	107	171.8	97.9	136.3
O15144	ARPC2	fail	0.863331	0.212015	0.0393604	4.66711	5	5	6.63527	6.62544	6.78562	6.5736	0.0975232	0.166279	8	108.6	98.4	105.4	99.4	86.7	70.9	116.5	112.1	92.7	109.3
P53396-2	ACLY	fail	1.31469	-0.394728	0.0394349	4.66438	5	5	6.2476	6.87658	6.40426	6.79899	0.108178	0.342389	16	79.7	74.7	79.1	64.1	83.9	69.9	129	152.3	94.4	172.8
Q14624-4	ITIH4	fail	0.742539	0.429462	0.0394568	4.66358	5	5	6.76835	6.49053	6.91593	6.48646	0.167884	0.352819	17	102.5	108.5	102.7	119.6	112.7	96.8	95.9	78.3	108.4	74.6
P15151	PVR	fail	0.745861	0.423021	0.040286	4.63358	5	5	6.76524	6.49714	6.91204	6.48902	0.142915	0.359607	4	102.5	105.7	106.5	116.6	113.2	104.7	93.5	72.6	100.5	84.2
P30044-3	PRDX5	fail	0.874295	0.193808	0.0403129	4.63262	5	5	6.63772	6.63522	6.79257	6.59876	0.120949	0.129668	2	106.7	109.5	100.3	91.3	91.5	80	115.6	107.3	98	99.8
A8MVU1	NCF1C	fail	1.38715	-0.472122	0.0406188	4.62171	5	5	6.17353	6.88492	6.331	6.80313	0.115069	0.417239	9	68.5	77.7	73.3	68.7	73.1	84.5	118.1	239.7	94.6	101.9
P62249	RPS16	fail	0.706069	0.502118	0.0408971	4.61186	5	5	6.7371	6.47435	6.89953	6.39741	0.311585	0.33995	6	137.8	130.2	89.3	88.8	97.1	81.1	94	134.6	72.6	74.6
P18084	ITGB5	low_pep	0.681154	0.553947	0.0410615	4.60607	5	5	6.80155	6.39713	6.94515	6.3912	0.271714	0.430739	1	138.5	92.2	153.7	96.6	91.1	105.5	84.7	65.8	98.4	73.5
P26010	ITGB7	low_pep	0.681154	0.553947	0.0410615	4.60607	5	5	6.80155	6.39713	6.94515	6.3912	0.271714	0.430739	1	138.5	92.2	153.7	96.6	91.1	105.5	84.7	65.8	98.4	73.5
O00560	SDCBP	fail	0.571919	0.806118	0.041265	4.59894	5	5	6.81329	6.18851	6.95182	6.1457	0.679216	0.298914	6	187.3	66.2	204.7	69.9	101.4	61	69.8	67	101.6	71.2
Q9C0B5	ZDHHC5	fail	0.763445	0.389403	0.0413498	4.59598	5	5	6.74425	6.51245	6.88359	6.49418	0.202866	0.295779	2	96.7	88.7	127.5	117.4	110.3	90.8	87.7	81.7	112.3	86.8
P60709	ACTB	fail	1.1606	-0.214877	0.041693	4.58405	5	5	6.38802	6.82045	6.54457	6.75945	0.0955552	0.173813	18	94.2	85.3	90.9	69.3	81.4	77.8	121.3	142.4	99.3	138.2
P63261	ACTG1	fail	1.1606	-0.214877	0.041693	4.58405	5	5	6.38802	6.82045	6.54457	6.75945	0.0955552	0.173813	18	94.2	85.3	90.9	69.3	81.4	77.8	121.3	142.4	99.3	138.2
P50148	GNAQ	fail	0.830408	0.268108	0.0417537	4.58195	5	5	6.64388	6.59413	6.79127	6.52316	0.128777	0.211452	3	111.7	85.9	116.2	87	103.1	66.5	96.1	102.7	93.2	137.6
P13010	XRCC5	fail	1.51341	-0.597806	0.0419247	4.57606	5	5	6.03822	6.91055	6.20469	6.8025	0.25642	0.489539	5	72.2	80.7	52.8	66.3	60.1	69.2	96.6	259.9	108.9	133.2
P19971-2	TYMP	fail	1.49463	-0.579792	0.0419598	4.57485	5	5	6.17447	6.9302	6.33819	6.91798	0.243124	0.477797	17	84.6	82.9	85.3	51.1	64.3	104.3	184.7	148.6	94.9	99.3
P53618	COPB1	fail	1.24294	-0.313752	0.0420095	4.57314	5	5	6.30124	6.8564	6.45524	6.76899	0.113939	0.266894	4	74.2	79.7	86.6	70.9	84	79	101.7	165.5	98	160.3
Q05639	EEF1A2	fail	1.47306	-0.558819	0.042121	4.56932	5	5	6.09864	6.92733	6.26521	6.82403	0.330862	0.397563	7	85.9	70.6	64.3	44.6	86.9	91.1	107.7	205.7	82.2	161
P63104-2	YWHAZ	fail	0.798858	0.32399	0.0421317	4.56895	5	5	6.70944	6.54752	6.8484	6.52441	0.236237	0.184745	8	98.2	87.8	135.6	118.5	90.6	85	103.7	90.5	102.6	87.5
Q9C0H2	TTYH3	fail	0.526243	0.926199	0.0422807	4.56386	5	5	6.87933	6.08827	7.01053	6.08433	0.60763	0.605948	2	171.7	59.4	174.8	94.6	134.1	54.7	68.1	44.2	130.8	67.7
P63104	YWHAZ	fail	0.810194	0.30366	0.0423134	4.56274	5	5	6.7036	6.56186	6.84481	6.54115	0.193037	0.204752	13	103.5	89.3	130	114	89.8	90.2	103.8	89.4	101.6	88.5
P84077	ARF1	fail	0.813329	0.29809	0.0423305	4.56216	5	5	6.6824	6.5664	6.83336	6.53527	0.192923	0.19775	6	129.1	91.1	115.9	80.7	103.9	84	100.5	77.1	98.3	119.5
P61204	ARF3	fail	0.813329	0.29809	0.0423305	4.56216	5	5	6.6824	6.5664	6.83336	6.53527	0.192923	0.19775	6	129.1	91.1	115.9	80.7	103.9	84	100.5	77.1	98.3	119.5
P04278-3	SHBG	fail	0.735589	0.443029	0.0424496	4.55811	5	5	6.77282	6.484	6.92257	6.47954	0.199205	0.359388	10	100.6	116.4	99.7	118.1	113.4	100.7	98.2	76.8	101.7	74.4
P53985	SLC16A1	fail	0.651165	0.618905	0.0424825	4.55699	5	5	6.76764	6.38197	6.89687	6.27797	0.461919	0.34099	3	77	80.1	174.8	119	119.7	62.2	64.7	116	86	100.5
P55290-3	CDH13	low_pep	0.689416	0.536553	0.0425645	4.55421	5	5	6.81026	6.41358	6.95678	6.42023	0.247325	0.432249	1	105.6	112	98.1	138.6	110.7	99.7	108.7	67.3	93.1	66.3
P16401	H1-5	NEG	2.1608	-1.11156	0.0426206	4.55231	5	5	5.52562	6.95674	5.70342	6.81499	0.414333	0.945243	6	50.4	68.4	33.6	49.2	36.4	36.6	122.3	245.3	107.7	250.1
P42766	RPL35	low_pep	0.742029	0.430453	0.0426987	4.54967	5	5	6.74299	6.5026	6.88826	6.45781	0.29375	0.271295	1	95.2	111.9	107.4	140.2	87.9	90.5	96.1	110.8	86.3	73.7
P01906	HLA-DQA2	POS	0.401259	1.31739	0.0431072	4.53593	5	5	6.82652	5.81824	6.95287	5.63548	0.803945	0.926773	3	49.2	110.6	242	129.9	110.1	26.6	58.2	182.2	52.8	38.4
Q9HAV0	GNB4	fail	0.749249	0.416483	0.04314	4.53483	5	5	6.73117	6.49208	6.88273	6.46624	0.190796	0.337787	11	126.3	99.6	123.7	79.5	109.4	83.4	116.4	64.9	81	115.8
Q6PI73	LILRA6	fail	1.26356	-0.337493	0.0431558	4.5343	5	5	6.31366	6.85351	6.4617	6.79919	0.235628	0.20815	2	75.6	69	109.4	65.8	84.8	84.4	109.1	117.3	109.1	175.5
O75022	LILRB3	fail	1.26356	-0.337493	0.0431558	4.5343	5	5	6.31366	6.85351	6.4617	6.79919	0.235628	0.20815	2	75.6	69	109.4	65.8	84.8	84.4	109.1	117.3	109.1	175.5
P14317-2	HCLS1	low_pep	0.635496	0.654046	0.0432823	4.53008	5	5	6.83294	6.32547	6.97969	6.32564	0.315793	0.521625	1	120.4	113.8	96.6	153.8	94.6	77.8	140	58.3	74.1	70.5
P62820	RAB1A	fail	1.11617	-0.158558	0.0433611	4.52746	5	5	6.44229	6.79553	6.59452	6.75308	0.132335	0.0660369	9	104	79.1	100	75	80.6	84.8	111.2	122.5	112.3	130.4
P61006	RAB8A	fail	0.841176	0.249521	0.0433682	4.52722	5	5	6.6582	6.59985	6.81202	6.5625	0.12724	0.194895	8	117.4	105	108	88.7	89	80.9	95.9	83	104.9	127.1
Q9Y3U8	RPL36	low_pep	0.760021	0.395889	0.0436807	4.51686	5	5	6.6966	6.5266	6.84304	6.44715	0.270808	0.252108	1	100.4	106.5	106.9	130.8	80.3	63.6	95.3	137.2	88.6	90.4
P98160	HSPG2	low_pep	0.701775	0.510919	0.0440433	4.50493	5	5	6.79477	6.43954	6.95209	6.44117	0.227494	0.42103	1	122.7	128.2	94.7	99	114.4	104.3	101.8	71.8	95.3	67.8
Q63HN8	RNF213	fail	1.31814	-0.398505	0.0441215	4.50237	5	5	6.2713	6.88741	6.43591	6.83441	0.229819	0.294351	3	81.5	93.2	68.4	63	84	90.2	138.9	125.4	88.7	166.9
P41219	PRPH	fail	1.66145	-0.732441	0.0441454	4.50159	5	5	5.9148	6.93201	6.08202	6.81446	0.263974	0.633696	2	71.1	63.1	49.2	48.6	74.5	53.1	104.9	188.9	108.4	238
P02787	TF	fail	0.742339	0.42985	0.0442832	4.4971	5	5	6.76169	6.48672	6.91578	6.48593	0.249629	0.316648	47	100.2	130.3	96.1	112.9	106.2	87	113.4	72.5	101.5	79.9
P15104	GLUL	low_pep	1.46543	-0.551327	0.0443513	4.49488	5	5	6.18833	6.89767	6.33767	6.889	0.207067	0.474133	1	73.8	66.3	95	73.7	60.2	86.8	170	84.3	104.5	185.4
Q14624-3	ITIH4	fail	0.744175	0.426286	0.0445117	4.48967	5	5	6.76674	6.4912	6.91541	6.48912	0.162423	0.366003	21	103.9	110.2	101.4	116.9	112.8	98.4	95.8	76.9	108.8	74.7
P02745	C1QA	low_pep	1.97217	-0.979786	0.0445297	4.48909	5	5	5.89333	6.95257	6.04977	7.02956	0.234739	0.890008	1	52.8	64.4	69.5	64.2	48.9	146	137.7	41.6	169.7	205.4
Q14624	ITIH4	fail	0.744283	0.426077	0.0446867	4.48401	5	5	6.76727	6.49177	6.91591	6.48983	0.162256	0.366324	20	104	110.1	101.4	116.9	113	98.4	95.9	76.9	108.9	74.7
Q9HDC9	APMAP	fail	0.815203	0.294768	0.0447947	4.48053	5	5	6.66737	6.59193	6.81474	6.51998	0.128549	0.24577	4	94.8	100	105.5	108.8	99.7	79.7	81.2	134	99.2	97.1
P79483	HLA-DRB3	fail	0.547919	0.867965	0.0448951	4.4773	5	5	6.88959	6.17632	7.03024	6.16227	0.445696	0.684953	9	130.3	92.4	85.5	175.8	129.5	69.9	55.1	56.8	140.2	64.5
Q96F07	CYFIP2	fail	0.821503	0.283663	0.0450634	4.4719	5	5	6.67234	6.59383	6.82956	6.5459	0.189474	0.1886	8	126.7	107.4	94.1	86.2	100	90.6	105.4	96.5	82.8	110.2
Q14624-2	ITIH4	fail	0.745157	0.424383	0.0451785	4.46822	5	5	6.76619	6.49256	6.91486	6.49048	0.162653	0.365698	22	103.9	110.1	101.3	116.9	112.8	98.5	95.9	77	108.8	74.8
P62070-3	RRAS2	low_pep	1.25058	-0.322597	0.0452362	4.46638	5	5	6.34735	6.84715	6.50686	6.82945	0.176405	0.24801	1	96.9	86.8	91.4	62.4	74.6	85.5	137.9	99.3	115.5	149.6
P04278	SHBG	fail	0.734754	0.444666	0.0452648	4.46547	5	5	6.77383	6.48122	6.92379	6.47913	0.1959	0.371044	12	101.6	116.8	99.6	118	112.5	100.8	98.3	75.9	103.1	73.4
Q92520	FAM3C	low_pep	0.731687	0.450702	0.0453879	4.46155	5	5	6.75778	6.49739	6.90716	6.45646	0.246481	0.346951	1	88.6	117.8	107.2	106.8	124.2	102.5	96.4	101.5	79.6	75.4
P62701	RPS4X	fail	0.728386	0.457225	0.0454958	4.45812	5	5	6.7079	6.51008	6.86946	6.41224	0.286797	0.323104	9	135.6	119.4	89.2	82.1	105.3	79	85.2	135.7	70.2	98.1
P29992	GNA11	low_pep	1.38284	-0.467637	0.0455317	4.45699	5	5	6.26297	6.91028	6.42328	6.89092	0.295494	0.328653	1	116.9	70.3	73.9	62.3	70.6	125.7	139	122.8	95.4	123
Q03113	GNA12	fail	1.38284	-0.467637	0.0455317	4.45699	5	5	6.26297	6.91028	6.42328	6.89092	0.295494	0.328653	2	116.9	70.3	73.9	62.3	70.6	125.7	139	122.8	95.4	123
O95837	GNA14	low_pep	1.38284	-0.467637	0.0455317	4.45699	5	5	6.26297	6.91028	6.42328	6.89092	0.295494	0.328653	1	116.9	70.3	73.9	62.3	70.6	125.7	139	122.8	95.4	123
P19086	GNAZ	low_pep	1.38284	-0.467637	0.0455317	4.45699	5	5	6.26297	6.91028	6.42328	6.89092	0.295494	0.328653	1	116.9	70.3	73.9	62.3	70.6	125.7	139	122.8	95.4	123
Q15181	PPA1	fail	1.81183	-0.857449	0.0457161	4.45116	5	5	5.96239	6.98188	6.12746	6.98491	0.511228	0.629909	2	115.5	58.1	51.8	63.8	42.5	135.4	185.7	85.3	85	177
P04278-4	SHBG	fail	0.741412	0.431653	0.046091	4.43937	5	5	6.76714	6.49202	6.91741	6.48576	0.201777	0.356114	9	100.5	117.2	98.8	117.1	112.5	102.1	97.8	77.8	100.6	75.6
Q9Y625	GPC6	POS	0.323725	1.62716	0.0465333	4.42559	5	5	6.85783	5.4874	6.99869	5.37153	1.17697	1.00387	2	297.5	45.6	162.2	48.6	196.3	102.8	32.8	44	32.4	37.8
P25705	ATP5F1A	fail	1.60414	-0.681797	0.046814	4.41692	5	5	6.06368	6.98252	6.23656	6.91836	0.388188	0.520412	2	98.3	78.6	47.3	54.6	67.1	153.6	90.1	150.5	93.2	166.6
P06681	C2	fail	0.786089	0.347235	0.0469997	4.41121	5	5	6.72949	6.54119	6.87618	6.52895	0.127895	0.305308	10	102.8	100.7	104.9	114.2	108.5	95.2	91.8	77.2	111.9	92.8
Q8NG11	TSPAN14	fail	1.40747	-0.493106	0.0471822	4.40561	5	5	6.27191	6.89933	6.42253	6.91563	0.165614	0.440462	2	82.1	65.2	88.8	67.4	86	120.3	112.4	81.9	148.9	147
B9A064	IGLL5	fail	0.710559	0.492975	0.0474658	4.39697	5	5	6.78549	6.45758	6.93888	6.44591	0.296077	0.366582	6	96.3	138.5	100.5	120.2	101.4	103.5	91.7	76.2	96.8	74.9
P18206	VCL	fail	0.860182	0.217287	0.047502	4.39587	5	5	6.65687	6.62391	6.80326	6.58597	0.133396	0.159252	17	94.4	96	105	109.5	100.4	91.3	94.2	93.8	102.1	113.3
Q8TBQ9	TMEM167A	low_pep	1.71373	-0.777138	0.0479421	4.38256	5	5	5.90422	6.94025	6.06332	6.84046	0.329743	0.667911	1	80.1	47.1	59.9	45.7	74.6	63.3	78.5	158.4	141.5	250.8
P0CG04	IGLC1	fail	0.709736	0.494646	0.0484958	4.366	5	5	6.78575	6.45623	6.93929	6.44465	0.297931	0.370729	5	96.5	139	100.3	120.1	101.2	104	91.7	76.2	96.4	74.5
Q92930	RAB8B	fail	1.15314	-0.205572	0.0485062	4.36569	5	5	6.42024	6.80922	6.57445	6.78002	0.0831428	0.179336	9	97.6	84.6	93.5	77.4	77.1	85.5	126.9	103.2	109.1	145.2
P62263	RPS14	fail	0.702708	0.509003	0.0485809	4.36347	5	5	6.72964	6.4812	6.89163	6.38262	0.313437	0.376184	3	107.1	142.5	94.5	85.4	109.3	70.1	100.6	118.6	61.8	110.1
P00751-2	CFB	fail	0.754659	0.406103	0.0485926	4.36312	5	5	6.75787	6.50029	6.90714	6.50104	0.190731	0.340968	11	97.6	113.8	101.6	114.5	114.9	93.8	101.2	73.1	109.8	79.8
Q5EG05	CARD16	low_pep	1.27039	-0.345267	0.0487064	4.35975	5	5	6.33353	6.86511	6.49821	6.84348	0.259501	0.207685	1	81.4	104.9	71.2	69.7	80.5	83.4	138.8	114.1	118.2	137.9
P29466	CASP1	low_pep	1.27039	-0.345267	0.0487064	4.35975	5	5	6.33353	6.86511	6.49821	6.84348	0.259501	0.207685	1	81.4	104.9	71.2	69.7	80.5	83.4	138.8	114.1	118.2	137.9
P55160	NCKAP1L	fail	0.809486	0.304922	0.0488223	4.35632	5	5	6.66774	6.57741	6.82819	6.52327	0.266066	0.124442	7	134.4	110.2	91.5	77.9	102.9	75	106.7	96.9	87.4	117.2
P36543-2	ATP6V1E1	fail	1.27596	-0.351587	0.0489327	4.35306	5	5	6.27664	6.87255	6.43328	6.78487	0.169811	0.293278	9	93.5	71.8	86.2	59.9	80.8	94.6	100.3	168.5	88.8	155.6
Q9UM01	SLC7A7	low_pep	1.33537	-0.417237	0.0498599	4.32598	5	5	6.26424	6.87644	6.41734	6.83458	0.348509	0.204876	1	74.9	81.3	122.8	60	59.8	75.8	125.6	134.8	121.5	143.6
P36871-2	PGM1	fail	0.783535	0.35193	0.0499173	4.32432	5	5	6.71272	6.54385	6.86388	6.51195	0.201197	0.275443	4	96.6	116.1	97.8	113.7	101.8	79.9	110.3	114.1	97.8	71.9
Q969Q0	RPL36AL	fail	0.657792	0.604297	0.0504202	4.30985	5	5	6.78012	6.3895	6.95062	6.34633	0.508477	0.293963	2	125.9	163.8	77.8	77.6	128.8	72.1	116.5	80.8	72.3	84.4
P00367	GLUD1	fail	0.824293	0.27877	0.0507633	4.30007	5	5	6.65778	6.59525	6.81377	6.535	0.210044	0.171962	2	106.9	110.1	84.2	97.6	108.5	68.1	95.1	102.1	101.5	125.9
P55008	AIF1	fail	0.610057	0.712984	0.0508791	4.29678	5	5	6.80743	6.27485	6.94609	6.2331	0.322343	0.615416	4	99.6	92.7	177.9	92.2	116.4	40.9	132.2	58.2	81.6	108.4
Q96RD6	PANX2	low_pep	0.321027	1.63924	0.0510558	4.29178	5	5	6.84256	5.45042	6.98595	5.34671	1.16753	1.09227	1	319.5	47.8	166.1	47	167	114.1	33.8	41.4	30.9	32.4
P30044	PRDX5	fail	0.873519	0.19509	0.0513675	4.283	5	5	6.63271	6.63566	6.78791	6.59282	0.139616	0.129755	3	109.3	109.7	100.9	91.2	87.2	77.9	114.2	113.9	96.7	99.2
Q9NQ88	TIGAR	low_pep	0.733436	0.447258	0.0514859	4.27968	5	5	6.71163	6.49876	6.86102	6.41376	0.193159	0.392273	1	105.3	97.5	117	83.3	126.4	76.8	101.3	146.6	68.6	77.3
P62266	RPS23	fail	0.717236	0.479481	0.0516353	4.2755	5	5	6.70913	6.48097	6.87374	6.39426	0.372811	0.284778	4	140.1	122.3	91.4	69.2	115.7	54.6	90.1	116.9	90.3	109.5
Q86V25	VASH2	low_pep	0.823272	0.280559	0.0518478	4.26957	5	5	6.68023	6.58882	6.82475	6.54419	0.228107	0.153276	1	90.3	99	103.5	126	97.3	83.8	96	114.1	100.7	89.4
P36543-3	ATP6V1E1	fail	1.26907	-0.34377	0.0518795	4.26869	5	5	6.279	6.86807	6.43504	6.77881	0.171068	0.290117	10	92.4	71.1	86.9	60.1	82.3	91.6	100.1	170.7	89.6	155.1
Q16555	DPYSL2	fail	1.301	-0.379618	0.0519075	4.26791	5	5	6.24424	6.8684	6.40226	6.78188	0.151543	0.339705	13	85.6	74.1	83	58.2	81.7	66.9	110.2	170	105.3	165
P22090	RPS4Y1	fail	0.717361	0.479228	0.0523136	4.25667	5	5	6.70626	6.49576	6.86984	6.39061	0.33576	0.329753	4	140.8	121.9	85	79.9	106.5	73.6	83.4	137.5	69.8	101.6
O75487	GPC4	POS	0.339483	1.55859	0.0527449	4.24483	5	5	6.83153	5.52834	6.97461	5.41602	1.20898	0.944368	6	299.4	45.7	158.2	44.4	199.4	99.9	34.6	43.8	33.9	40.8
O43390	HNRNPR	fail	1.35797	-0.441449	0.0528513	4.24192	5	5	6.19072	6.89143	6.35266	6.79411	0.236042	0.365102	2	66.2	87.4	67.8	64.1	82.7	87.2	105.3	217.4	88.7	133.2
P62841	RPS15	fail	0.604333	0.726584	0.0528709	4.24138	5	5	6.80206	6.31025	6.97402	6.24744	0.521099	0.490519	2	145	167.6	93.3	67	113.9	73.9	111.1	63.7	55	109.4
P62750	RPL23A	fail	0.731059	0.451939	0.0530051	4.23773	5	5	6.74182	6.48296	6.89938	6.44744	0.359052	0.263652	2	100.2	137.2	80.6	118	107.4	65.7	121.5	82	88	99.4
A6NEC2-2	NPEPPSL1	low_pep	0.81352	0.29775	0.053016	4.23743	5	5	6.67649	6.5765	6.81576	6.51801	0.276545	0.0982982	1	80.8	90.3	123.9	119.1	104	73.6	94.2	113.9	98.4	101.9
P02100	HBE1	low_pep	0.659753	0.600003	0.053027	4.23713	5	5	6.83135	6.36496	6.98169	6.38169	0.278025	0.522047	1	117.8	117	88.5	134.2	117	109.5	94.8	54.9	98.3	67.9
P13796	LCP1	fail	0.830671	0.267651	0.0530311	4.23702	5	5	6.67766	6.58081	6.82168	6.55403	0.192754	0.180171	29	118.3	85.7	115.5	111	86.5	83.2	110.3	81	96.8	111.7
P39019	RPS19	fail	0.689512	0.536353	0.0530511	4.23647	5	5	6.73691	6.43855	6.90121	6.36486	0.407977	0.33641	5	118.6	135	75.9	86	132.1	69.9	84.3	71.7	78.4	148.2
P08637	FCGR3A	fail	0.735041	0.444103	0.0533173	4.22925	5	5	6.77434	6.47214	6.92145	6.47735	0.220978	0.378702	4	97.8	109.1	99.8	122.7	120.3	96.1	101.9	70.7	107.5	74.1
Q13162	PRDX4	fail	1.15917	-0.213097	0.0540159	4.21047	5	5	6.40388	6.81255	6.55419	6.76729	0.176163	0.116439	2	99.1	71.7	102.5	70.4	84.9	83.4	117.6	117.5	106.5	146.2
P54289	CACNA2D1	fail	0.736638	0.440972	0.0540301	4.21009	5	5	6.7718	6.4773	6.92233	6.48136	0.21196	0.382166	14	101.8	116.3	96.3	116.5	117.3	98.3	97.3	67	108.7	80.6
Q15008	PSMD6	fail	0.711578	0.490906	0.0545056	4.19745	5	5	6.70492	6.47361	6.84969	6.35879	0.340369	0.349297	4	125.4	77.4	133.9	75.7	125.6	65.4	74.5	122.7	74	125.3
O15400	STX7	fail	0.827366	0.273403	0.0546695	4.19312	5	5	6.67928	6.59258	6.82546	6.55205	0.185339	0.198884	2	106.1	93.7	97.3	121.5	96.2	83.2	87.8	102	111.8	100.5
O75487-2	GPC4	POS	0.341094	1.55176	0.0549348	4.18614	5	5	6.82768	5.52659	6.96909	5.41733	1.21219	0.958089	5	303.5	44	163.5	45.8	189.1	102.1	34.5	44.5	34.4	38.6
P54289-4	CACNA2D1	fail	0.738184	0.437947	0.0549375	4.18606	5	5	6.77011	6.47863	6.92073	6.48278	0.210033	0.382162	13	101.9	116.3	96.3	116.1	116.9	98.3	97.4	67.2	108.9	80.5
P33241	LSP1	fail	0.788764	0.342334	0.0559593	4.15948	5	5	6.69339	6.55002	6.84741	6.50508	0.317572	0.128735	6	152.1	99.6	97.7	101.8	78.8	84.1	101.5	103.9	89.8	90.7
P00533-2	EGFR	fail	0.756792	0.402031	0.0564138	4.14781	5	5	6.70502	6.51661	6.84502	6.44299	0.304179	0.264914	3	78.1	96.3	120	123.5	110.9	67.5	88.5	138	94.6	82.5
Q9NTU7	CBLN4	fail	0.765033	0.386406	0.0565597	4.14408	5	5	6.74313	6.52417	6.88746	6.50105	0.194545	0.335676	2	91.5	103.7	112.8	119.6	110.2	107.8	90.4	82.3	93.9	87.7
P42229	STAT5A	low_pep	1.30171	-0.380403	0.0567726	4.13866	5	5	6.24511	6.87221	6.40079	6.7812	0.113017	0.365278	1	76.3	76.7	71.9	76.7	77.8	70.5	123.1	177.5	89.3	160.4
P51692	STAT5B	low_pep	1.30171	-0.380403	0.0567726	4.13866	5	5	6.24511	6.87221	6.40079	6.7812	0.113017	0.365278	1	76.3	76.7	71.9	76.7	77.8	70.5	123.1	177.5	89.3	160.4
Q3KQV9	UAP1L1	low_pep	0.818624	0.288728	0.0568172	4.13753	5	5	6.67162	6.57974	6.82498	6.53625	0.223983	0.184647	1	97.1	106.2	105.9	80.4	125.4	82.7	97.3	82.1	94.4	128.4
P51452	DUSP3	low_pep	1.21449	-0.280354	0.0568347	4.13709	5	5	6.35234	6.83318	6.50995	6.7903	0.135961	0.246932	1	93.9	80.5	80.6	67.3	88.8	79.3	121.5	105.5	109.6	173
Q16799	RTN1	NEG	2.40418	-1.26554	0.0569313	4.13463	5	5	5.24156	6.85236	5.39985	6.6654	0.261958	1.24585	2	35.8	32.3	50.5	35.3	37.6	37.1	53.3	390	149.8	178.3
Q9NSD9	FARSB	low_pep	1.43518	-0.521228	0.0575316	4.1195	5	5	6.09401	6.88836	6.25835	6.77957	0.220335	0.477546	1	81.2	79.4	60.8	66.8	56.8	84.2	94.7	264.4	93.8	118
P62244	RPS15A	fail	0.700302	0.51395	0.0579379	4.10935	5	5	6.7298	6.47497	6.89411	6.38016	0.352649	0.381661	7	146.2	127	89.6	78	103.8	87.7	82.1	128	65.9	91.7
Q3B8N2	LGALS9B	fail	0.682048	0.552055	0.0580488	4.10659	5	5	6.80263	6.38284	6.94582	6.39376	0.290818	0.476782	2	148.5	81.9	135.4	94	112	101.2	104.4	67.4	96	59.2
Q6DKI2	LGALS9C	fail	0.682048	0.552055	0.0580488	4.10659	5	5	6.80263	6.38284	6.94582	6.39376	0.290818	0.476782	2	148.5	81.9	135.4	94	112	101.2	104.4	67.4	96	59.2
Q5JWF2	GNAS	fail	0.732319	0.449456	0.0580676	4.10612	5	5	6.74209	6.48226	6.90087	6.45142	0.30247	0.339542	7	151.6	108.3	99.6	78	110.2	98.2	104.3	71.4	76.8	101.7
P63092	GNAS	fail	0.732319	0.449456	0.0580676	4.10612	5	5	6.74209	6.48226	6.90087	6.45142	0.30247	0.339542	7	151.6	108.3	99.6	78	110.2	98.2	104.3	71.4	76.8	101.7
P51159	RAB27A	low_pep	1.26368	-0.337629	0.0581418	4.10428	5	5	6.35611	6.86766	6.50438	6.84201	0.278186	0.198448	1	77.5	80.4	85.4	106	65.4	112.9	123.3	126	104.5	118.5
Q9H444	CHMP4B	fail	0.9001	0.151843	0.0583671	4.0987	5	5	6.61622	6.64917	6.76267	6.61083	0.115193	0.101987	2	104.4	86.3	120	89.6	93.8	81.5	103.7	96.2	104.4	120
A0AVT1-4	UBA6	low_pep	1.37953	-0.464173	0.0583688	4.09866	5	5	6.16352	6.88525	6.3169	6.78107	0.212826	0.419415	1	72.2	62.4	74	63	90.1	73.8	116.2	218.9	85.7	143.5
O00161	SNAP23	fail	0.698543	0.517579	0.0595892	4.06881	5	5	6.79569	6.40147	6.93738	6.4198	0.227502	0.47604	3	98.6	107.1	140.3	123.9	92.2	94.6	104.6	48.5	102.8	87.5
Q6S8J3	POTEE	fail	1.14621	-0.196871	0.0597139	4.06579	5	5	6.39658	6.81273	6.55183	6.7487	0.0706945	0.187953	7	91.6	84.6	92.2	71.4	83.2	75.9	119.7	144.3	99.1	138.2
P83881	RPL36A	fail	0.694228	0.526518	0.0598213	4.0632	5	5	6.76421	6.4414	6.93091	6.40439	0.425922	0.32759	3	123.5	148.6	79.8	82.9	125	87.1	113.1	76.9	71.6	91.4
Q8NE71	ABCF1	low_pep	1.51976	-0.60384	0.0599501	4.0601	5	5	6.01387	6.91164	6.18119	6.78503	0.257935	0.560091	1	85.7	72.3	52.7	59.9	57.6	95.3	87.2	268.9	81.5	138.9
Q12913-2	PTPRJ	fail	0.801705	0.318857	0.0600951	4.05661	5	5	6.71605	6.54981	6.86614	6.54728	0.104079	0.308772	7	106.1	104.9	101.3	104.6	108.9	91.6	103.9	69.7	110.7	98.3
Q96A23	CPNE4	low_pep	0.849882	0.234665	0.060862	4.03831	5	5	6.65069	6.60616	6.79793	6.56327	0.199331	0.134922	1	126.2	83.3	120.2	87.7	92.4	82.6	112.7	104.8	89.5	100.5
Q9HCH3	CPNE5	low_pep	0.849882	0.234665	0.060862	4.03831	5	5	6.65069	6.60616	6.79793	6.56327	0.199331	0.134922	1	126.2	83.3	120.2	87.7	92.4	82.6	112.7	104.8	89.5	100.5
O95741	CPNE6	low_pep	0.849882	0.234665	0.060862	4.03831	5	5	6.65069	6.60616	6.79793	6.56327	0.199331	0.134922	1	126.2	83.3	120.2	87.7	92.4	82.6	112.7	104.8	89.5	100.5
Q9UBL6	CPNE7	low_pep	0.849882	0.234665	0.060862	4.03831	5	5	6.65069	6.60616	6.79793	6.56327	0.199331	0.134922	1	126.2	83.3	120.2	87.7	92.4	82.6	112.7	104.8	89.5	100.5
Q86YQ8	CPNE8	low_pep	0.849882	0.234665	0.060862	4.03831	5	5	6.65069	6.60616	6.79793	6.56327	0.199331	0.134922	1	126.2	83.3	120.2	87.7	92.4	82.6	112.7	104.8	89.5	100.5
Q8IYJ1	CPNE9	low_pep	0.849882	0.234665	0.060862	4.03831	5	5	6.65069	6.60616	6.79793	6.56327	0.199331	0.134922	1	126.2	83.3	120.2	87.7	92.4	82.6	112.7	104.8	89.5	100.5
Q9UBG0	MRC2	fail	0.721946	0.470038	0.0611766	4.03088	5	5	6.78096	6.45525	6.93488	6.46484	0.227465	0.425925	3	108.2	125.5	93.5	113	112.1	97	93.8	62.9	114.9	79.1
Q6XQN6-2	NAPRT	low_pep	0.800431	0.321152	0.0613699	4.02632	5	5	6.66161	6.58007	6.81479	6.49364	0.178208	0.278004	1	110.9	99.9	114.5	75.8	110.6	82	95.5	125.7	72.2	112.8
Q15758-2	SLC1A5	fail	1.67558	-0.744658	0.0614824	4.02368	5	5	5.94396	6.94296	6.10054	6.84519	0.0902019	0.760766	5	64.9	58.3	63.5	62.8	58.6	63.4	69.1	200.3	169.3	189.8
P62937-2	PPIA	fail	0.874287	0.193821	0.0619732	4.01221	5	5	6.64122	6.62701	6.78752	6.5937	0.159079	0.121004	8	98.3	96.7	121	103.3	83.4	80	110.9	104.7	103.2	98.4
P16403	H1-2	fail	1.73625	-0.795978	0.0621563	4.00796	5	5	5.93185	6.95956	6.10425	6.90022	0.460662	0.680229	9	64	87.6	39.4	70.3	54.6	47.8	162.2	182	133.2	158.9
P05538	HLA-DQB2	low_pep	0.434743	1.20177	0.0627428	3.99441	5	5	6.77311	5.82748	6.90082	5.69906	0.898526	0.860072	1	59.6	115.2	283	138.4	58.2	33.7	56.2	155.9	72.2	27.7
P22304	IDS	low_pep	0.710436	0.493222	0.0632965	3.98173	5	5	6.78273	6.45847	6.93803	6.44481	0.243083	0.450406	1	117.8	123.9	88.7	112	111.6	112.1	85.9	84	97.2	66.9
P01619	IGKV3-20	fail	0.801315	0.319559	0.06338	3.97983	5	5	6.70084	6.56209	6.85184	6.53228	0.255238	0.211902	3	90.4	118.1	94.8	117.9	102.1	84	92.4	80.1	107.6	112.6
Q16822-2	PCK2	fail	1.43545	-0.521506	0.0635002	3.9771	5	5	6.084	6.86902	6.2374	6.7589	0.130344	0.525767	4	65.7	62.4	70.8	67.8	73	70.5	97.7	278.5	101.3	112.3
P48509	CD151	fail	0.70261	0.509204	0.0636552	3.97358	5	5	6.7504	6.43441	6.89478	6.38557	0.337555	0.407683	3	155.9	78.8	131.7	91.8	97.4	87.4	80.8	122.3	94.8	59.1
P16885	PLCG2	low_pep	0.815279	0.294634	0.0639734	3.96638	5	5	6.70111	6.572	6.84678	6.55214	0.174851	0.251993	1	95	101.4	106.7	119.6	99.2	92.9	107.3	98	100	79.8
P48059	LIMS1	fail	0.861399	0.215246	0.0648876	3.94591	5	5	6.63312	6.63408	6.78769	6.57244	0.141956	0.174599	5	111.2	99.4	94.9	84.5	108.7	87.5	102.9	123.2	84.2	103.5
P30048	PRDX3	low_pep	1.48109	-0.566655	0.0650874	3.94148	5	5	6.06266	6.89917	6.21773	6.78439	0.0966252	0.585019	1	68.7	63.7	68.1	69.3	64.6	55.2	95	203.2	115.7	196.5
P54289-2	CACNA2D1	fail	0.751712	0.411747	0.0653165	3.93641	5	5	6.75928	6.49318	6.90972	6.49797	0.197964	0.383191	13	101.5	114.4	96.9	114.6	115.7	98.9	97.8	67.5	110.4	82.3
Q5VTE0	EEF1A1P5	fail	1.41993	-0.50582	0.0657329	3.92724	5	5	6.12402	6.90502	6.29226	6.79808	0.344832	0.403615	17	85.3	76.3	62.2	45.6	89.4	82.1	109	200.4	82.5	167.1
O60763	USO1	fail	1.41066	-0.496369	0.0659602	3.92226	5	5	6.12114	6.89476	6.2894	6.78577	0.236772	0.464636	3	79.4	86.4	65	52.8	69.4	65.6	117.4	194	87.5	182.5
P15144	ANPEP	fail	0.760773	0.394462	0.0660253	3.92084	5	5	6.73243	6.50025	6.87353	6.47907	0.249129	0.331334	35	105.1	83	138.8	91.2	123.1	83.9	82.4	75.6	119.3	97.5
Q7Z4W1	DCXR	low_pep	0.886476	0.173847	0.0675139	3.88867	5	5	6.62233	6.65558	6.77275	6.5989	0.0582112	0.174482	1	104.9	97.3	104.8	96.3	90.1	95.1	93.5	113.6	91	113.3
P00751	CFB	fail	0.781103	0.356415	0.0675169	3.88861	5	5	6.73519	6.52916	6.88578	6.52936	0.17635	0.33333	26	99	113.6	99.4	110.6	111	95.4	102.9	76.2	110.5	81.3
P62937	PPIA	fail	0.869158	0.20231	0.0675652	3.88758	5	5	6.64598	6.62178	6.7917	6.58939	0.171882	0.127655	10	97.9	96.5	122.5	105	82.9	80.6	109.7	104.6	103.9	96.4
P54289-3	CACNA2D1	fail	0.75458	0.406254	0.0676142	3.88653	5	5	6.75682	6.49612	6.90732	6.50107	0.195162	0.383189	12	101.5	114.3	97	114.1	115.2	99	98	67.8	110.7	82.3
O14495	PLPP3	low_pep	0.715293	0.483394	0.0676517	3.88573	5	5	6.78628	6.44296	6.93428	6.45089	0.12043	0.497394	1	130.8	101.2	113.8	109.3	99.5	112.3	86.5	61.6	107.9	77.2
Q11201	ST3GAL1	fail	1.48298	-0.568503	0.0678532	3.88144	5	5	6.23651	6.90727	6.39256	6.96106	0.104276	0.593322	2	74.1	77.8	86.1	64.1	76.6	145.6	136.8	69.4	146.9	122.7
Q9Y315	DERA	fail	0.883968	0.177935	0.0681386	3.87538	5	5	6.62804	6.6415	6.77806	6.60013	0.156122	0.106149	6	89.2	101.1	99.7	97.4	108.1	75.5	108.1	100.2	103.4	117.3
O75390	CS	fail	1.38862	-0.473653	0.0682504	3.87302	5	5	6.12007	6.8669	6.28225	6.7559	0.106593	0.491373	7	78.5	75.5	69.1	58.8	67.6	72.2	96.7	263.6	98.5	119.5
P68104	EEF1A1	fail	1.4154	-0.501214	0.0683946	3.86997	5	5	6.12641	6.90325	6.29467	6.79588	0.345512	0.405059	18	85.2	76.6	62.2	45.7	89.7	81.6	108.8	199.8	82.5	167.9
Q9NQC3	RTN4	fail	1.60792	-0.685196	0.0685733	3.86621	5	5	5.93172	6.90509	6.08672	6.77192	0.118082	0.718776	9	62.1	54.7	66.1	58.7	64.3	56.2	75.7	255.7	125.8	180.7
Q9Y6M7	SLC4A7	low_pep	0.674522	0.568062	0.0690717	3.85576	5	5	6.75703	6.39003	6.90645	6.33839	0.519083	0.311216	1	179.1	79.2	145.6	65.1	110.1	92.6	74.1	90.2	86.5	77.5
Q16851	UGP2	fail	1.32726	-0.408455	0.0692926	3.85115	5	5	6.28804	6.86429	6.43787	6.84632	0.216008	0.378277	13	67.6	79.6	99	79.5	68.8	70.8	146.8	102.5	127.7	157.8
P36543	ATP6V1E1	fail	1.25954	-0.332895	0.0692987	3.85103	5	5	6.27987	6.86149	6.43662	6.76951	0.191234	0.299128	12	94.6	71.5	87.4	58.5	81.9	88.9	99.6	169.7	89.1	158.8
P60673	PFN3	low_pep	0.693658	0.527703	0.0694539	3.8478	5	5	6.77688	6.43016	6.91721	6.38951	0.373405	0.421596	1	97.8	104.6	112.8	163.4	84.1	100.6	105.2	89.9	68	73.7
O60884	DNAJA2	fail	0.828884	0.270758	0.0698798	3.83898	5	5	6.63789	6.59094	6.78521	6.51445	0.234127	0.170288	2	122.4	81.7	127.3	79	97.4	67.7	96.4	123.8	90.3	114.1
P41240	CSK	fail	1.17954	-0.238223	0.0700829	3.83479	5	5	6.39266	6.83418	6.55116	6.78939	0.121451	0.224158	5	95.7	90.7	87.7	70.7	77.8	100.6	127.6	142.5	92.1	114.8
P05091	ALDH2	fail	1.46699	-0.552861	0.0703143	3.83004	5	5	6.04205	6.89649	6.2084	6.76126	0.193548	0.559752	2	71.9	76.4	59.2	53.5	71.4	68.2	94	211.8	84.5	209.2
P68133	ACTA1	fail	1.17972	-0.238445	0.0703553	3.8292	5	5	6.36235	6.82513	6.51753	6.75597	0.052197	0.250098	13	88.7	81.7	88.2	71.4	82.6	71.2	122.2	153.2	99.8	140.9
P62736	ACTA2	fail	1.17972	-0.238445	0.0703553	3.8292	5	5	6.36235	6.82513	6.51753	6.75597	0.052197	0.250098	12	88.7	81.7	88.2	71.4	82.6	71.2	122.2	153.2	99.8	140.9
P68032	ACTC1	fail	1.17972	-0.238445	0.0703553	3.8292	5	5	6.36235	6.82513	6.51753	6.75597	0.052197	0.250098	13	88.7	81.7	88.2	71.4	82.6	71.2	122.2	153.2	99.8	140.9
P63267	ACTG2	fail	1.17972	-0.238445	0.0703553	3.8292	5	5	6.36235	6.82513	6.51753	6.75597	0.052197	0.250098	12	88.7	81.7	88.2	71.4	82.6	71.2	122.2	153.2	99.8	140.9
P23526	AHCY	fail	0.759836	0.39624	0.0703922	3.82844	5	5	6.69069	6.52709	6.83235	6.43611	0.293777	0.306602	5	77.7	97.4	136.3	101	112.9	78.5	87	143.9	75.6	89.8
P55290	CDH13	fail	0.760127	0.395687	0.0704097	3.82808	5	5	6.74951	6.50922	6.89726	6.50157	0.2264	0.358578	10	94.8	113.2	101.2	125.4	105.9	103	103.1	83.2	97.1	73.1
Q15758	SLC1A5	fail	1.66272	-0.733545	0.0720705	3.79445	5	5	5.94433	6.9344	6.10125	6.83479	0.0957672	0.786041	7	67.1	58	63.1	62.7	57.5	61.9	67.9	206.7	171.7	183.5
Q9NQC3-2	RTN4	fail	1.59659	-0.674993	0.0721433	3.79299	5	5	5.93768	6.90164	6.09282	6.76782	0.115399	0.719682	10	61.9	55.4	66.1	58.9	64.8	56	75.6	255.6	125.1	180.5
P19438	TNFRSF1A	low_pep	0.614602	0.702276	0.072145	3.79296	5	5	6.793	6.31982	6.93328	6.23101	0.34558	0.675023	1	83.6	110.2	171	105.7	100.7	58.3	49.9	124.3	123.4	72.9
P50991	CCT4	fail	1.32251	-0.403278	0.0722385	3.79109	5	5	6.23	6.88388	6.39825	6.80153	0.291275	0.323959	11	82	102.6	67.5	63	66.6	79.1	127.4	172.5	86.5	152.8
P54709	ATP1B3	fail	1.23465	-0.304099	0.0723009	3.78984	5	5	6.33781	6.84135	6.48273	6.78683	0.235256	0.229414	9	84.9	64.4	110.5	75.7	75.7	81.7	99.8	123.5	120.5	163.4
P56192	MARS1	low_pep	0.811317	0.301662	0.0725744	3.7844	5	5	6.65131	6.58807	6.80496	6.5033	0.213955	0.246427	1	88.4	118.1	99.1	98.3	100.9	67	102.7	134.8	81	109.7
Q8NG11-3	TSPAN14	low_pep	1.46461	-0.550519	0.0728369	3.77919	5	5	6.23394	6.91691	6.3862	6.93672	0.213507	0.556701	1	78.8	63.7	76.2	67.4	93.7	161	107.3	81.8	132.3	137.8
Q13596	SNX1	fail	0.84982	0.234771	0.0731816	3.77237	5	5	6.63006	6.62013	6.7783	6.54353	0.132601	0.217394	2	96.4	91.2	102.3	93.8	113	76.8	99.9	142.5	84.5	99.7
P12956	XRCC6	fail	1.40501	-0.490576	0.0733636	3.76879	5	5	6.11904	6.88507	6.2863	6.77687	0.279276	0.453405	5	76	89.6	56.2	67.6	62.7	69.8	96.4	240.7	103.9	137.1
P00338	LDHA	fail	1.28743	-0.364497	0.0734856	3.76639	5	5	6.3347	6.84866	6.47844	6.84294	0.228644	0.323154	8	76.4	64.4	92.3	90	83.8	89.8	136.7	85.5	121.4	159.6
Q15166	PON3	fail	0.712419	0.489203	0.0741052	3.75428	5	5	6.79213	6.43882	6.93982	6.45061	0.158791	0.50848	2	104.3	110.1	105	117.4	118.1	114	103.4	68.7	95.4	63.6
Q9P2E9	RRBP1	fail	1.83985	-0.879586	0.0751245	3.73457	5	5	5.78795	6.8939	5.96441	6.84399	0.396598	0.876347	5	66.4	81.4	43.6	51.9	42.1	52.9	199	87.6	90.7	284.4
P62820-2	RAB1A	fail	1.06583	-0.0919782	0.0752523	3.73212	5	5	6.48676	6.76859	6.63838	6.73036	0.0844468	0.0547476	6	103.2	82.9	99.2	80.9	84.5	86	112.2	116.4	110.1	124.6
P35606	COPB2	fail	1.22154	-0.288706	0.0753604	3.73005	5	5	6.31786	6.84918	6.48153	6.77024	0.225347	0.221585	5	86.1	93.2	72.2	62.8	88.8	80.1	105	154	99.3	158.4
Q9H8S9-2	MOB1A	low_pep	0.589023	0.763604	0.0755845	3.72577	5	5	6.8421	6.20833	6.99411	6.23051	0.429582	0.717983	1	169.8	97	145.8	68.3	121.2	116.9	110.8	40.9	68.4	61
P11234	RALB	fail	0.753456	0.408405	0.0756504	3.72451	5	5	6.71228	6.48461	6.84989	6.44148	0.268065	0.358468	5	95.1	81.8	147.8	101.8	108.3	54.6	115.4	78.7	98	118.5
P11142	HSPA8	fail	0.799429	0.322957	0.0759072	3.71962	5	5	6.64775	6.56451	6.79905	6.47609	0.227478	0.271684	29	116.1	92	125.1	71.9	105.5	69.6	93.2	149	82.9	94.8
P54709-2	ATP1B3	fail	1.25942	-0.332759	0.0759693	3.71844	5	5	6.30838	6.84893	6.45195	6.78471	0.273756	0.241706	4	82.3	61.3	112.6	75.6	72.8	79.6	99.3	131.7	115.7	169
P11142-2	HSPA8	fail	0.793604	0.333509	0.0760964	3.71603	5	5	6.65114	6.55696	6.80196	6.46845	0.233272	0.282297	21	115.6	91.4	127	71.9	106.3	69	93.6	150.3	82.5	92.4
Q8IYT4	KATNAL2	low_pep	1.20013	-0.263195	0.0763025	3.71213	5	5	6.36173	6.83249	6.51212	6.77532	0.210661	0.198207	1	81.2	83.4	100.1	86.7	64	74.3	111.8	147.5	116.5	134.7
P30050	RPL12	fail	0.816695	0.292131	0.0770299	3.69844	5	5	6.64169	6.58497	6.79774	6.50561	0.134664	0.292505	2	114.3	106.1	97.9	84.7	98.7	61.9	89.1	104.5	97.1	145.7
P29692	EEF1D	fail	0.779198	0.359937	0.0773215	3.69299	5	5	6.70543	6.53866	6.84915	6.48922	0.386524	0.0916206	3	70.7	114.8	113.9	129	103.8	75.8	103.1	104.9	90.8	93.3
P06756	ITGAV	fail	0.71151	0.491045	0.077455	3.6905	5	5	6.71487	6.45181	6.84988	6.35883	0.418375	0.344921	3	119.5	68.3	171	90.2	101.6	69.8	65.2	103.8	91.2	119.3
P09651	HNRNPA1	fail	1.35243	-0.435555	0.0774573	3.69046	5	5	6.23988	6.889	6.39363	6.82919	0.348186	0.331792	2	72.6	85	77.1	97.6	53.1	79	95.3	169.6	137.3	133.4
Q32P51	HNRNPA1L2	fail	1.35243	-0.435555	0.0774573	3.69046	5	5	6.23988	6.889	6.39363	6.82919	0.348186	0.331792	2	72.6	85	77.1	97.6	53.1	79	95.3	169.6	137.3	133.4
A0A2R8Y4L2	HNRNPA1L3	fail	1.35243	-0.435555	0.0774573	3.69046	5	5	6.23988	6.889	6.39363	6.82919	0.348186	0.331792	2	72.6	85	77.1	97.6	53.1	79	95.3	169.6	137.3	133.4
P55290-5	CDH13	fail	0.768787	0.379343	0.0775284	3.68913	5	5	6.74145	6.51926	6.88936	6.51002	0.230074	0.350191	8	93.8	113.2	100.7	124.8	105.1	103.1	103.1	84.9	97.1	74.1
P08708	RPS17	low_pep	0.653411	0.613938	0.0784192	3.67265	5	5	6.72934	6.39848	6.89975	6.28581	0.519265	0.43999	1	138.7	139.3	73.8	69.4	135.9	65.8	84.3	92.9	58.8	141
P02042	HBD	fail	0.723138	0.467657	0.078476	3.6716	5	5	6.77514	6.44698	6.92492	6.45726	0.339272	0.392176	12	88.2	123.1	91.6	127.6	124.2	88.4	102.1	63.8	113.7	77.2
Q9H2A7	CXCL16	low_pep	1.65065	-0.723032	0.0791374	3.6595	5	5	6.07092	6.88994	6.2266	6.94963	0.204804	0.777367	1	85.8	56.7	77	55.7	65.8	101.9	136.7	48.8	183.6	188
Q9ULZ3	PYCARD	low_pep	0.862895	0.212743	0.0791868	3.6586	5	5	6.62534	6.62009	6.76875	6.55601	0.172404	0.162014	1	105.5	79.8	123.9	92.5	97.2	70.3	94.3	107.7	100.3	128.6
P22061	PCMT1	fail	1.16731	-0.223183	0.0794209	3.65434	5	5	6.39117	6.82326	6.54914	6.77232	0.117665	0.218795	3	99.5	86.3	85.1	70.9	80.4	84.8	134.5	136.7	92.3	129.4
Q9P289-3	STK26	low_pep	1.14417	-0.194306	0.079494	3.65301	5	5	6.4364	6.80436	6.59116	6.78546	0.0754245	0.202776	1	89.3	89	85.6	81.2	88.2	87.3	130.1	98.5	113.3	137.6
P00749	PLAU	fail	0.74289	0.42878	0.0798223	3.64706	5	5	6.73826	6.48203	6.89715	6.46837	0.360048	0.314487	2	99.7	135.7	79.8	106	121.2	77.8	118.2	63.7	92	105.9
Q14194	CRMP1	fail	1.30695	-0.386201	0.0801689	3.64081	5	5	6.22736	6.86308	6.38565	6.77185	0.199769	0.382116	2	85.5	72.8	87.1	53.9	80.8	63.6	111.1	175.5	104.1	165.6
P62873-2	GNB1	fail	0.897474	0.156059	0.0806902	3.63146	5	5	6.62657	6.64589	6.7761	6.62004	0.0875947	0.151038	12	111.2	90	111.7	86.5	97.4	88.2	112.4	90.8	100.7	111.1
P31946	YWHAB	fail	0.849352	0.235565	0.0810234	3.62552	5	5	6.66023	6.59462	6.80184	6.56627	0.207241	0.163391	12	92.3	90	132.7	106.8	89.9	76.5	108.1	86.8	106.2	110.6
P08574	CYC1	low_pep	0.827887	0.272493	0.0813459	3.61979	5	5	6.67213	6.59761	6.83021	6.55771	0.244832	0.183004	1	124.1	109.5	81.8	94.5	105	95.1	93.5	93	95.3	108.1
P10253	GAA	fail	1.29648	-0.374603	0.0817089	3.61336	5	5	6.27131	6.86197	6.43103	6.80563	0.313131	0.281133	2	118.8	70.8	81.4	60.3	66.6	76.6	137.4	130	95.9	162.3
Q9NPH3	IL1RAP	fail	0.768074	0.380683	0.0818709	3.6105	5	5	6.7454	6.50568	6.89666	6.51598	0.198898	0.378888	8	101.8	115.4	95.3	114	111.4	90.8	108	71	115.1	77.3
O60506	SYNCRIP	fail	1.27761	-0.353448	0.0822403	3.60401	5	5	6.24985	6.86031	6.41115	6.7646	0.199569	0.34422	3	72.8	88.7	72.3	64.7	84.5	73.9	110	199.7	92.7	140.7
P50552	VASP	fail	1.37211	-0.456401	0.0827478	3.59514	5	5	6.14044	6.87048	6.29439	6.75079	0.110738	0.502765	11	80.6	62	77.3	64.7	69.9	61.9	96.8	217.9	98.7	170.2
Q7Z406-4	MYH14	fail	1.30129	-0.379947	0.0829264	3.59202	5	5	6.24293	6.86533	6.40592	6.78587	0.194901	0.382034	5	94.6	80.8	66.2	64.8	76	65.4	129.2	150.3	95.9	176.9
Q15286-2	RAB35	fail	0.825035	0.277473	0.0831747	3.58771	5	5	6.68212	6.58596	6.82614	6.54867	0.184963	0.253139	4	92.8	98.8	125.3	110.8	89.7	98	107.5	90	82.5	104.6
P08575	PTPRC	fail	1.2377	-0.307659	0.0831836	3.58756	5	5	6.36469	6.83249	6.51572	6.82338	0.0985849	0.33336	47	83.3	80	93	83.2	73.7	87.7	117.8	86.1	135.1	160
Q07954	LRP1	fail	0.758057	0.399622	0.0835313	3.58154	5	5	6.7472	6.50001	6.89901	6.49939	0.165069	0.420951	3	126.1	103.5	94.8	105.6	109.5	98.5	85.6	67.8	120.2	88.4
O75044	SRGAP2	fail	1.33655	-0.418519	0.0836992	3.57864	5	5	6.30288	6.89869	6.46215	6.88067	0.148569	0.449958	3	89.6	87	76.2	75.5	68.4	154.5	111.1	113	99.2	125.7
P0DMP2	SRGAP2B	fail	1.33655	-0.418519	0.0836992	3.57864	5	5	6.30288	6.89869	6.46215	6.88067	0.148569	0.449958	3	89.6	87	76.2	75.5	68.4	154.5	111.1	113	99.2	125.7
Q9GZV4	EIF5A2	fail	0.900284	0.151547	0.0837388	3.57796	5	5	6.6253	6.65545	6.7754	6.62386	0.137576	0.102581	2	95	100.9	96	105.6	96.5	86.4	107.2	97.8	104	110.5
Q9H0Q0	CYRIA	fail	0.854706	0.2265	0.084085	3.57201	5	5	6.63969	6.62366	6.78907	6.56257	0.231938	0.110307	3	89.8	98.4	89.4	106.1	117.6	77.9	104.6	121	89.3	105.9
P40926	MDH2	fail	1.29717	-0.375364	0.0842345	3.56944	5	5	6.2406	6.86522	6.39294	6.76831	0.124666	0.407225	2	69.2	74.8	83.9	74.7	76.2	71.7	86.8	185.2	115.2	162.2
Q9BXX0	EMILIN2	fail	1.84536	-0.883899	0.0842478	3.56922	5	5	5.91848	6.88931	6.0888	6.97269	0.398359	0.920395	20	97.4	58.5	47.4	44.6	67.2	104	170.3	38.3	173.7	198.7
Q9Y333	LSM2	low_pep	0.843951	0.244768	0.084519	3.56458	5	5	6.62854	6.61503	6.78242	6.53765	0.21072	0.181356	1	93.2	104.8	103.1	79.4	118.6	73	93.5	136.5	91.2	106.5
Q9Y285	FARSA	low_pep	1.49938	-0.584364	0.0846275	3.56273	5	5	6.1478	6.94288	6.30882	6.89318	0.217691	0.627323	1	91.9	72	61.8	70.8	61.9	176.1	95.2	171.1	89.5	109.8
Q93033	CD101	low_pep	1.30455	-0.383557	0.0848437	3.55905	5	5	6.23051	6.86603	6.37973	6.76329	0.168404	0.402389	1	68.6	67.2	84.1	76.2	80.8	76.5	109.5	162.8	82.7	191.5
Q9P258	RCC2	low_pep	1.29095	-0.36843	0.0854095	3.54946	5	5	6.27714	6.87013	6.42793	6.79636	0.142549	0.394985	1	79	73.8	88.6	81.8	66.4	104	84.4	196.5	112.4	113
Q13043	STK4	low_pep	1.22562	-0.293511	0.0855427	3.54721	5	5	6.34781	6.85368	6.50802	6.80153	0.170217	0.288188	1	80.6	96.5	83	68.8	80.7	97.5	134.4	128.5	84.4	145.6
O43242	PSMD3	fail	1.24233	-0.313047	0.0860032	3.53947	5	5	6.30995	6.84581	6.46327	6.77632	0.0855426	0.347233	6	79	78	92.4	69.8	79.1	67.2	100.1	147.6	126.2	160.7
P60903	S100A10	fail	1.4456	-0.531669	0.0863701	3.53332	5	5	6.12517	6.89141	6.27545	6.80712	0.337998	0.505653	3	93.1	50.5	90	56.1	69.8	57.3	102.4	177.6	132.5	170.8
Q96S97	MYADM	low_pep	0.782103	0.354569	0.0863971	3.53287	5	5	6.68197	6.53325	6.83433	6.47976	0.316295	0.254004	1	151.5	92.8	120.3	83.2	81.1	68.2	85.2	111.4	113.1	93.1
A6NCN2	KRT87P	low_pep	1.74418	-0.802546	0.0878127	3.50943	5	5	6.01158	6.95611	6.16505	6.9676	0.230883	0.89382	1	55.7	67.3	78.8	68.3	55.4	261.6	102.7	100	97.9	112.2
P18621	RPL17	fail	0.717634	0.47868	0.0880653	3.50528	5	5	6.71799	6.47504	6.88741	6.40873	0.453031	0.313887	4	149	140.5	77.9	77.5	102.3	75.7	112.7	102.3	67.4	94.7
Q99572	P2RX7	fail	1.51141	-0.595899	0.0883405	3.50078	5	5	6.15746	6.90998	6.30699	6.90289	0.329333	0.602718	4	66.4	71.5	100.9	76.3	50.7	79.9	96.1	122.6	205.2	130.2
P63244	RACK1	fail	0.763069	0.390114	0.0887852	3.49354	5	5	6.66818	6.53181	6.82454	6.43443	0.162948	0.419886	15	104.9	117.6	99.3	89.8	98.9	77.5	88.3	171.7	74	78
O60784	TOM1	fail	0.809375	0.305121	0.0888855	3.49191	5	5	6.68196	6.55273	6.83607	6.53095	0.298691	0.187005	2	155	90.7	102.5	83.1	95.3	80.8	108.3	79.4	101.5	103.4
Q14761	PTPRCAP	fail	0.61538	0.700451	0.089304	3.48513	5	5	6.80286	6.23637	6.9436	6.24315	0.688978	0.426426	2	79.1	135.6	111.2	216.8	67.1	71.2	107.4	58.6	96.9	56.1
P10912	GHR	low_pep	0.737767	0.438764	0.0894759	3.48236	5	5	6.76634	6.47589	6.91249	6.47373	0.224189	0.45572	1	100.7	112.1	109.2	131.8	94.1	111.8	88.5	76.9	104.9	70
P12931	SRC	fail	1.14672	-0.197517	0.0895968	3.48041	5	5	6.43551	6.81629	6.59397	6.79149	0.164423	0.15901	6	106.3	87.5	79.6	74.3	88.3	106	115.1	116.4	109.4	117
P62258	YWHAE	fail	0.840215	0.251169	0.0897828	3.47742	5	5	6.66502	6.58131	6.80636	6.55519	0.219954	0.190634	10	95.9	88.7	138.7	104	87.7	75.1	108.7	82.9	106.7	111.5
O43684	BUB3	low_pep	1.27465	-0.350099	0.0900348	3.47337	5	5	6.26542	6.86659	6.43047	6.78057	0.295029	0.279054	1	91.9	88.7	56.4	73.8	79.4	79.8	101.1	154.6	98.8	175.6
P13796-2	LCP1	fail	0.839196	0.25292	0.0900642	3.4729	5	5	6.66755	6.58381	6.81004	6.55712	0.233085	0.17821	7	119.2	81.2	114.9	114.3	85.4	78.5	111	82.1	101	112.4
P18621-2	RPL17	fail	0.7104	0.493297	0.0903518	3.4683	5	5	6.72376	6.46473	6.89336	6.40006	0.468595	0.329553	3	156.5	138.9	77.3	77.8	100.9	80.2	110.3	98.6	65.7	93.8
P61158	ACTR3	fail	0.898777	0.153965	0.0905777	3.4647	5	5	6.59993	6.65618	6.74966	6.5957	0.0655155	0.166529	17	102.7	93.8	102.4	97.6	89.2	69.8	112.5	118.3	93.7	119.9
P12235	SLC25A4	fail	0.759128	0.397586	0.0908888	3.45975	5	5	6.68672	6.53315	6.83856	6.44098	0.325331	0.32894	4	87	115.6	83.7	118.3	116.5	62.8	74.4	127	99.5	115.4
P12236	SLC25A6	fail	0.759128	0.397586	0.0908888	3.45975	5	5	6.68672	6.53315	6.83856	6.44098	0.325331	0.32894	4	87	115.6	83.7	118.3	116.5	62.8	74.4	127	99.5	115.4
P43119	PTGIR	low_pep	1.52156	-0.605553	0.0911488	3.45563	5	5	6.12908	6.88286	6.26967	6.87522	0.448845	0.544078	1	51.2	52.4	85.6	77.8	94	71.1	138	78.2	142.7	209.1
Q9UJ70	NAGK	fail	0.732152	0.449786	0.0911929	3.45493	5	5	6.72146	6.48853	6.8778	6.42801	0.246155	0.46256	10	125.5	112.8	122.7	73	103.2	89.1	115.9	121.4	64.4	72.3
Q9NQC3-6	RTN4	fail	1.53088	-0.614366	0.0923316	3.43703	5	5	5.98269	6.88572	6.13721	6.75158	0.11263	0.709841	5	64	57	68.9	60.5	66.5	55.9	75.4	250.9	122.7	178.2
P32969	RPL9	fail	0.76549	0.385545	0.0924211	3.43563	5	5	6.65742	6.53739	6.81861	6.43306	0.265707	0.364643	4	111.5	121.2	85.7	82.5	109.7	66.6	89.1	164.7	76.9	92
O75436	VPS26A	low_pep	0.841858	0.248352	0.0927302	3.43082	5	5	6.65529	6.61019	6.79968	6.55133	0.261713	0.127142	1	82.5	94.9	99.8	116.6	114.2	82.3	88.4	109.2	98.6	113.6
P62280	RPS11	fail	0.722338	0.469253	0.0930575	3.42573	5	5	6.68466	6.49168	6.85089	6.38163	0.404473	0.373319	3	145.8	121.6	76.9	76.6	110.3	71.8	85.3	147.3	67.3	97.2
P40306	PSMB10	low_pep	1.32164	-0.402327	0.0934746	3.41928	5	5	6.2986	6.86651	6.44762	6.84995	0.344963	0.323093	1	82.5	77.4	94.7	96.3	51.9	76.1	130.6	132.5	143.6	114.4
Q15392	DHCR24	low_pep	1.38658	-0.471533	0.0936173	3.41708	5	5	6.14461	6.88337	6.30603	6.77756	0.173982	0.526212	1	69.8	78.6	65.1	62.5	79.4	64.7	83	179.7	121.2	196.1
P22314	UBA1	fail	1.23301	-0.302182	0.0936428	3.41669	5	5	6.30128	6.84535	6.46062	6.7628	0.127598	0.331502	23	81.4	89.9	79.1	71.7	73.5	83.6	118.3	197.1	87.4	118
Q8TCT9	HM13	fail	1.62267	-0.698372	0.0943728	3.40548	5	5	5.88597	6.87133	6.02682	6.72519	0.423812	0.705613	2	59.5	38.6	82.8	68.4	55.6	86.1	71.6	324.5	87.9	125.1
O75531	BANF1	fail	1.62115	-0.697016	0.0944746	3.40393	5	5	5.92671	6.90146	6.077	6.77402	0.422214	0.705062	3	83.7	46.3	67	75.3	42.6	90.3	63.2	286.5	112.8	132.4
O75144	ICOSLG	low_pep	0.730074	0.453886	0.0944856	3.40376	5	5	6.76608	6.46041	6.90988	6.456	0.305491	0.439415	1	84.1	110.1	106.1	133.8	116.2	104.5	84.3	59.3	105.7	95.9
O60749	SNX2	fail	0.862212	0.213885	0.0946441	3.40134	5	5	6.61403	6.63037	6.76392	6.55004	0.110216	0.226992	5	101	90.9	105.3	85.5	109.1	75.6	100.5	144.4	83.4	104.3
P13797	PLS3	fail	0.841976	0.248149	0.0948283	3.39854	5	5	6.66595	6.58666	6.80938	6.56123	0.235407	0.17437	4	123.5	81.6	119.2	107.5	83.6	82.6	112.7	83.5	97.7	108
P00338-4	LDHA	fail	1.28173	-0.35809	0.0951704	3.39334	5	5	6.33441	6.84219	6.47734	6.83543	0.254621	0.338118	6	74.2	63.7	91.2	92.3	86	87.2	135.3	84.1	122.8	163.2
Q9HC98	NEK6	low_pep	0.827542	0.273096	0.0954167	3.38961	5	5	6.6705	6.58917	6.82452	6.55143	0.209679	0.245809	1	129.9	95.8	110.1	76.6	104.5	101	96.3	87.5	88.7	109.6
Q8TDX7	NEK7	low_pep	0.827542	0.273096	0.0954167	3.38961	5	5	6.6705	6.58917	6.82452	6.55143	0.209679	0.245809	1	129.9	95.8	110.1	76.6	104.5	101	96.3	87.5	88.7	109.6
O00186	STXBP3	fail	1.16357	-0.218556	0.0954679	3.38884	5	5	6.41748	6.81298	6.5764	6.79496	0.178387	0.187241	6	110.2	86.4	83	71.2	81.1	93.5	127.3	98.7	111.9	136.7
Q07866	KLC1	fail	1.19959	-0.262536	0.0958716	3.38275	5	5	6.3424	6.84336	6.50359	6.76613	0.208598	0.230811	3	83.8	91.3	72.9	67.6	93.3	88.3	111.6	157.1	88.7	145.4
P62847	RPS24	fail	0.655582	0.609151	0.0959511	3.38156	5	5	6.74207	6.38195	6.91967	6.31052	0.647994	0.318531	2	140.6	180.7	62.1	80.4	110.8	69.5	106.4	86.4	63.4	99.6
P11836	MS4A1	POS	0.456817	1.13031	0.0966771	3.37068	5	5	6.80964	5.83499	6.95286	5.82255	1.06257	0.821819	5	93.2	159.8	111.4	282.5	37.9	90.3	67.3	65.4	70.6	21.6
P09326	CD48	fail	1.75138	-0.808489	0.0972508	3.36215	5	5	5.99976	6.89442	6.13806	6.94655	0.560336	0.782948	5	38.9	55.1	96	86.9	60	75.8	157.1	57.8	194.4	178.1
Q5JSL3	DOCK11	low_pep	0.497072	1.00847	0.0974062	3.35984	5	5	6.78685	5.97758	6.89271	5.88424	0.959884	0.722846	1	52.9	59.4	201.2	224.4	115.7	44.5	45.8	107.7	105.5	42.9
Q10567	AP1B1	fail	0.905826	0.142694	0.0975648	3.3575	5	5	6.6012	6.66201	6.74943	6.60674	0.109222	0.130426	9	103.7	85.7	98	95.6	103.6	76.1	96	108.9	105.4	127
P36269	GGT5	fail	0.729911	0.454207	0.0981589	3.34874	5	5	6.74361	6.44455	6.89047	6.43626	0.337991	0.424531	2	76.7	125.2	134.5	105.7	103.5	60.5	107.9	60.9	119.5	105.5
P14868-2	DARS1	fail	1.35438	-0.437628	0.0983158	3.34643	5	5	6.1577	6.8634	6.32202	6.75965	0.180101	0.491149	6	74.8	86.3	66.7	61.8	69.7	65	123.3	236.1	88.5	127.8
P05106	ITGB3	fail	0.73911	0.436138	0.0983794	3.3455	5	5	6.72328	6.48832	6.85778	6.42164	0.388036	0.348359	4	78.3	91.8	142.8	138.7	92.5	79.6	67.6	109	105.8	94
P68871	HBB	fail	0.74648	0.421825	0.0986906	3.34094	5	5	6.75885	6.47272	6.90905	6.48722	0.296718	0.40852	13	89.2	122.1	95	121.6	118.4	92.3	106.2	63.9	113.4	77.8
Q6IAA8	LAMTOR1	low_pep	1.6334	-0.707882	0.0993771	3.33094	5	5	5.91977	6.89786	6.07595	6.78383	0.214468	0.821832	1	58.4	55	71.6	48.9	72.3	48	77.9	181.5	150.7	235.8
Q9H361	PABPC3	fail	1.17496	-0.232616	0.0994348	3.33011	5	5	6.36002	6.82686	6.51524	6.74786	0.145556	0.238212	2	83.2	87.5	77.9	87.1	75.7	77.2	108.7	145.3	95.4	162.1
O75131	CPNE3	fail	0.879879	0.184623	0.0996112	3.32755	5	5	6.61768	6.63718	6.76749	6.58286	0.216823	0.0462561	4	124.1	82.5	114.3	77.5	100.7	82.3	101.5	111.8	93.5	111.9
P16402	H1-3	fail	1.6819	-0.750089	0.0999069	3.32327	5	5	6.0056	6.92603	6.16898	6.91907	0.430113	0.792475	9	57.7	81.9	45.7	85.2	59.5	48.7	182	151.5	173.7	114
Q14240	EIF4A2	fail	0.768142	0.380555	0.0999606	3.3225	5	5	6.68518	6.52417	6.83549	6.45494	0.239394	0.389922	5	88.4	119.9	114.5	107.2	88.7	73.4	109.5	150.1	78.1	70.1
P31994	FCGR2B	fail	1.59198	-0.670822	0.100641	3.31271	5	5	6.13628	6.92452	6.28517	6.956	0.678379	0.439782	3	58.5	84.8	102.3	102.2	33.2	105.1	147.1	109.2	158.9	98.6
P12429	ANXA3	low_pep	0.648355	0.625144	0.101163	3.30524	5	5	6.7864	6.34665	6.94243	6.31729	0.638867	0.401924	1	65.8	182.4	93.6	133.6	109.2	84.6	81	95.1	99.6	55
Q92973	TNPO1	low_pep	0.845179	0.242671	0.101238	3.30417	5	5	6.64608	6.61646	6.79465	6.55198	0.20846	0.205997	1	87.6	103.1	95.8	112.1	103.9	81	110.3	120.6	79.7	105.9
O14787-2	TNPO2	low_pep	0.845179	0.242671	0.101238	3.30417	5	5	6.64608	6.61646	6.79465	6.55198	0.20846	0.205997	1	87.6	103.1	95.8	112.1	103.9	81	110.3	120.6	79.7	105.9
Q5JTV8	TOR1AIP1	low_pep	1.24986	-0.32177	0.101517	3.30021	5	5	6.30011	6.84267	6.44923	6.771	0.247423	0.300136	1	67.6	81	95.1	88.4	66	73.7	113.7	191.7	108.1	114.7
P62899	RPL31	fail	0.622043	0.684913	0.101887	3.29496	5	5	6.7699	6.30033	6.94882	6.26391	0.663868	0.496547	4	135.7	207.4	74.9	75	97.9	74.2	130	70	60.2	74.8
P69905	HBA1	fail	0.744445	0.425762	0.102469	3.28674	5	5	6.76171	6.47132	6.91282	6.48706	0.279376	0.434281	7	92.3	123.7	94.9	119.7	116	95.5	105.3	69	114.2	69.4
P61978	HNRNPK	fail	1.26921	-0.343928	0.102768	3.28254	5	5	6.242	6.85014	6.40475	6.74868	0.172327	0.380342	7	83.8	89.7	73.4	66.6	67.6	77.2	101.7	219.1	92.4	128.6
P46781	RPS9	low_pep	0.737488	0.439309	0.102796	3.28214	5	5	6.70082	6.50446	6.86675	6.42744	0.400221	0.352639	1	156.1	125.5	85.8	77.6	93.4	92.7	90.8	121.7	68.9	87.4
Q16851-2	UGP2	fail	1.26903	-0.343731	0.104044	3.26473	5	5	6.32893	6.84059	6.47836	6.82209	0.211251	0.362027	12	70	81.8	101.3	82.1	70.5	71.2	143.9	100.3	125.2	153.7
P0DMV9	HSPA1B	fail	1.17204	-0.229026	0.104291	3.26131	5	5	6.37419	6.82548	6.53315	6.76217	0.192595	0.202575	23	105.3	81.9	86.5	62.9	83.7	86.4	123	149	90.4	131.1
Q9NPH3-3	IL1RAP	fail	0.780434	0.357652	0.104577	3.25736	5	5	6.73451	6.51461	6.88579	6.52814	0.192574	0.392196	6	101.1	114.7	95.6	113.2	109.1	89.4	110.9	70.5	117.8	77.6
P15880	RPS2	fail	0.762717	0.39078	0.105811	3.24044	5	5	6.67779	6.53793	6.84216	6.45138	0.355924	0.321158	8	143.4	118.4	81.2	78.6	103.8	85.5	91.4	131.9	70.3	95.6
Q04837	SSBP1	fail	1.68135	-0.749621	0.106159	3.2357	5	5	5.76284	6.82491	5.92007	6.66969	0.309801	0.867017	2	51.1	54.3	47.3	72.8	49.4	62	63.6	374.3	112	113.3
P62873	GNB1	fail	0.90281	0.147506	0.107025	3.22399	5	5	6.62116	6.64927	6.77109	6.62358	0.0978765	0.153085	13	112	89.8	111.6	84.9	97	87.7	113.2	90.5	100.9	112.4
P15121	AKR1B1	fail	0.820944	0.284644	0.107178	3.22193	5	5	6.66601	6.57256	6.81049	6.52585	0.215543	0.276781	6	84.6	101.4	126.6	106	93.8	73.4	108	131.7	98.7	75.8
O43242-2	PSMD3	fail	1.24878	-0.320521	0.107381	3.2192	5	5	6.31321	6.84445	6.4641	6.78462	0.106375	0.380712	4	79.5	74	96.2	72.3	77.7	67	98.9	140.9	137.6	156
P20930	FLG	fail	1.44836	-0.534422	0.107464	3.21808	5	5	6.20209	6.92609	6.35503	6.88946	0.258404	0.606528	7	90.3	66.9	73.3	85.4	57.2	170.7	82.1	146.2	111.8	116.1
Q13153	PAK1	fail	0.854298	0.227189	0.107508	3.21749	5	5	6.63988	6.61056	6.78847	6.56128	0.081332	0.26825	2	101.5	96.9	118.1	92.6	91.7	79.1	119.8	89.6	80.6	130.2
Q10567-4	AP1B1	fail	0.907792	0.139566	0.107949	3.21157	5	5	6.60004	6.66342	6.74817	6.60861	0.111915	0.131207	8	103.5	85.5	97.6	96.2	103.4	76.3	95.9	109	105.9	126.7
Q13310	PABPC4	low_pep	0.777524	0.363041	0.108398	3.2056	5	5	6.70567	6.53757	6.86926	6.50622	0.412659	0.177617	1	106.9	142.6	72	101.6	111.1	89.3	103.1	84.3	90.5	98.5
P37802	TAGLN2	fail	1.28814	-0.36529	0.109405	3.19224	5	5	6.2324	6.84428	6.38854	6.75383	0.125628	0.435817	11	76.6	80.6	81.9	73.9	64.3	81.2	116.9	233.7	86.9	103.9
Q15904	ATP6AP1	fail	0.677133	0.562489	0.109722	3.18807	5	5	6.802	6.3524	6.95873	6.39624	0.265374	0.64683	3	129.8	117.1	105.1	81.3	133.2	111.8	101.5	43.7	108.8	67.5
P33241-2	LSP1	fail	0.815112	0.29493	0.109737	3.18788	5	5	6.66183	6.5705	6.81374	6.51882	0.339517	0.138297	5	152.6	90.9	99.4	102.1	75.6	78.5	105.9	114.3	89.1	91.6
A2NJV5	IGKV2-29	fail	0.65041	0.620578	0.110164	3.18227	5	5	6.75852	6.40987	6.89927	6.27869	0.257919	0.728152	2	85	101.6	125.1	124.3	110.8	89.4	84.7	111	41.9	126.2
A0A0A0MRZ7	IGKV2D-26	fail	0.65041	0.620578	0.110164	3.18227	5	5	6.75852	6.40987	6.89927	6.27869	0.257919	0.728152	2	85	101.6	125.1	124.3	110.8	89.4	84.7	111	41.9	126.2
A0A075B6S2	IGKV2D-29	fail	0.65041	0.620578	0.110164	3.18227	5	5	6.75852	6.40987	6.89927	6.27869	0.257919	0.728152	2	85	101.6	125.1	124.3	110.8	89.4	84.7	111	41.9	126.2
Q9UI12	ATP6V1H	fail	1.37959	-0.464244	0.110201	3.18179	5	5	6.14057	6.87257	6.29967	6.76392	0.37768	0.437474	6	95.9	59.4	83.6	43.9	83.6	68.5	93	176.8	100.9	194.4
Q8NHL6-5	LILRB1	fail	0.789368	0.341229	0.110401	3.17917	5	5	6.70115	6.55188	6.84329	6.50206	0.160432	0.39365	3	101.8	90.5	127.8	110.2	94	105.4	73.3	84	94.7	118.3
P12111	COL6A3	fail	0.721264	0.471402	0.110737	3.17479	5	5	6.72846	6.45969	6.85594	6.38454	0.502905	0.304491	4	73.7	77.4	139.5	159.1	105.9	84.6	68.6	104	89.3	98
Q53GQ0	HSD17B12	low_pep	1.7906	-0.840446	0.111427	3.16582	5	5	5.73326	6.87841	5.88381	6.72426	0.354321	0.988978	1	56.8	38	72.8	44.3	61.2	44.1	63.2	245.7	141.9	232
P0DMV8-2	HSPA1A	fail	1.15456	-0.207345	0.111451	3.16552	5	5	6.38963	6.81783	6.54828	6.75563	0.175267	0.190955	21	104.4	83.5	86.7	64.8	84.6	86.5	121.9	147.3	91	129.3
P61204-2	ARF3	fail	0.845465	0.242183	0.11197	3.15882	5	5	6.65148	6.59111	6.80278	6.5606	0.220929	0.207744	4	127.4	88.5	117.4	75.9	102.2	84.2	102.3	77.7	99.8	124.7
P61106	RAB14	fail	1.13693	-0.185138	0.112215	3.15566	5	5	6.40745	6.80737	6.56276	6.7479	0.119838	0.198671	4	97.6	84.3	97.3	69.6	79.1	91.1	98.1	117.9	103.7	161.3
O00743	PPP6C	low_pep	0.880656	0.18335	0.113184	3.14326	5	5	6.61418	6.64377	6.7611	6.57775	0.187871	0.133552	1	103.8	81.3	100.2	91.2	117	80.3	103.6	117.5	85.8	119.2
P39900	MMP12	low_pep	0.490015	1.0291	0.113309	3.14167	5	5	6.54865	5.69204	6.67537	5.64627	1.25256	0.326001	1	49.6	91.6	471.6	68.9	48.7	43.6	77.6	32.4	59	57.1
O14980	XPO1	fail	1.38504	-0.469925	0.113696	3.13675	5	5	6.11928	6.87281	6.28776	6.75769	0.249178	0.536742	2	87.3	82.3	64.9	51.2	68	64.6	126.5	219.4	78.4	157.3
P62888	RPL30	fail	0.746144	0.422475	0.114367	3.12826	5	5	6.65639	6.51364	6.81273	6.39025	0.252487	0.469594	2	95.9	118.5	84.6	100.4	108.2	51.2	88.8	165.6	77.1	109.7
P31943	HNRNPH1	fail	1.22331	-0.290787	0.115334	3.1161	5	5	6.30137	6.84155	6.45959	6.75038	0.200994	0.308411	2	71.9	92.9	75	78.8	77.3	75.9	106.3	192.6	95	134.4
P55795	HNRNPH2	fail	1.22331	-0.290787	0.115334	3.1161	5	5	6.30137	6.84155	6.45959	6.75038	0.200994	0.308411	2	71.9	92.9	75	78.8	77.3	75.9	106.3	192.6	95	134.4
P04080	CSTB	fail	0.778459	0.361306	0.115473	3.11437	5	5	6.66944	6.51191	6.80975	6.44844	0.316535	0.330464	7	110	74.7	149.5	82.9	107.3	59.5	89.6	81.8	100.8	144
P25786	PSMA1	fail	1.09895	-0.13613	0.115659	3.11205	5	5	6.45777	6.7842	6.60554	6.74167	0.145021	0.0934367	8	85.1	83.4	105.7	90.6	77.2	80.8	114.7	123.6	111.8	127
P08174	CD55	fail	1.20908	-0.273916	0.116405	3.10278	5	5	6.35904	6.82715	6.51386	6.78777	0.153805	0.312123	5	86.2	86.8	81.2	87.5	70.1	88.1	133.2	97.3	94.3	175.3
O75083-3	WDR1	fail	0.867199	0.205565	0.11644	3.10235	5	5	6.61362	6.62901	6.76532	6.55975	0.0463017	0.257026	9	101.1	99.4	102.2	92.1	95.2	72.4	108	149	89.1	91.5
Q53TN4	CYBRD1	low_pep	0.772149	0.373048	0.11662	3.10012	5	5	6.71282	6.53113	6.86791	6.49486	0.246644	0.40503	1	145.9	104.1	102.6	92.4	88.2	113.9	99.5	87.9	75.3	90.2
P18206-3	VCL	fail	0.902788	0.147541	0.117172	3.0933	5	5	6.6133	6.65781	6.76295	6.61541	0.142475	0.122481	3	92.6	102.3	103.5	103.9	88.3	84.4	98.9	96.4	103.6	125.9
Q9UBF2	COPG2	low_pep	1.42319	-0.509133	0.117275	3.09203	5	5	6.1592	6.90636	6.34065	6.84979	0.63965	0.107164	1	130.1	94.6	39.7	54.9	69.5	90.7	118.2	147.3	104.3	150.8
P11836-2	MS4A1	POS	0.499869	1.00038	0.117459	3.08977	5	5	6.78608	5.95483	6.92849	5.92811	1.01513	0.771601	4	90	152.2	114.1	267.2	39.2	94.1	65.4	78.8	73.1	25.9
Q99962	SH3GL2	low_pep	0.858511	0.220091	0.117944	3.08382	5	5	6.6196	6.62151	6.76238	6.54229	0.207964	0.188923	1	99.3	77.9	123.7	88.8	108.2	77.2	94.2	116.6	83.7	130.4
Q4KMQ2	ANO6	fail	0.89294	0.163365	0.118369	3.07864	5	5	6.61055	6.64253	6.7568	6.59343	0.161382	0.132535	5	105.9	82.9	123.1	83.7	98.5	81.7	102.8	95	94.8	131.6
P23490	LORICRIN	fail	1.6891	-0.756257	0.118432	3.07787	5	5	6.01003	6.94861	6.17021	6.92647	0.43766	0.8622	2	93.7	62.8	53.3	81.3	43.6	230.1	78.9	151.1	109.3	95.9
Q16822-3	PCK2	fail	1.385	-0.469883	0.118579	3.07608	5	5	6.09476	6.83849	6.24556	6.71544	0.154323	0.580905	6	66.7	59.7	74.5	71.3	70.5	66.5	88.6	285.6	100.4	116.2
O00462	MANBA	fail	0.830078	0.268681	0.118591	3.07594	5	5	6.66048	6.58417	6.80985	6.54117	0.252599	0.233071	3	83.1	109.1	96.3	110.5	109.8	71.3	97.8	82.3	105.5	134.3
P14868	DARS1	fail	1.31192	-0.391683	0.118749	3.07402	5	5	6.19495	6.85203	6.35855	6.75023	0.179819	0.467932	7	76.1	88	67.9	64.1	72.4	65.7	121.2	228.7	89.1	126.8
Q13636	RAB31	fail	0.861924	0.214368	0.119905	3.06003	5	5	6.65861	6.61607	6.80227	6.58791	0.155461	0.227281	3	100.8	86.6	106.4	113.2	100.1	92.5	91.5	88.2	110.8	109.8
P02545	LMNA	low_pep	1.6055	-0.683018	0.119907	3.06001	5	5	6.05927	6.94281	6.2134	6.89642	0.309789	0.820852	1	84.2	59.7	64.9	81	49.9	216.7	81.9	164.5	90.3	106.9
O95831	AIFM1	low_pep	1.48919	-0.574532	0.12017	3.05685	5	5	5.99724	6.87866	6.17062	6.74515	0.45027	0.585508	1	75.1	75.6	45	45.1	92.3	61.6	86.8	249.6	100.4	168.4
P05771	PRKCB	fail	0.805303	0.312396	0.120171	3.05684	5	5	6.68484	6.56524	6.84532	6.53292	0.317315	0.246188	2	118.4	123.4	75.9	101.9	102	85	121.1	88	83.4	100.8
P31948	STIP1	fail	0.919462	0.121138	0.120503	3.05286	5	5	6.57961	6.67268	6.72874	6.60761	0.0992319	0.120239	11	98.1	90.1	115.8	83.1	94.1	74.3	104.7	122.9	94.2	122.7
P00352	ALDH1A1	fail	0.715014	0.483956	0.120623	3.05143	5	5	6.70801	6.43854	6.84671	6.36275	0.496606	0.376284	8	60.8	108.8	153.8	110.9	110.7	50.5	92.2	83.8	92.3	136.3
P14649	MYL6B	fail	1.24913	-0.320924	0.120953	3.04749	5	5	6.3004	6.83531	6.45187	6.77279	0.101094	0.401053	2	87.9	71	87.2	77.4	72.2	61	120.3	125.3	116.6	181.1
P62258-2	YWHAE	fail	0.846275	0.240801	0.121069	3.04609	5	5	6.66128	6.58327	6.80177	6.56097	0.230478	0.207989	7	95.9	86.1	139.8	104.1	88.4	74.4	111.3	83.7	109.1	107.2
P09382	LGALS1	fail	0.77531	0.367155	0.121527	3.04066	5	5	6.68829	6.50609	6.83987	6.47272	0.246605	0.404834	7	111.1	99.4	131.2	71.5	112.6	64.1	134.7	71.6	83	120.9
Q9BZG1	RAB34	low_pep	1.22703	-0.295175	0.121637	3.03935	5	5	6.37994	6.8413	6.5347	6.82988	0.169957	0.341248	1	99.3	76.2	74.4	80.6	88.3	119	131.9	91.4	98	141
Q16822	PCK2	fail	1.36583	-0.449773	0.122376	3.0306	5	5	6.11767	6.83757	6.26814	6.71791	0.157402	0.560562	8	66.9	60.9	75.7	72.6	72.1	67.7	89.7	279.1	100.4	115
P04217-2	A1BG	fail	0.737841	0.438618	0.122847	3.02507	5	5	6.76714	6.46193	6.91302	6.4744	0.177449	0.540235	17	99.2	109.8	112	124.3	101.1	118	101.1	75.6	99.7	59.2
Q99439	CNN2	low_pep	0.739657	0.435073	0.123365	3.019	5	5	6.72778	6.46563	6.88176	6.44668	0.359867	0.435497	1	96.5	131.6	85.6	131.6	93.5	57.8	139.8	75.2	94.7	93.7
Q9Y536	PPIAL4A	fail	0.860949	0.216	0.124454	3.00631	5	5	6.65196	6.60856	6.79774	6.58174	0.222349	0.172513	2	101.5	98	125.1	107.9	76.6	81.3	109.7	103.3	106.6	90.1
A0A0B4J2A2	PPIAL4C	fail	0.860949	0.216	0.124454	3.00631	5	5	6.65196	6.60856	6.79774	6.58174	0.222349	0.172513	2	101.5	98	125.1	107.9	76.6	81.3	109.7	103.3	106.6	90.1
F5H284	PPIAL4D	fail	0.860949	0.216	0.124454	3.00631	5	5	6.65196	6.60856	6.79774	6.58174	0.222349	0.172513	2	101.5	98	125.1	107.9	76.6	81.3	109.7	103.3	106.6	90.1
P0DN26	PPIAL4F	fail	0.860949	0.216	0.124454	3.00631	5	5	6.65196	6.60856	6.79774	6.58174	0.222349	0.172513	2	101.5	98	125.1	107.9	76.6	81.3	109.7	103.3	106.6	90.1
P0DN37	PPIAL4G	fail	0.860949	0.216	0.124454	3.00631	5	5	6.65196	6.60856	6.79774	6.58174	0.222349	0.172513	2	101.5	98	125.1	107.9	76.6	81.3	109.7	103.3	106.6	90.1
A0A075B767	PPIAL4H	fail	0.860949	0.216	0.124454	3.00631	5	5	6.65196	6.60856	6.79774	6.58174	0.222349	0.172513	2	101.5	98	125.1	107.9	76.6	81.3	109.7	103.3	106.6	90.1
P63167	DYNLL1	fail	1.31079	-0.390437	0.124956	3.0005	5	5	6.26892	6.8844	6.43491	6.82535	0.299555	0.412119	2	98.6	85.5	77.6	50.1	83.2	120.5	125.8	154.8	77.6	126.4
P48643	CCT5	fail	1.30891	-0.388371	0.125423	2.99513	5	5	6.20438	6.8575	6.36641	6.75478	0.194601	0.468727	6	70.2	90.8	73.9	65.1	71.1	59.8	115.6	172.1	94.1	187.3
P35609	ACTN2	fail	0.918902	0.122017	0.125547	2.9937	5	5	6.60027	6.66754	6.74518	6.62317	0.128724	0.0942013	7	100.8	83.5	107.5	103.4	91.9	78.2	110.9	117	101.6	105.3
A5A3E0	POTEF	fail	1.12579	-0.170935	0.125581	2.99331	5	5	6.40717	6.7995	6.56132	6.73226	0.0616482	0.214813	6	90.1	83.7	93	73	86	72.3	117.5	141.4	99.7	143.2
P49768	PSEN1	low_pep	1.23975	-0.310053	0.125716	2.99176	5	5	6.31903	6.84232	6.46534	6.77539	0.259036	0.312028	1	77.4	63.4	101	68.9	95	81.2	88.8	134.8	123	166.4
P49810	PSEN2	low_pep	1.23975	-0.310053	0.125716	2.99176	5	5	6.31903	6.84232	6.46534	6.77539	0.259036	0.312028	1	77.4	63.4	101	68.9	95	81.2	88.8	134.8	123	166.4
Q92905	COPS5	fail	0.91668	0.12551	0.125779	2.99104	5	5	6.57817	6.67508	6.72685	6.60134	0.0554142	0.154561	2	96	89.4	104.2	92	96.8	74.4	99.2	133.7	93.4	120.9
O00182	LGALS9	fail	0.704073	0.506203	0.126348	2.98452	5	5	6.7604	6.37543	6.90431	6.39811	0.453077	0.484556	3	163.5	73.4	146.7	76.5	111.2	95	105.1	56.5	106.1	65.9
Q53FA7	TP53I3	low_pep	0.835492	0.259302	0.127612	2.97016	5	5	6.66733	6.58318	6.80881	6.54951	0.190625	0.2829	1	90.3	88	119.5	110.8	103.1	67.4	97	99.4	124.2	100.4
P08237	PFKM	fail	1.18127	-0.24034	0.128328	2.96209	5	5	6.34774	6.8283	6.50779	6.74813	0.169913	0.267468	2	90.8	86	77.6	65.2	90.7	82.4	115.5	174.2	88.4	129.3
P35321	SPRR1A	NEG	2.09113	-1.06428	0.129093	2.95352	5	5	5.63402	6.86378	5.79462	6.8589	0.306849	1.37257	2	61.5	46.8	46.1	60.7	37.5	402.9	75.2	102.1	75.3	92
P22528	SPRR1B	NEG	2.09113	-1.06428	0.129093	2.95352	5	5	5.63402	6.86378	5.79462	6.8589	0.306849	1.37257	2	61.5	46.8	46.1	60.7	37.5	402.9	75.2	102.1	75.3	92
P60981	DSTN	low_pep	0.873068	0.195834	0.13022	2.94098	5	5	6.64206	6.61548	6.78573	6.58989	0.170398	0.195951	1	106	86	119.5	106.7	85.5	74	118.5	91.9	105.9	106.2
P49755	TMED10	fail	1.4361	-0.52216	0.130864	2.93386	5	5	6.09338	6.86125	6.24526	6.76742	0.172968	0.671821	3	70.6	57.8	80.9	60.1	74.8	65.5	73.3	128.5	136.8	251.7
P09326-2	CD48	fail	1.62912	-0.704091	0.131142	2.9308	5	5	6.0777	6.87319	6.21106	6.91515	0.615301	0.705633	2	40.2	53	108.4	94.5	64.4	75.3	146.1	65	191	162.1
Q9Y490	TLN1	fail	1.18472	-0.244551	0.131339	2.92863	5	5	6.35562	6.82753	6.51687	6.76143	0.163206	0.281477	48	94.2	90.2	79.1	65.7	83.4	76.1	133.5	150.6	90.1	137.1
Q99961	SH3GL1	fail	0.881863	0.181374	0.131527	2.92657	5	5	6.62248	6.6421	6.76378	6.58241	0.2067	0.12479	2	92.1	79.1	116.2	101.1	108.5	87.3	99.1	111.9	87.9	116.8
P10809	HSPD1	fail	1.49671	-0.581791	0.13181	2.92347	5	5	5.99137	6.87006	6.15386	6.73566	0.195795	0.750017	2	59.4	72.6	57.4	60.4	69.7	47.9	83.6	206	118	225
Q14558	PRPSAP1	fail	1.20024	-0.263318	0.132048	2.92086	5	5	6.33624	6.83145	6.49744	6.76076	0.185404	0.298136	2	82.5	95	73	72.6	82.9	66.4	121.3	150.6	104.6	151
O60256	PRPSAP2	fail	1.20024	-0.263318	0.132048	2.92086	5	5	6.33624	6.83145	6.49744	6.76076	0.185404	0.298136	2	82.5	95	73	72.6	82.9	66.4	121.3	150.6	104.6	151
Q13571	LAPTM5	low_pep	0.6099	0.713356	0.132117	2.92011	5	5	6.68375	6.26445	6.82856	6.11521	0.730709	0.609152	1	212	64.4	166.8	67.5	74.7	61.6	48.3	147.3	70.5	86.9
P09972	ALDOC	NEG	3.68766	-1.8827	0.132511	2.91581	5	5	4.09353	6.24358	4.28162	6.16433	0.147517	2.50936	7	22.5	18.1	15.4	13.6	17	643.8	48.6	178.3	24.2	18.5
P62277	RPS13	fail	0.736871	0.440517	0.132947	2.91108	5	5	6.67879	6.50346	6.84929	6.40877	0.45694	0.371528	5	143.2	142.5	78.5	74.8	94.2	75	99.7	112.2	62.2	117.8
Q9UI12-2	ATP6V1H	fail	1.44507	-0.531138	0.133181	2.90854	5	5	6.06104	6.87034	6.2188	6.74994	0.463736	0.538381	5	91.9	51.8	85.8	38.9	83.5	60.5	90.8	190.3	103	203.6
O75558	STX11	fail	1.34438	-0.426944	0.133525	2.90481	5	5	6.29677	6.85723	6.43197	6.85892	0.45874	0.341272	5	61.3	55.3	90.9	110.5	88.2	85.5	130.3	91.7	143.2	143.2
P57737	CORO7	fail	1.36615	-0.450115	0.13501	2.88886	5	5	6.16101	6.87198	6.32639	6.77651	0.363099	0.484486	3	96.7	72.2	79.1	42.2	80.5	70.8	136.6	163.4	76.7	181.9
P48741	HSPA7	fail	1.18453	-0.244317	0.135163	2.88723	5	5	6.36175	6.82928	6.52015	6.76447	0.194907	0.264778	5	104.4	79.9	88.2	61.9	82.6	90.5	126.5	154.9	85.1	126
P07108-6	DBI	low_pep	0.772871	0.371701	0.135257	2.88623	5	5	6.70118	6.48253	6.83216	6.46046	0.428118	0.258949	1	106.3	66.7	170	107.2	94.4	73.8	97.9	68.1	106.8	108.8
A1L157	TSPAN11	low_pep	0.782943	0.35302	0.135319	2.88556	5	5	6.68509	6.52714	6.8326	6.47958	0.359454	0.310942	1	154	77.3	126	79.7	96.5	94	86	118.1	94.2	74.2
P48643-2	CCT5	fail	1.29819	-0.376506	0.135462	2.88404	5	5	6.21137	6.85299	6.37292	6.74943	0.185154	0.472106	5	70.6	90	74	65.8	72.2	59.3	114.5	172.6	94.4	186.6
Q16543	CDC37	fail	1.13085	-0.177412	0.135576	2.88282	5	5	6.41419	6.80517	6.57515	6.75256	0.177003	0.16065	2	99.3	93.8	81.1	68.1	87.7	80.5	125.7	131.5	97.8	134.4
Q9Y2J2-4	EPB41L3	fail	1.30336	-0.382238	0.1356	2.88258	5	5	6.32071	6.83971	6.48416	6.86639	0.209761	0.470394	15	97.1	89.7	78.9	59.8	79.4	100.1	155	69.9	126.5	143.7
Q9BYX7	POTEKP	fail	1.13832	-0.186909	0.135694	2.88158	5	5	6.39415	6.80341	6.54767	6.73458	0.0717087	0.241497	3	88.9	82.1	95.8	72	83.6	70.3	119.3	145.4	99.9	142.7
P62834	RAP1A	fail	0.893978	0.161688	0.136119	2.87706	5	5	6.60886	6.64869	6.76164	6.59995	0.201874	0.0828118	10	124.8	92.8	114.5	79.9	83.6	85.2	107.2	108.6	91.7	111.8
O00299	CLIC1	fail	1.19207	-0.253467	0.136492	2.87311	5	5	6.36181	6.827	6.5226	6.77606	0.186772	0.287011	11	95.5	88.6	85.8	60.9	85.1	84	139.3	158.2	92.9	109.7
Q9H8S9	MOB1A	fail	0.693551	0.527925	0.136573	2.87225	5	5	6.76824	6.37382	6.92176	6.39384	0.354959	0.618814	2	152.7	98.9	135.4	69.3	108.6	121	111.7	50.5	80.6	71.3
Q7L9L4	MOB1B	fail	0.693551	0.527925	0.136573	2.87225	5	5	6.76824	6.37382	6.92176	6.39384	0.354959	0.618814	2	152.7	98.9	135.4	69.3	108.6	121	111.7	50.5	80.6	71.3
Q9Y287	ITM2B	fail	1.47721	-0.56288	0.137448	2.86305	5	5	6.21572	6.86241	6.37625	6.93913	0.334304	0.685396	2	114.2	68.1	61.1	72.2	66.1	114.7	177.7	62.8	156.9	106.2
A0AVT1	UBA6	fail	1.25437	-0.326966	0.137825	2.85909	5	5	6.26161	6.83968	6.41127	6.73823	0.216508	0.387013	2	71	66.8	78.4	76.8	93.1	72.9	109.6	210.4	88.3	132.8
Q01814	ATP2B2	low_pep	1.2729	-0.348116	0.138097	2.85625	5	5	6.29754	6.84535	6.45615	6.80427	0.264983	0.391224	1	112.1	70.6	69	69.8	79	75.2	97.3	110.6	144.6	171.8
P06703	S100A6	fail	0.798668	0.324332	0.138273	2.85441	5	5	6.64629	6.5497	6.78707	6.46274	0.258136	0.356891	4	97.8	77.6	136.9	88	110.3	52.8	91.7	118.9	98	127.9
P01861	IGHG4	fail	0.812697	0.299211	0.139014	2.8467	5	5	6.69915	6.55586	6.85493	6.55572	0.275523	0.299863	8	97.7	126.5	87.2	110.4	101.8	85	116.7	77.6	110.2	86.9
P49588	AARS1	fail	0.843165	0.246112	0.139198	2.84479	5	5	6.61515	6.61512	6.77397	6.52786	0.23828	0.235668	2	99.7	113	87.7	80.8	113.4	67.7	95.3	141.9	87.5	113
Q9Y2J2-2	EPB41L3	fail	1.30069	-0.37928	0.139539	2.84126	5	5	6.32408	6.83811	6.48718	6.86646	0.203166	0.475393	17	97.1	89.4	79.2	60.4	79.5	101.5	154.8	69.3	126.8	142
Q8TDB8-3	SLC2A14	fail	1.28775	-0.364848	0.139814	2.83842	5	5	6.23714	6.84391	6.39021	6.75506	0.143289	0.47664	2	76.1	75.8	82.7	80	64	70.6	86.3	219.8	126.8	117.8
O60234	GMFG	fail	0.845517	0.242095	0.140163	2.83482	5	5	6.62245	6.61064	6.7826	6.5405	0.257256	0.207629	3	119.8	118.8	97	84.6	79.5	67.8	109.7	128.1	87.1	107.4
P01130	LDLR	low_pep	0.828607	0.271241	0.140489	2.83147	5	5	6.67487	6.59253	6.82533	6.55409	0.110879	0.353773	1	109.2	95.8	103.3	90.7	113.6	108.9	103.8	85.1	77.9	111.7
P01859	IGHG2	fail	0.746372	0.422033	0.142729	2.80865	5	5	6.74667	6.47181	6.9027	6.48066	0.370512	0.446996	8	91.1	147.3	95.4	118.8	93.9	103.6	116.2	72	93.6	67.9
P00492	HPRT1	fail	0.855205	0.225658	0.142967	2.80625	5	5	6.65734	6.59897	6.81041	6.58475	0.182688	0.251252	3	110.4	110	118.7	89.3	81.4	80.4	121.6	95.7	106.5	85.9
Q9Y2J2	EPB41L3	fail	1.29485	-0.372782	0.143219	2.80371	5	5	6.32781	6.83583	6.49081	6.86359	0.203186	0.471651	16	97.6	89.5	79.8	60.5	79.3	100.7	154.8	69.7	126.7	141.3
P30101	PDIA3	fail	1.63249	-0.707078	0.143503	2.80084	5	5	5.88444	6.84401	6.03568	6.74276	0.220089	0.94972	14	55.5	50.1	75.8	55.5	61.5	46.1	72.1	124.7	163.6	295.1
Q5ZPR3	CD276	fail	0.709525	0.495074	0.143964	2.79622	5	5	6.69043	6.43101	6.82342	6.32834	0.465721	0.500258	4	98.6	65.2	166.4	86.5	127	56.2	60.5	100.8	102	136.8
Q9Y3Z3	SAMHD1	fail	1.30501	-0.384066	0.144042	2.79544	5	5	6.20195	6.85933	6.37148	6.75554	0.374963	0.375065	14	104	80.4	63.4	47.7	85.5	74.8	108.1	195.3	86.6	154.3
Q9HB40	SCPEP1	fail	1.67031	-0.74012	0.144378	2.79208	5	5	5.98497	6.87206	6.14064	6.88076	0.727975	0.718736	10	124	41.2	103.8	34.2	56.2	55.3	155.8	87.8	178.2	163.6
Q30154	HLA-DRB5	fail	0.501018	0.997065	0.144552	2.79034	5	5	6.64952	5.90012	6.77436	5.7773	1.06676	0.873615	8	48.1	107.5	290	144.7	47	33.6	55.6	159.7	83.2	30.6
P67936	TPM4	fail	0.868508	0.203389	0.144703	2.78883	5	5	6.64523	6.60919	6.78733	6.58394	0.178791	0.217284	11	103.2	81.8	111.9	112.2	94.8	73.6	118.3	84.9	104.5	114.8
P04843	RPN1	fail	1.63209	-0.706722	0.144942	2.78645	5	5	5.76628	6.81592	5.92405	6.63077	0.166671	0.964111	4	62.7	46	55.7	51	58.3	53.6	55.7	343.9	105.5	167.6
P55160-2	NCKAP1L	fail	0.833961	0.261948	0.145975	2.77621	5	5	6.63532	6.59491	6.79852	6.53657	0.32233	0.168506	6	138.6	110.7	87.5	72.1	100.3	75.1	109.5	99.5	84.2	122.5
P11908	PRPS2	fail	0.876921	0.189482	0.146339	2.77262	5	5	6.62395	6.64085	6.77934	6.58986	0.166121	0.20437	2	98.6	110.4	90.4	94	100.9	79.4	120.8	117.3	85.4	103
P21757	MSR1	fail	0.640981	0.641647	0.146616	2.76988	5	5	6.72319	6.26654	6.88429	6.24265	0.782113	0.430065	2	253.8	76.6	91.7	56.5	130.7	101.3	75.2	62.4	83.3	68.3
P63027	VAMP2	low_pep	1.24542	-0.316637	0.146878	2.76731	5	5	6.29056	6.83664	6.43649	6.75313	0.208154	0.388535	1	76.4	66.2	104.1	77	72.5	65.7	93.6	160	121.4	163.3
Q15836	VAMP3	low_pep	1.24542	-0.316637	0.146878	2.76731	5	5	6.29056	6.83664	6.43649	6.75313	0.208154	0.388535	1	76.4	66.2	104.1	77	72.5	65.7	93.6	160	121.4	163.3
P15313	ATP6V1B1	fail	1.34772	-0.430521	0.147027	2.76585	5	5	6.17057	6.84497	6.32579	6.75631	0.325532	0.5035	5	90.7	58.1	85.9	49.7	86.2	60.8	98.1	130.6	114.2	225.7
P52565	ARHGDIA	fail	0.838565	0.254005	0.147224	2.76391	5	5	6.66476	6.57326	6.80373	6.54973	0.246545	0.253947	4	91.8	85.2	133.8	113.9	90.2	68.3	113.6	83.8	111.5	108
P07437	TUBB	fail	1.31782	-0.398149	0.148059	2.75576	5	5	6.18304	6.85597	6.35093	6.74908	0.355528	0.427613	21	87.3	80.3	61.1	49.4	95.7	66	111.3	206.1	90.4	152.4
Q12913	PTPRJ	fail	0.860369	0.216973	0.148788	2.74867	5	5	6.66276	6.60378	6.81503	6.59806	0.0789191	0.293241	11	108	101.8	100	93.2	104.2	92.9	108.8	71.3	108.7	111.1
P35580	MYH10	fail	1.17025	-0.226817	0.149286	2.74385	5	5	6.36118	6.81772	6.52052	6.74733	0.137877	0.286442	12	96.6	85.4	77.6	69.9	83.9	70.3	125.6	139.9	94.8	156
P23528	CFL1	fail	0.889756	0.168518	0.149294	2.74377	5	5	6.6258	6.63257	6.77118	6.60266	0.151291	0.181379	12	106.7	87.5	115.7	103.4	84.1	74.9	119.7	93.2	102.3	112.5
Q99572-4	P2RX7	fail	1.43729	-0.523349	0.150059	2.7364	5	5	6.18916	6.87323	6.33834	6.86169	0.330604	0.656559	3	67.6	73.4	102	79.2	51.6	70.6	94.9	119.8	209	132
Q92954-5	PRG4	fail	0.839243	0.25284	0.150217	2.73488	5	5	6.68298	6.58946	6.82723	6.57439	0.190179	0.300112	7	109.1	84.5	99.5	113.6	109.9	99.9	92.6	86.8	112.6	91.6
O75396	SEC22B	low_pep	0.719645	0.474643	0.150476	2.73239	5	5	6.67257	6.45787	6.83741	6.36277	0.381137	0.547943	1	126.8	140.9	90	88.3	77.8	44.5	78.9	92.4	102.4	158
Q96L21	RPL10L	fail	0.827561	0.273063	0.150551	2.73168	5	5	6.64169	6.59929	6.80154	6.52848	0.335652	0.186682	2	130.9	110.5	72.8	102.9	91.6	83.1	94.4	130.2	85	98.7
O95183	VAMP5	low_pep	1.18489	-0.244755	0.150838	2.72893	5	5	6.37783	6.82105	6.53241	6.77716	0.288968	0.187619	1	85.5	94.9	103.7	81.5	58	82.2	131.8	119.5	99.4	143.6
O00159	MYO1C	low_pep	0.872251	0.197184	0.151544	2.72219	5	5	6.63689	6.62707	6.78712	6.58994	0.112512	0.254344	1	102.7	96.5	94.3	102.2	102.2	77.8	131.2	101.3	86.9	105
P62330	ARF6	fail	1.20756	-0.272091	0.151845	2.71933	5	5	6.31576	6.82795	6.47793	6.75002	0.226091	0.310499	4	102.2	83.7	82.9	57.4	78.8	66.5	118.9	165.9	101.4	142.3
O43169	CYB5B	low_pep	1.51289	-0.597308	0.151934	2.71848	5	5	5.97265	6.85778	6.11929	6.7166	0.278428	0.796103	1	56.6	50.9	73.1	74.2	62.5	49.7	72.2	247.4	126.5	186.9
O14827	RASGRF2	low_pep	0.6822	0.551732	0.152357	2.71448	5	5	6.75116	6.38147	6.90033	6.3486	0.592744	0.506931	1	67.7	151.5	95.7	160.1	92.3	79.3	136.5	81.5	63.5	71.9
Q9Y2J2-3	EPB41L3	fail	1.27844	-0.354383	0.152479	2.71332	5	5	6.33742	6.83105	6.50067	6.85505	0.209173	0.455399	13	97.4	91	79.8	60.5	80.8	98.8	153.3	70.9	125.2	142.3
P07237	P4HB	fail	1.65412	-0.726068	0.152483	2.71328	5	5	5.8528	6.84987	6.00479	6.73086	0.223472	1.00215	18	55.4	48.8	75.2	52.5	60.4	43.9	65.9	152.7	164.8	280.5
Q9UL25	RAB21	fail	0.820577	0.285289	0.152993	2.70847	5	5	6.66317	6.57319	6.80107	6.51578	0.302576	0.267716	5	83.7	84.8	114.3	131.4	100.3	68.6	82.9	103.9	114.9	115.3
P40123	CAP2	fail	0.854295	0.227193	0.15355	2.70322	5	5	6.62428	6.61139	6.76743	6.54024	0.195668	0.256026	2	93.2	87.4	106.4	117.7	91.6	71.1	94.2	149.2	98.7	90.6
P29692-4	EEF1D	fail	0.81031	0.303453	0.153947	2.69949	5	5	6.68085	6.56123	6.82561	6.52216	0.398388	0.164124	2	69.6	115.7	108.9	129.5	100.1	76.9	113.7	103.5	91.9	90.3
P52597	HNRNPF	low_pep	1.20548	-0.269613	0.154161	2.69749	5	5	6.32171	6.82995	6.47312	6.74274	0.223425	0.311139	1	67.2	85.8	86.5	88.6	74.1	70.1	100.8	178.9	106.4	141.7
Q9UBQ0	VPS29	fail	0.899603	0.152639	0.155015	2.68952	5	5	6.58814	6.66251	6.74301	6.59037	0.117648	0.182783	4	101	100.9	99.5	80.1	101.5	76.9	92.8	141.5	98	107.8
Q6PI73-2	LILRA6	low_pep	1.37781	-0.46238	0.155095	2.68877	5	5	6.17126	6.84001	6.31679	6.77917	0.316244	0.577723	1	65.8	60.4	112.7	64.2	67.6	53.8	117.3	110.5	130	217.7
P23284	PPIB	fail	1.30129	-0.379939	0.155533	2.6847	5	5	6.27621	6.8526	6.41947	6.79941	0.364839	0.400603	6	58.4	73.4	111.7	87.7	66.6	83	85.9	118.2	138.6	176.5
Q9HB40-2	SCPEP1	fail	1.63112	-0.70586	0.155578	2.68429	5	5	6.02118	6.86449	6.17392	6.87978	0.700747	0.722865	7	118.8	41.8	111.9	37.2	55.9	56.8	149.6	90.3	191.5	146.2
P60891	PRPS1	fail	0.896209	0.158093	0.155839	2.68187	5	5	6.60897	6.6559	6.76488	6.60678	0.151669	0.167076	3	99.2	107.3	94.5	84.3	104.5	79.5	119.1	116.9	89.2	105.6
P48735	IDH2	fail	1.37823	-0.462812	0.157057	2.67064	5	5	6.07222	6.82869	6.23367	6.69648	0.109985	0.653607	10	70.6	73.1	72.4	54.6	67.6	53.6	91.9	279.2	103.2	133.7
P05120	SERPINB2	low_pep	0.681856	0.552461	0.157788	2.66394	5	5	6.76859	6.37407	6.93105	6.37859	0.403975	0.68212	1	133.3	138.7	74.2	111.2	101	101.7	146.9	70.4	66.3	56.3
Q86VP6-2	CAND1	fail	1.06764	-0.094431	0.158817	2.65457	5	5	6.48118	6.77356	6.63656	6.73099	0.0930784	0.099004	6	92.8	95.8	88.6	84.2	85.8	85	121.2	118.1	100.5	128.2
O95861	BPNT1	low_pep	0.832409	0.264635	0.158855	2.65421	5	5	6.68798	6.58699	6.84046	6.57583	0.169543	0.341035	1	101.8	111.1	93.3	107	103.2	111	102.6	79.4	96.5	94.1
P15153	RAC2	fail	1.16404	-0.219145	0.160745	2.63715	5	5	6.3753	6.82016	6.53539	6.75453	0.238389	0.208965	7	115.9	80.9	78.1	67.3	80	85.9	93.9	152.9	113.6	131.5
P61586	RHOA	fail	1.08776	-0.121355	0.160778	2.63686	5	5	6.45958	6.77472	6.61071	6.73207	0.101791	0.143045	6	94.8	82.6	105.9	75.8	84	77.8	118.4	113.9	108.7	138
P46778	RPL21	fail	0.844891	0.243164	0.161737	2.62828	5	5	6.63277	6.60907	6.7926	6.54944	0.279255	0.215441	4	120.5	121	103.1	83.9	76.3	79.1	115.4	114.3	79.7	106.6
Q14108	SCARB2	fail	1.40436	-0.489913	0.161866	2.62713	5	5	6.15251	6.8509	6.29933	6.78925	0.497194	0.508043	6	95.1	43.4	88.8	53.1	93.6	59	111.6	113.4	128.5	213.6
Q13177	PAK2	fail	0.875512	0.1918	0.162642	2.62023	5	5	6.62285	6.62742	6.77323	6.58143	0.0467511	0.274934	3	100.3	98.8	107.9	93.3	93.2	79.1	121.3	87.5	83.1	135.4
Q9Y678	COPG1	fail	1.233	-0.30217	0.162757	2.61921	5	5	6.29928	6.85086	6.46644	6.76861	0.293179	0.327418	2	94.9	93.7	63	62.3	86.8	90.6	116.3	147.6	80	164.7
O00764-3	PDXK	fail	0.890782	0.166856	0.163038	2.61672	5	5	6.5915	6.65358	6.7486	6.58175	0.160051	0.182674	4	103.4	107.9	103	76.4	95	72.8	107.4	133.6	87.7	112.9
P80188-2	LCN2	fail	0.750337	0.41439	0.163086	2.6163	5	5	6.75384	6.46954	6.9019	6.48751	0.190469	0.572393	2	102.6	108.1	98.2	122.2	110	105.6	83.7	69.6	133.4	66.6
P54652	HSPA2	fail	0.853699	0.2282	0.16363	2.61149	5	5	6.60597	6.61227	6.75653	6.52833	0.185359	0.276271	10	111	88.3	119.9	74.4	100.3	75.7	94.7	156.5	84.9	94.1
P49189-2	ALDH9A1	fail	0.842493	0.247264	0.163891	2.60919	5	5	6.61394	6.6049	6.76051	6.51324	0.181521	0.311739	3	89.2	93	128.6	85.1	99.3	75.6	97.6	156.1	76.7	98.9
Q99623	PHB2	fail	1.15591	-0.209029	0.16419	2.60656	5	5	6.3751	6.81563	6.53003	6.73906	0.188245	0.240232	2	75	94.9	86.6	85	75.2	75.3	116.7	158.4	93.4	139.5
P12814-2	ACTN1	fail	1.16574	-0.221242	0.164479	2.60402	5	5	6.373	6.8095	6.5252	6.74644	0.162315	0.279581	24	103.1	71.2	91.5	72.7	80.1	67	125.7	145.1	104.3	139.3
P12814-4	ACTN1	fail	1.16636	-0.222017	0.164761	2.60156	5	5	6.37279	6.80978	6.52494	6.74696	0.164058	0.28016	23	103.3	71.1	91.6	72.8	79.8	67	126	145	104.3	139.2
P08571	CD14	fail	0.787269	0.345072	0.16512	2.59841	5	5	6.72823	6.51402	6.87838	6.53331	0.182592	0.470934	12	100.8	110	95.9	113.5	111	104.8	124.4	68	98.8	72.8
Q8TDB8	SLC2A14	fail	1.26133	-0.334945	0.165222	2.59752	5	5	6.25669	6.83362	6.41055	6.74549	0.161384	0.463089	3	78.2	78.9	82.2	81.8	63	72.5	86.6	220.3	123.5	113
P11169	SLC2A3	fail	1.26133	-0.334945	0.165222	2.59752	5	5	6.25669	6.83362	6.41055	6.74549	0.161384	0.463089	3	78.2	78.9	82.2	81.8	63	72.5	86.6	220.3	123.5	113
P16278	GLB1	fail	1.54849	-0.630866	0.167392	2.57869	5	5	6.07084	6.84042	6.22876	6.85963	0.440853	0.817779	7	100.9	52.2	85.9	41.5	73.1	52.9	186.2	71.2	159.3	176.9
Q8NHJ6	LILRB4	fail	1.21933	-0.286087	0.167595	2.57695	5	5	6.35023	6.81915	6.49224	6.77833	0.378116	0.186323	4	69.3	64.4	128.6	67.5	93.3	77.4	123.4	115	112.1	149.1
Q96BI3	APH1A	low_pep	0.784173	0.350757	0.167704	2.57601	5	5	6.63523	6.53827	6.7726	6.42184	0.310489	0.413342	1	88.6	73.7	136.5	95.6	113.9	60.5	74	123.9	83.3	150.1
P23634	ATP2B4	fail	0.800652	0.320752	0.168362	2.57036	5	5	6.6634	6.56084	6.81957	6.49882	0.408758	0.239137	6	138.4	87.4	79.3	79.4	140.5	89.2	78.2	106.4	95.6	105.7
Q00013	MPP1	fail	0.800891	0.320323	0.168777	2.56681	5	5	6.70945	6.52891	6.86265	6.54233	0.203399	0.427542	5	124.2	98.3	93.3	91.3	120.7	104.5	115.2	61.6	100.6	90
P27635	RPL10	fail	0.840556	0.250584	0.169019	2.56475	5	5	6.63002	6.60725	6.79183	6.54125	0.335399	0.157685	4	132.6	113.6	74.1	95.2	89.7	76.3	104.9	126	85.8	101.8
P12814	ACTN1	fail	1.16309	-0.217958	0.169027	2.56468	5	5	6.37523	6.80822	6.52737	6.74533	0.161044	0.279262	25	103	71.3	91.7	72.8	80.4	67	125.8	144.9	104.2	138.9
Q9Y4L1-2	HYOU1	fail	1.37176	-0.456029	0.169208	2.56313	5	5	6.08095	6.83262	6.24324	6.69926	0.191391	0.6471	3	66.8	74.4	62.4	57.8	79.3	56.5	83.5	272.6	107.3	139.4
Q9Y3Z3-3	SAMHD1	fail	1.26146	-0.335093	0.169422	2.56131	5	5	6.24131	6.84596	6.40918	6.74427	0.347421	0.354189	11	103.2	81.7	65.3	50.8	88.6	74.9	105.8	188.7	88	153.1
Q07666	KHDRBS1	low_pep	1.22122	-0.288323	0.169733	2.55866	5	5	6.30863	6.84748	6.46965	6.75798	0.31474	0.288919	1	72.6	91	65.1	70.5	103.2	91.4	97	169.1	90	150.1
P53985-2	SLC16A1	low_pep	0.847992	0.237877	0.169785	2.55822	5	5	6.62924	6.60552	6.76807	6.53019	0.28312	0.210061	1	87	77.3	135.9	94.3	110.3	78.1	82.9	130.2	96.8	107.3
Q92954	PRG4	fail	0.847789	0.238223	0.170491	2.55223	5	5	6.67593	6.59714	6.82038	6.58215	0.188634	0.299213	8	109.9	84.1	99	113.3	107.8	100.8	93.5	88.5	112.3	90.8
P47914	RPL29	low_pep	0.792034	0.336365	0.170841	2.54927	5	5	6.68677	6.53348	6.84494	6.50857	0.38541	0.318355	1	85.8	141.6	84.2	109.7	103.4	68	132.3	80.6	91.6	102.7
P80188	LCN2	fail	0.757626	0.400442	0.17163	2.54263	5	5	6.74788	6.47724	6.89505	6.49461	0.198743	0.562267	3	100.7	106.3	98.8	124.4	109	104.1	85.1	71.7	133.9	66
P21281	ATP6V1B2	fail	1.34642	-0.429128	0.174748	2.51665	5	5	6.15691	6.83512	6.31353	6.74266	0.349421	0.541349	11	92.3	58.1	84.2	47.3	86.6	59.4	94.6	128.6	114.6	234.3
P62879-2	GNB2	fail	0.917237	0.124633	0.17561	2.50955	5	5	6.60587	6.66359	6.75162	6.62699	0.115668	0.14764	6	103	82.6	106	97.6	99.6	88.4	103.6	91.3	100.6	127.3
P0CG39	POTEJ	fail	1.12153	-0.165465	0.17676	2.50014	5	5	6.40778	6.79555	6.56198	6.72745	0.0475405	0.24518	4	89.8	84.5	92.4	74.3	84.7	69.5	119.1	141.1	100.1	144.7
P36507	MAP2K2	fail	1.17192	-0.228869	0.177079	2.49754	5	5	6.36302	6.82379	6.52689	6.75576	0.214959	0.270784	2	96.8	96.6	74.2	66.9	81.4	81.7	128.2	139.8	85.8	148.5
Q9NZM1-8	MYOF	low_pep	0.852191	0.230752	0.177131	2.49711	5	5	6.62123	6.62338	6.77201	6.54126	0.11005	0.330797	1	110.5	89.8	99.4	88.1	106.4	80.7	72.5	117.9	100.7	134.1
Q08AM6	VAC14	fail	0.909936	0.136162	0.177202	2.49653	5	5	6.59697	6.6682	6.74583	6.60967	0.132534	0.157384	3	97.2	88.5	95.4	95.2	108.8	81.8	113.1	118.2	85.7	116.1
P19440-3	GGT1	low_pep	0.847097	0.239401	0.177607	2.49324	5	5	6.67311	6.5984	6.81984	6.58044	0.137529	0.335006	1	100.2	91.2	115	91.1	115.6	112.8	99.6	83.9	94.5	95.9
Q14390	GGTLC2	low_pep	0.847097	0.239401	0.177607	2.49324	5	5	6.67311	6.5984	6.81984	6.58044	0.137529	0.335006	1	100.2	91.2	115	91.1	115.6	112.8	99.6	83.9	94.5	95.9
B5MD39	GGTLC3	low_pep	0.847097	0.239401	0.177607	2.49324	5	5	6.67311	6.5984	6.81984	6.58044	0.137529	0.335006	1	100.2	91.2	115	91.1	115.6	112.8	99.6	83.9	94.5	95.9
P10768	ESD	fail	1.24677	-0.318198	0.177819	2.49152	5	5	6.27526	6.82626	6.4325	6.7507	0.163385	0.453035	4	82	79.8	93.6	58.8	77.4	86.6	129.2	215.7	83.3	93.6
P50226	SULT1A2	fail	0.636432	0.651922	0.178243	2.48808	5	5	6.71438	6.3177	6.86983	6.2179	0.705384	0.691474	2	210	102.4	110.6	108.9	49.3	115.5	61.4	115.5	56	70.4
P07951	TPM2	fail	0.84636	0.240657	0.178962	2.48227	5	5	6.64622	6.58264	6.78481	6.54415	0.293365	0.217701	4	115.7	72.1	124.1	112.2	86.8	67.5	113.4	87.3	100.7	120.2
Q7Z406	MYH14	fail	1.18366	-0.243257	0.179011	2.48188	5	5	6.33913	6.8184	6.49869	6.74195	0.147063	0.338766	7	97.6	83.1	75.2	69.8	81.7	66.6	124.6	140.2	94.3	166.9
P33176	KIF5B	fail	1.17662	-0.234654	0.180262	2.47184	5	5	6.34361	6.82708	6.50601	6.74067	0.187795	0.304088	3	92.2	91.5	75.9	64.6	85.4	84.3	114.5	166.2	82.2	143.1
P61254	RPL26	fail	0.874681	0.193171	0.182058	2.45753	5	5	6.60004	6.6425	6.76163	6.56846	0.247243	0.161983	2	118.6	114	83.9	82.5	91.8	74.9	102.2	129.1	86.6	116.3
Q96QK1	VPS35	fail	1.20554	-0.26968	0.182385	2.45494	5	5	6.34696	6.84158	6.51274	6.78242	0.263849	0.317726	6	102.1	94.6	74.1	59.8	83.5	104.5	125.3	155.2	82.4	118.5
Q08722-2	CD47	fail	1.22548	-0.293344	0.182894	2.45092	5	5	6.35194	6.82038	6.49368	6.78702	0.267338	0.361762	4	75.8	64.9	111.7	85.6	77.3	67.1	115.3	117.2	141.6	143.6
O75368	SH3BGRL	fail	0.830471	0.267999	0.183866	2.44328	5	5	6.68664	6.56557	6.82437	6.55637	0.257564	0.321541	3	100.3	80.9	138.3	113.7	90.9	104.5	98.4	80.7	104.4	88
P35579	MYH9	fail	1.16947	-0.225852	0.184272	2.44009	5	5	6.35852	6.81444	6.51928	6.74514	0.183824	0.294959	79	101.5	85	76.1	66.5	85.2	70.2	126.8	135.7	94.1	158.9
P25445-7	FAS	low_pep	1.17926	-0.237881	0.184545	2.43796	5	5	6.40283	6.81374	6.55506	6.79294	0.116538	0.347284	1	94.3	76.8	81.3	83.9	87.8	111.7	123.2	85.1	96.4	159.6
P22695	UQCRC2	low_pep	1.12252	-0.166738	0.184807	2.43591	5	5	6.41948	6.79997	6.56482	6.73156	0.164422	0.197436	1	82.1	73.5	99.2	91.6	83.8	90.5	102.5	162.7	97.7	116.5
P10619	CTSA	fail	1.32438	-0.405317	0.185632	2.42948	5	5	6.2748	6.81443	6.4263	6.83161	0.214084	0.588134	2	96.7	62.5	89.9	65.5	78.2	73.7	144.7	65.1	148.4	175.3
P28067	HLA-DMA	low_pep	1.63419	-0.708574	0.187284	2.4167	5	5	5.95706	6.84048	6.10379	6.81236	0.299648	1.05713	1	53.6	50.8	86.2	61.5	64.1	34.5	142.5	95.4	193.6	217.7
O94956	SLCO2B1	low_pep	1.67986	-0.748337	0.187668	2.41374	5	5	6.00604	6.79665	6.16481	6.91315	0.387859	1.0949	1	103	51.3	75.8	47.2	58	129.4	191	27.4	151.7	165.3
Q96TA1-2	NIBAN2	fail	0.894301	0.161167	0.189597	2.39899	5	5	6.59743	6.65711	6.75442	6.59325	0.198168	0.154675	4	117	101.7	107.9	72	92.1	88.8	97.6	125	88.1	109.7
P49189	ALDH9A1	fail	0.827804	0.272639	0.18996	2.39623	5	5	6.61432	6.58093	6.75988	6.48724	0.268553	0.330236	5	89	96	146.6	85.9	83.9	74.9	93.5	160.4	77.3	92.6
P67936-2	TPM4	fail	0.873421	0.19525	0.190165	2.39467	5	5	6.63858	6.61105	6.78081	6.58556	0.183969	0.243252	9	104.1	81.6	111.9	112.4	91.9	71.3	123.4	86.3	103.2	113.9
P0CG38	POTEI	fail	1.10793	-0.147866	0.190206	2.39436	5	5	6.42045	6.78944	6.57408	6.72195	0.0461814	0.22633	5	89.9	84.3	92.6	75.6	86.9	70.7	117.5	139.7	99.8	143
Q7KZF4	SND1	low_pep	1.41201	-0.497751	0.190292	2.39372	5	5	6.00501	6.82663	6.17571	6.67347	0.368436	0.68494	1	86.4	73.3	70.8	37.2	65.5	75.2	92.7	296.6	67.6	134.8
O00241	SIRPB1	fail	0.914746	0.128557	0.190405	2.39285	5	5	6.61431	6.66114	6.75987	6.63131	0.114943	0.164806	3	101.7	83.4	111.9	93.7	101.5	93	99.7	93.4	106.7	114.9
P21980-3	TGM2	low_pep	0.741349	0.431775	0.190687	2.39072	5	5	6.65063	6.46463	6.8102	6.37842	0.641025	0.212496	1	153.1	82.5	99	49.8	164.4	66.4	89.5	100.2	75.7	119.2
Q9C0H2-3	TTYH3	low_pep	0.602043	0.732061	0.190698	2.39064	5	5	6.71371	6.11624	6.84883	6.11676	0.877387	0.735723	1	193.2	48.6	200.8	58.5	115.5	52.9	64.2	44	151.2	71.1
Q8NHJ6-3	LILRB4	fail	1.42907	-0.515073	0.191762	2.38261	5	5	6.17699	6.83824	6.30898	6.82405	0.662063	0.462822	4	47.6	48.9	149.9	65.7	86.5	64.6	143.3	96.4	138.5	158.7
P15170	GSPT1	low_pep	1.30455	-0.38355	0.192738	2.37529	5	5	6.21899	6.84017	6.38858	6.77213	0.41658	0.435971	1	106.7	88.2	85.1	43	66.6	59.6	111.8	129.1	122.1	188
P33681	CD80	low_pep	1.31105	-0.390728	0.192878	2.37424	5	5	6.29715	6.84307	6.42906	6.81979	0.574845	0.217175	1	53.6	55.7	89.3	129.5	87.1	82.7	123.1	105.3	125.8	147.9
Q08722	CD47	fail	1.21265	-0.278168	0.193392	2.3704	5	5	6.36252	6.81521	6.50505	6.78322	0.245975	0.362459	5	76.4	66.5	109.9	85.4	79.1	67.5	114.8	113.9	141.7	144.8
P50993	ATP1A2	fail	1.25515	-0.327858	0.194161	2.36467	5	5	6.29971	6.83488	6.44444	6.7723	0.420271	0.301588	11	101.5	54.7	123.3	61.3	72.3	84.8	87.1	137.6	125.5	152
Q92614	MYO18A	low_pep	1.15038	-0.202112	0.194954	2.3588	5	5	6.39788	6.81667	6.55026	6.75237	0.17449	0.267666	1	96.4	81.9	86.6	90.9	68.6	100.8	109.8	123.8	85.1	156.1
P21980	TGM2	fail	0.733334	0.447457	0.195093	2.35777	5	5	6.65576	6.45113	6.81896	6.3715	0.644646	0.291835	11	158.9	90.6	98.4	47.4	155.2	59.9	108.2	106.3	72.4	102.8
Q14108-2	SCARB2	fail	1.35327	-0.436451	0.195491	2.35483	5	5	6.18818	6.83477	6.33597	6.77242	0.475389	0.501359	3	96.7	45.9	86.3	54.8	98.2	58.5	111.7	112.3	126	209.6
Q9Y6W5	WASF2	fail	0.876104	0.190826	0.195604	2.35399	5	5	6.61715	6.62969	6.77658	6.58575	0.200189	0.226337	7	117.8	110.5	90.9	81.7	94.3	81.5	114.2	86.6	87.5	135
P23141	CES1	fail	1.64138	-0.714913	0.195845	2.35222	5	5	5.70728	6.6919	5.86869	6.5836	0.29068	1.09478	6	40.9	57.5	54.2	47.8	63.9	40.6	77.7	73	121.2	423.2
Q9Y281	CFL2	fail	0.888746	0.170156	0.196299	2.34887	5	5	6.62834	6.62679	6.77132	6.60117	0.185922	0.195654	3	105.9	82.9	120.6	105.3	85	74	118.7	94.8	107.6	105.2
Q96D96	HVCN1	fail	1.15948	-0.213473	0.19636	2.34843	5	5	6.37845	6.80934	6.53376	6.74723	0.195448	0.276575	2	111.2	76.1	83.2	76.4	74.1	81.5	91.9	120.4	117.2	167.9
P16278-2	GLB1	fail	1.50072	-0.585654	0.196523	2.34723	5	5	6.10142	6.82507	6.25835	6.84401	0.437338	0.820169	5	102	52.5	87.2	43	76	52	186.7	71.4	158	171.1
Q13093	PLA2G7	fail	0.710984	0.492111	0.197422	2.34065	5	5	6.75177	6.3522	6.89681	6.4047	0.352815	0.69875	15	131	78	104.7	92.3	147.2	85.1	122	33.4	114.7	91.5
Q9BTV4	TMEM43	low_pep	1.46299	-0.548915	0.198902	2.32987	5	5	5.96346	6.83235	6.11812	6.66704	0.163469	0.860957	1	56.6	59.3	72.3	57.5	67.8	62	55.6	274.2	110.2	184.5
Q15648	MED1	low_pep	0.610066	0.712962	0.198994	2.3292	5	5	6.71241	6.18115	6.87315	6.16019	0.648181	0.935968	1	140.5	139.6	172.4	65	57.7	60.7	171.4	101.7	58.5	32.5
P59768	GNG2	fail	0.843093	0.246236	0.200724	2.31671	5	5	6.67181	6.57206	6.81344	6.56721	0.24681	0.308255	4	88.5	95.6	129.6	116.7	86.1	80.9	104.3	74.7	122.6	100.9
O95372	LYPLA2	fail	0.836035	0.258365	0.200726	2.3167	5	5	6.60906	6.58809	6.75942	6.50106	0.108891	0.399778	2	110.2	92	115.4	83.9	90.3	77.6	98.5	175	78	79
P08133-2	ANXA6	fail	0.840531	0.250627	0.200973	2.31493	5	5	6.64318	6.58625	6.78545	6.53483	0.281933	0.286811	42	79.3	98.4	125	116.1	88.1	59.9	104.4	116.6	112.1	100.2
P20020	ATP2B1	fail	1.17963	-0.238333	0.2013	2.31258	5	5	6.37673	6.80866	6.5292	6.76754	0.0841458	0.373393	11	94	75.2	86.1	77.5	84	70.9	100.9	108.4	139.8	163.3
P12273	PIP	low_pep	0.805859	0.311401	0.201797	2.30902	5	5	6.71163	6.53702	6.86054	6.54914	0.148812	0.478092	1	119.4	100.7	106	111.5	89	113.7	93.4	70.8	117.3	78.3
P49721	PSMB2	fail	0.877842	0.187966	0.202106	2.30682	5	5	6.64567	6.62477	6.78978	6.60182	0.215663	0.212078	3	88.7	95.7	108.2	120.4	91	85.5	101	101.5	116.2	91.9
P07384	CAPN1	fail	1.05208	-0.0732389	0.20305	2.3001	5	5	6.49908	6.76234	6.6521	6.72533	0.0468646	0.108434	6	96.5	88.7	92.2	83.3	92.1	87.3	122.8	116.1	100.7	120.3
P38606	ATP6V1A	fail	1.21105	-0.276255	0.204055	2.29297	5	5	6.30288	6.81804	6.46055	6.7368	0.274205	0.352604	15	102.5	71.2	90.7	54.2	85.5	70.4	95.5	131.4	109.3	189.4
Q14651	PLS1	fail	0.875417	0.191957	0.204359	2.29082	5	5	6.63976	6.61233	6.78359	6.59163	0.24421	0.191931	2	123.1	79.7	119.3	103.1	81.7	85.8	115.3	84	99.8	108.1
P35749	MYH11	fail	1.15762	-0.211168	0.204597	2.28915	5	5	6.36436	6.80918	6.52482	6.73599	0.1639	0.300043	12	99.4	87.3	75.3	70.5	82.4	70.5	122.3	133.3	92.9	166.1
Q15366	PCBP2	fail	1.14463	-0.194878	0.204978	2.28646	5	5	6.39767	6.8169	6.55857	6.75345	0.169555	0.266436	5	100	92.7	83.1	67.2	82.3	98.2	120	144.6	83	128.8
P61009	SPCS3	low_pep	1.51694	-0.601162	0.204993	2.28635	5	5	5.85647	6.79967	6.01181	6.61297	0.165873	0.96003	1	56.4	54.7	59.6	64.8	54.8	47.6	59.1	307.9	103.4	191.6
P08133	ANXA6	fail	0.839656	0.252129	0.205059	2.28589	5	5	6.64283	6.58448	6.78491	6.53278	0.285526	0.292382	43	79.1	98.1	125.4	116.5	87.9	59.5	104.3	116.8	112.3	100
P05023	ATP1A1	fail	1.2418	-0.31243	0.205588	2.28217	5	5	6.3084	6.82947	6.45252	6.76495	0.394439	0.318646	35	96.9	55.9	123.9	63.3	73.6	82.4	86.2	139.1	126.7	152
Q13740-3	ALCAM	fail	0.89435	0.161088	0.20589	2.28005	5	5	6.61245	6.65324	6.76265	6.60157	0.15751	0.208912	3	119.9	84.3	98.6	88.4	101.8	94.9	96.3	127.8	94.5	93.6
P05023-3	ATP1A1	fail	1.22543	-0.293292	0.206401	2.27648	5	5	6.32484	6.82554	6.46958	6.76287	0.374399	0.295483	31	97.7	57.8	123.1	64	74.4	83.1	87.7	137.6	125.2	149.5
P18085	ARF4	fail	1.22405	-0.291664	0.206556	2.2754	5	5	6.25918	6.8151	6.41715	6.70882	0.222115	0.419287	6	97.7	70.3	85.1	56.1	80.4	70.1	96.9	222.5	95.9	124.9
P31949	S100A11	fail	0.851266	0.232318	0.206874	2.27317	5	5	6.61665	6.59275	6.7644	6.53208	0.293096	0.239074	4	114.9	80.5	133.1	69.8	105.9	64.8	112.4	98.5	89.2	130.9
P08754	GNAI3	fail	0.896848	0.157064	0.207664	2.26767	5	5	6.60937	6.63792	6.75353	6.59647	0.146536	0.210166	9	90.1	87.5	117.1	99.5	96.6	72.1	109.7	88.7	102.6	136.1
Q86VB7	CD163	low_pep	0.789937	0.34019	0.20777	2.26694	5	5	6.6285	6.52737	6.79062	6.45043	0.324968	0.449999	1	92	134.9	95.6	76.4	104.6	68.8	95.5	73.1	75.9	183.2
Q16720	ATP2B3	fail	1.17096	-0.227688	0.211826	2.23905	5	5	6.37955	6.80784	6.53488	6.76257	0.173848	0.332476	2	102.6	75	78.9	72.9	90.4	73.9	98.7	111.2	134.1	162.3
P27144	AK4	low_pep	1.33983	-0.422055	0.213805	2.22563	5	5	6.09514	6.80362	6.24875	6.6708	0.18657	0.673431	1	63.1	64.7	66.1	72.9	75.9	58	80.7	293.3	107.3	118.1
P62081	RPS7	fail	0.728078	0.457836	0.213976	2.22448	5	5	6.66945	6.46342	6.84751	6.38968	0.603934	0.458649	4	135	174.9	72.4	67.5	94.7	82.8	109.2	83.7	58	121.9
Q32MZ4-2	LRRFIP1	fail	0.866755	0.206303	0.214373	2.22181	5	5	6.60908	6.62167	6.76538	6.55907	0.144009	0.310251	3	105.4	104.7	95.7	81.1	103.5	62.2	122.9	105.4	87	132.1
P09496	CLTA	fail	1.29609	-0.374168	0.21453	2.22075	5	5	6.17073	6.82951	6.32997	6.70414	0.279715	0.553983	3	94.1	63.1	73.9	51.9	85.2	57.8	90	189.1	98.3	196.8
Q9UNM6	PSMD13	fail	1.20515	-0.26921	0.21465	2.21994	5	5	6.30442	6.82736	6.47296	6.74217	0.30183	0.32922	2	90.6	105.5	66.8	64.4	75	69.3	120.2	177.9	92.7	137.5
Q15365	PCBP1	fail	0.881683	0.181668	0.216727	2.20605	5	5	6.61052	6.64168	6.76846	6.58679	0.169297	0.251184	6	107.9	109.5	90	84.8	98.8	76.9	124.5	108	81	118.5
P30419	NMT1	fail	1.15664	-0.209943	0.216856	2.20519	5	5	6.36429	6.81083	6.52252	6.73246	0.121071	0.328568	4	89.6	91.3	86.7	72.8	73.5	94.3	102.3	193.3	91.1	105
Q32MZ4	LRRFIP1	fail	0.862615	0.213211	0.216968	2.20445	5	5	6.61535	6.61664	6.77283	6.55962	0.158358	0.318517	2	110.2	107.2	94	81.5	100.1	64.2	128.2	101.9	84.9	127.8
P31153	MAT2A	fail	1.19731	-0.259797	0.217806	2.19889	5	5	6.34962	6.83619	6.51129	6.77108	0.217552	0.375888	2	85.4	97.6	91.2	60.6	78.3	102.3	128.6	135.3	75.2	145.5
P51451	BLK	low_pep	1.21158	-0.276892	0.217909	2.1982	5	5	6.39334	6.81022	6.55601	6.83291	0.245946	0.392272	1	97.5	96.5	90.8	58	84.7	99	149.9	83.6	127.3	112.7
P06493	CDK1	low_pep	1.21158	-0.276892	0.217909	2.1982	5	5	6.39334	6.81022	6.55601	6.83291	0.245946	0.392272	1	97.5	96.5	90.8	58	84.7	99	149.9	83.6	127.3	112.7
Q9NYV4	CDK12	low_pep	1.21158	-0.276892	0.217909	2.1982	5	5	6.39334	6.81022	6.55601	6.83291	0.245946	0.392272	1	97.5	96.5	90.8	58	84.7	99	149.9	83.6	127.3	112.7
Q14004	CDK13	low_pep	1.21158	-0.276892	0.217909	2.1982	5	5	6.39334	6.81022	6.55601	6.83291	0.245946	0.392272	1	97.5	96.5	90.8	58	84.7	99	149.9	83.6	127.3	112.7
O94921	CDK14	low_pep	1.21158	-0.276892	0.217909	2.1982	5	5	6.39334	6.81022	6.55601	6.83291	0.245946	0.392272	1	97.5	96.5	90.8	58	84.7	99	149.9	83.6	127.3	112.7
Q96Q40	CDK15	low_pep	1.21158	-0.276892	0.217909	2.1982	5	5	6.39334	6.81022	6.55601	6.83291	0.245946	0.392272	1	97.5	96.5	90.8	58	84.7	99	149.9	83.6	127.3	112.7
Q00536	CDK16	low_pep	1.21158	-0.276892	0.217909	2.1982	5	5	6.39334	6.81022	6.55601	6.83291	0.245946	0.392272	1	97.5	96.5	90.8	58	84.7	99	149.9	83.6	127.3	112.7
Q00537	CDK17	low_pep	1.21158	-0.276892	0.217909	2.1982	5	5	6.39334	6.81022	6.55601	6.83291	0.245946	0.392272	1	97.5	96.5	90.8	58	84.7	99	149.9	83.6	127.3	112.7
Q07002	CDK18	low_pep	1.21158	-0.276892	0.217909	2.1982	5	5	6.39334	6.81022	6.55601	6.83291	0.245946	0.392272	1	97.5	96.5	90.8	58	84.7	99	149.9	83.6	127.3	112.7
P24941	CDK2	low_pep	1.21158	-0.276892	0.217909	2.1982	5	5	6.39334	6.81022	6.55601	6.83291	0.245946	0.392272	1	97.5	96.5	90.8	58	84.7	99	149.9	83.6	127.3	112.7
Q8IZL9	CDK20	low_pep	1.21158	-0.276892	0.217909	2.1982	5	5	6.39334	6.81022	6.55601	6.83291	0.245946	0.392272	1	97.5	96.5	90.8	58	84.7	99	149.9	83.6	127.3	112.7
Q00526	CDK3	low_pep	1.21158	-0.276892	0.217909	2.1982	5	5	6.39334	6.81022	6.55601	6.83291	0.245946	0.392272	1	97.5	96.5	90.8	58	84.7	99	149.9	83.6	127.3	112.7
P11802	CDK4	low_pep	1.21158	-0.276892	0.217909	2.1982	5	5	6.39334	6.81022	6.55601	6.83291	0.245946	0.392272	1	97.5	96.5	90.8	58	84.7	99	149.9	83.6	127.3	112.7
Q00535	CDK5	low_pep	1.21158	-0.276892	0.217909	2.1982	5	5	6.39334	6.81022	6.55601	6.83291	0.245946	0.392272	1	97.5	96.5	90.8	58	84.7	99	149.9	83.6	127.3	112.7
Q00534	CDK6	low_pep	1.21158	-0.276892	0.217909	2.1982	5	5	6.39334	6.81022	6.55601	6.83291	0.245946	0.392272	1	97.5	96.5	90.8	58	84.7	99	149.9	83.6	127.3	112.7
P50750	CDK9	low_pep	1.21158	-0.276892	0.217909	2.1982	5	5	6.39334	6.81022	6.55601	6.83291	0.245946	0.392272	1	97.5	96.5	90.8	58	84.7	99	149.9	83.6	127.3	112.7
Q9UPZ9	CILK1	low_pep	1.21158	-0.276892	0.217909	2.1982	5	5	6.39334	6.81022	6.55601	6.83291	0.245946	0.392272	1	97.5	96.5	90.8	58	84.7	99	149.9	83.6	127.3	112.7
P11362	FGFR1	low_pep	1.21158	-0.276892	0.217909	2.1982	5	5	6.39334	6.81022	6.55601	6.83291	0.245946	0.392272	1	97.5	96.5	90.8	58	84.7	99	149.9	83.6	127.3	112.7
P21802	FGFR2	low_pep	1.21158	-0.276892	0.217909	2.1982	5	5	6.39334	6.81022	6.55601	6.83291	0.245946	0.392272	1	97.5	96.5	90.8	58	84.7	99	149.9	83.6	127.3	112.7
P22607	FGFR3	low_pep	1.21158	-0.276892	0.217909	2.1982	5	5	6.39334	6.81022	6.55601	6.83291	0.245946	0.392272	1	97.5	96.5	90.8	58	84.7	99	149.9	83.6	127.3	112.7
P22455	FGFR4	low_pep	1.21158	-0.276892	0.217909	2.1982	5	5	6.39334	6.81022	6.55601	6.83291	0.245946	0.392272	1	97.5	96.5	90.8	58	84.7	99	149.9	83.6	127.3	112.7
P20794	MAK	low_pep	1.21158	-0.276892	0.217909	2.1982	5	5	6.39334	6.81022	6.55601	6.83291	0.245946	0.392272	1	97.5	96.5	90.8	58	84.7	99	149.9	83.6	127.3	112.7
Q8N4C8	MINK1	fail	1.11889	-0.162067	0.219055	2.19064	5	5	6.41435	6.79766	6.56993	6.73199	0.139775	0.233036	4	84.1	89	80.6	79.6	94	81.8	99.3	168.6	111.2	111.9
Q14195	DPYSL3	low_pep	1.19832	-0.261008	0.219137	2.19009	5	5	6.30745	6.81562	6.46498	6.72599	0.171847	0.402578	1	89.5	78.1	89.9	58.9	84.2	59.5	107.3	169.8	108	154.9
P28066-2	PSMA5	fail	1.20575	-0.26993	0.219457	2.18799	5	5	6.3594	6.8163	6.50132	6.77125	0.373113	0.25695	2	69.7	75.1	121.4	96.1	61.1	77.4	104.2	146.5	131.5	117
Q562R1	ACTBL2	fail	1.09957	-0.13694	0.220099	2.18377	5	5	6.43111	6.78431	6.58161	6.71855	0.112642	0.200739	5	85.1	80.3	99.5	75.9	92.7	73.5	117.4	148.5	99.2	128
O00182-4	LGALS9	fail	0.722759	0.468413	0.220674	2.18001	5	5	6.71982	6.36051	6.86232	6.39391	0.577916	0.536332	2	171	65	158.2	68.2	108.5	92.5	109.1	51.6	111	64.8
Q08431-2	MFGE8	fail	0.690384	0.53453	0.22069	2.17991	5	5	6.73337	6.37349	6.87443	6.3399	0.355919	0.826376	2	119.2	81	169.7	79.8	104.3	165.9	68.7	64.2	65.7	81.5
P63241	EIF5A	fail	0.935603	0.096031	0.22107	2.17742	5	5	6.59614	6.68293	6.74724	6.65121	0.132313	0.0931154	3	92.4	101.4	96	101	93.3	86	110.5	101.9	105.2	112.4
Q6IS14	EIF5AL1	fail	0.935603	0.096031	0.22107	2.17742	5	5	6.59614	6.68293	6.74724	6.65121	0.132313	0.0931154	3	92.4	101.4	96	101	93.3	86	110.5	101.9	105.2	112.4
P62136	PPP1CA	fail	1.10018	-0.137743	0.221237	2.17633	5	5	6.44436	6.78809	6.6006	6.73834	0.0830865	0.216787	8	93.6	91.9	91.8	74.8	84.8	85.6	129.6	143.9	93.2	110.8
P11766	ADH5	fail	0.918761	0.122239	0.22131	2.17586	5	5	6.58415	6.67325	6.73895	6.61671	0.150842	0.140394	3	92	109.5	103.2	85.1	91.9	75.5	114.2	124.2	92.9	111.3
Q8NC51	SERBP1	low_pep	1.30715	-0.386425	0.221687	2.1734	5	5	6.30877	6.86296	6.4643	6.85073	0.471331	0.450518	1	77.4	94.8	65.2	119.2	54.9	148.5	122.3	109.3	94.1	114.4
P06396	GSN	fail	0.905032	0.14396	0.222097	2.17074	5	5	6.59973	6.64961	6.74514	6.60118	0.215599	0.112399	20	106.5	79.2	128.3	79.7	99.5	78.3	96.5	105.5	107	119.6
P78324-2	SIRPA	fail	0.924651	0.113019	0.22237	2.16896	5	5	6.60955	6.66927	6.75579	6.64277	0.0882124	0.169416	9	100.2	86	110.9	95	97.8	95.9	104.2	93.4	104.1	112.4
P27824	CANX	fail	1.59672	-0.675108	0.222878	2.16567	5	5	5.8001	6.80142	5.95293	6.62804	0.287203	1.10565	9	59.5	43.7	75.7	45.1	60.5	38.6	56.1	240.4	135.2	245.3
Q14697-3	GANAB	low_pep	1.41824	-0.504106	0.224026	2.15826	5	5	6.02816	6.8287	6.18747	6.69158	0.253824	0.816789	1	73.1	61.6	81.6	44.5	72.4	45.5	74.2	211.5	128.2	207.3
P06396-4	GSN	fail	0.90373	0.146036	0.224549	2.1549	5	5	6.59997	6.64722	6.74513	6.5991	0.209656	0.132633	19	106	78.9	127.2	80.9	99.8	75.4	97.5	105.4	108.9	119.9
P05023-2	ATP1A1	fail	1.21682	-0.283117	0.225267	2.1503	5	5	6.32864	6.82132	6.47343	6.75655	0.355367	0.325313	25	96	58.5	121.4	64.9	75.8	82	85.3	137.5	126.7	151.8
P08514	ITGA2B	low_pep	0.646017	0.630357	0.225837	2.14664	5	5	6.67704	6.27474	6.79734	6.16698	0.923467	0.548611	1	38.4	88.2	167	184	107.8	39.7	69	124.9	98.1	82.9
P43007-2	SLC1A4	fail	1.30247	-0.381246	0.226453	2.14272	5	5	6.24927	6.84508	6.40536	6.78661	0.525788	0.38317	3	142.5	53.1	79.5	54.5	77.7	90.3	80.7	132.4	133.7	155.7
P55072	VCP	fail	1.08635	-0.119483	0.227176	2.13812	5	5	6.45139	6.77898	6.59992	6.7194	0.131799	0.15603	19	87.6	82.6	107.6	85.5	77.1	79.9	99.3	129.5	111.2	139.8
Q6JBY9	RCSD1	fail	0.813084	0.298524	0.227247	2.13766	5	5	6.68071	6.5438	6.82996	6.53144	0.220198	0.460445	2	95.4	111.6	103.4	118.5	87.1	81	151.6	74.1	79.2	98.1
O00421	CCRL2	fail	1.22836	-0.296733	0.227262	2.13757	5	5	6.33857	6.80948	6.48385	6.78058	0.275385	0.426099	2	71.9	68.9	116.4	70	86	72.9	101.4	96.5	148.5	167.6
Q9P1W8	SIRPG	fail	0.901663	0.149339	0.227724	2.13464	5	5	6.6332	6.64825	6.7802	6.63086	0.0769132	0.243768	2	102.6	88.4	109	95.2	102.4	102	101.5	89.6	107.1	102.2
O43143	DHX15	low_pep	1.16454	-0.219764	0.227762	2.1344	5	5	6.3649	6.80421	6.51376	6.73352	0.200959	0.318016	1	89.2	75.9	97.8	88.5	64.9	87.6	113.3	191	92.7	99.2
P61981	YWHAG	fail	0.915683	0.12708	0.227916	2.13342	5	5	6.60532	6.65263	6.75183	6.62475	0.116648	0.183708	11	103	87.1	119.5	91.6	89.1	77.7	109.4	89.3	111.5	121.8
Q99523	SORT1	low_pep	0.530039	0.915829	0.228536	2.12951	5	5	6.55385	5.92794	6.69168	5.77585	1.29081	0.894709	1	261.4	40.3	265.7	40.8	64.1	64.2	26.8	87.1	72.3	77.2
Q92974	ARHGEF2	low_pep	1.19147	-0.252745	0.228685	2.12857	5	5	6.33955	6.81102	6.48335	6.7361	0.217154	0.375292	1	79.3	64.6	96.3	88.7	79.6	66.8	94	133.1	121	176.5
P29350-2	PTPN6	fail	1.16743	-0.223341	0.228879	2.12734	5	5	6.35203	6.81465	6.51516	6.7385	0.239791	0.299059	10	108.6	86.7	72.9	64.7	81.9	91.5	107.1	187.7	90.9	108.1
P06576	ATP5F1B	fail	1.27502	-0.350525	0.22892	2.12708	5	5	6.16373	6.80993	6.32129	6.67181	0.033378	0.600741	13	78	71.5	72.9	65.7	70.9	62	81.7	260.5	95.1	141.7
P61225	RAP2B	fail	0.883407	0.17885	0.22994	2.12067	5	5	6.62411	6.61844	6.76856	6.58971	0.23145	0.202803	8	93.5	86.2	138.7	81.5	102.5	80.9	120.3	85.7	94.4	116.3
P52907	CAPZA1	fail	0.933525	0.0992395	0.230192	2.11909	5	5	6.58365	6.67821	6.72826	6.62902	0.148555	0.0843928	9	95.3	84.7	107.9	105.9	88	76.3	109	110.5	100.8	121.6
P0DP25	CALM3	fail	0.883415	0.178836	0.231218	2.11267	5	5	6.61492	6.62517	6.75297	6.57413	0.280848	0.127981	6	102.4	71.9	134.4	101.8	89.8	72.7	97.7	108.1	106.8	114.3
P13637	ATP1A3	fail	1.2293	-0.297834	0.231552	2.11059	5	5	6.31576	6.82338	6.45985	6.75768	0.403443	0.319131	12	99.5	55.8	124.6	63.6	72.9	83.4	85	140.2	125.3	149.6
P05089	ARG1	fail	1.39037	-0.475469	0.231997	2.10782	5	5	6.22367	6.87494	6.37851	6.85398	0.210411	0.794679	5	95.7	67.7	72.5	78.4	63.3	212.2	81.2	127.9	102.2	98.9
P29350-4	PTPN6	fail	1.16852	-0.224681	0.232148	2.10688	5	5	6.35315	6.81538	6.51646	6.74114	0.238183	0.307049	12	108.3	87.8	73	65.1	80.8	94.3	106.2	187.7	91.2	105.7
Q9Y639	NPTN	fail	1.15506	-0.207965	0.234044	2.09515	5	5	6.39214	6.80484	6.53884	6.7468	0.162662	0.322604	3	82.6	71.4	103.9	78.4	87	75.7	90.2	133.3	132.1	145.3
P31689	DNAJA1	low_pep	1.13191	-0.178759	0.234244	2.09392	5	5	6.39498	6.80025	6.54811	6.72687	0.206501	0.232146	1	103.7	71.8	92.9	66.4	91.9	81.7	116.3	139	87.2	149.3
Q9UNH7	SNX6	fail	1.18243	-0.241751	0.234467	2.09254	5	5	6.3389	6.81616	6.495	6.73676	0.310249	0.283701	3	83.7	81.7	112.6	52.3	86.3	83.6	119	163.4	83.6	133.7
Q14203	DCTN1	fail	0.922709	0.116052	0.234544	2.09207	5	5	6.56644	6.68057	6.71777	6.60172	0.0609859	0.192417	7	98.2	92.2	95.4	90.8	97.5	73.6	100.8	142.1	90.3	119.3
P05089-3	ARG1	fail	1.37125	-0.455492	0.2346	2.09173	5	5	6.2407	6.87302	6.39518	6.85067	0.201769	0.766225	4	95.3	68.8	73.5	79.8	64.3	204.9	81.5	129.3	103.2	99.3
P27348	YWHAQ	fail	0.900619	0.15101	0.234924	2.08973	5	5	6.59612	6.66309	6.74741	6.5964	0.0920262	0.246254	10	112.9	90.2	105.6	85.2	92.5	94.8	97.6	136.2	83.9	101.1
Q86UX7	FERMT3	fail	0.843476	0.245581	0.23495	2.08958	5	5	6.61493	6.60363	6.7738	6.52822	0.277757	0.325036	18	130.8	97.6	96.2	69.1	106.6	80.1	112.5	138.6	72.7	95.8
P78371	CCT2	fail	1.20875	-0.273516	0.235386	2.0869	5	5	6.28332	6.82385	6.4468	6.72032	0.228348	0.418413	12	76.5	99.2	72.8	68	76.3	65.3	113.7	170.6	85.8	171.7
P54707	ATP12A	fail	1.20815	-0.272797	0.236659	2.07912	5	5	6.33638	6.81983	6.48009	6.75289	0.372016	0.298281	4	97.7	57.7	123.9	67.2	73.4	86.9	84.8	142.9	120.6	144.9
Q13740	ALCAM	fail	0.909736	0.136481	0.237115	2.07634	5	5	6.60512	6.66677	6.75624	6.61976	0.141043	0.192714	11	117.6	86.9	94.4	91	99.6	96.1	97.3	123.7	97.4	96.1
Q5TZA2	CROCC	POS	0.488683	1.03303	0.237193	2.07586	5	5	6.5176	5.71835	6.59714	5.56411	1.62203	0.798496	2	26.8	30.5	314.7	222.1	113	30.8	33.9	99.7	79.8	48.7
P63267-2	ACTG2	fail	1.22239	-0.289704	0.237647	2.07311	5	5	6.27856	6.81625	6.43189	6.72159	0.107671	0.496	7	79.6	75	94.3	66.6	75.2	54	104.1	165	113.4	172.8
P29350	PTPN6	fail	1.15967	-0.213709	0.238051	2.07066	5	5	6.36219	6.81251	6.52492	6.73863	0.228525	0.297027	13	107.8	87.7	73.5	66.2	81.9	93.6	106.4	185.1	91.3	106.6
O14786	NRP1	fail	0.861817	0.214547	0.239651	2.06099	5	5	6.65593	6.59518	6.80534	6.59079	0.205383	0.316905	6	119.8	87	120.8	77.4	107	100.9	102.4	73.4	109.1	102.1
Q9H223	EHD4	fail	1.24395	-0.314928	0.240648	2.05501	5	5	6.31074	6.82744	6.47559	6.79052	0.426187	0.356469	20	130.1	77.3	85.1	48.4	76.1	107.6	128.9	96.7	85.9	164
Q6UWP8	SBSN	fail	1.3208	-0.401415	0.240665	2.0549	5	5	6.30163	6.85543	6.44578	6.84719	0.393896	0.588585	3	95.6	62.6	100.2	96.1	53	150	81	114	140.6	106.9
P31939	ATIC	fail	1.15954	-0.213547	0.241153	2.05198	5	5	6.37757	6.80743	6.5305	6.74405	0.217701	0.308028	6	70	93.9	92.5	85.1	76.8	67.9	104.4	159.8	123.9	125.6
P42081	CD86	fail	1.28075	-0.356984	0.241357	2.05076	5	5	6.30942	6.82294	6.45494	6.81192	0.460588	0.43108	2	117.2	51.8	113.1	62.6	73	83	104.8	130	164.5	100
P35579-2	MYH9	fail	1.14946	-0.200957	0.241566	2.04951	5	5	6.37203	6.80466	6.53304	6.734	0.195966	0.296365	51	104.5	85.9	77.2	66.1	85.1	70.8	127.1	136.6	91.4	155.4
P18669	PGAM1	fail	0.951996	0.0709725	0.242156	2.04599	5	5	6.57364	6.69797	6.72281	6.65184	0.0807118	0.0963029	12	92.5	90.9	103.6	90	100	85.3	113.2	120.3	95.8	108.4
Q9UI08	EVL	fail	0.833459	0.262818	0.242411	2.04447	5	5	6.59652	6.58838	6.75711	6.4943	0.29543	0.35984	5	140.9	100.4	89.2	75.4	89.2	76.6	90.5	170.3	79.6	87.8
Q9UL26	RAB22A	fail	0.902176	0.148519	0.242451	2.04423	5	5	6.60149	6.65172	6.75466	6.60614	0.188229	0.183861	2	123	90.8	111.2	76.4	91	91.5	95.3	92.6	97	131.2
P02747	C1QC	fail	1.44836	-0.534422	0.243067	2.04057	5	5	6.14428	6.775	6.30425	6.83867	0.202622	0.926262	4	68.8	77.1	83.1	52.5	76.5	102.9	124.8	34.4	169.9	209.9
P27824-3	CANX	fail	1.5354	-0.618614	0.244173	2.03402	5	5	5.85511	6.79738	6.00823	6.62685	0.274043	1.06568	7	61.4	46.5	78	46.1	63.3	39.9	57.1	235.7	132.1	240
P50897	PPT1	low_pep	0.703808	0.506747	0.244372	2.03285	5	5	6.71644	6.39622	6.85774	6.35099	0.570814	0.698131	1	173.7	60	88.9	111.4	124.6	94.4	51.2	96.8	128.7	70.4
P63313	TMSB10	low_pep	0.818155	0.289555	0.247779	2.01287	5	5	6.6708	6.51877	6.80328	6.51373	0.382174	0.351665	1	90.4	74.9	155.1	120.3	86.9	74.1	122.7	63.5	103.1	108.9
O14604	TMSB4Y	low_pep	0.818155	0.289555	0.247779	2.01287	5	5	6.6708	6.51877	6.80328	6.51373	0.382174	0.351665	1	90.4	74.9	155.1	120.3	86.9	74.1	122.7	63.5	103.1	108.9
Q6ZWB6	KCTD8	low_pep	0.861503	0.215073	0.248189	2.01049	5	5	6.63724	6.59121	6.78163	6.56656	0.191879	0.335073	1	99.9	85.2	134.3	85.5	100	88.7	117.2	68.9	87.4	133.1
P0DJJ0	SRGAP2C	fail	1.24172	-0.312338	0.248504	2.00866	5	5	6.36295	6.84663	6.51955	6.83189	0.136958	0.544184	2	93.8	86.6	82	80.9	70.1	166.1	104.9	113.6	96.7	105.5
Q9BS26	ERP44	fail	1.21126	-0.276513	0.249014	2.0057	5	5	6.33606	6.82072	6.48701	6.76352	0.281742	0.409879	5	64.9	84.1	76.5	94.3	87.4	65.7	154	143.1	93.4	136.5
P53801	PTTG1IP	fail	1.3485	-0.431359	0.250499	1.99712	5	5	6.2009	6.8226	6.35205	6.78341	0.270503	0.730051	2	99.8	56.4	77.8	71.5	68.8	48.5	109.4	108.6	176.1	183.1
Q13200	PSMD2	fail	1.25325	-0.325679	0.250853	1.99509	5	5	6.2084	6.81922	6.37567	6.70135	0.272176	0.521544	6	84.4	87.9	67.1	53	83.8	59.8	114.4	220	83.8	145.6
P62879	GNB2	fail	0.934146	0.0982796	0.25105	1.99395	5	5	6.59224	6.67554	6.73976	6.64148	0.101539	0.145721	12	106.3	83.1	104	92.5	98.4	87.9	106.9	91.6	101.7	127.5
P60842	EIF4A1	fail	0.797122	0.327127	0.251136	1.99346	5	5	6.6041	6.53532	6.76262	6.4355	0.27715	0.522316	12	110.5	105.6	111.6	63.6	105.2	76.2	98.4	189.9	68	70.9
P11586	MTHFD1	fail	1.20591	-0.270123	0.251269	1.9927	5	5	6.26836	6.81333	6.42809	6.69821	0.173117	0.456694	8	72.5	91.3	80.6	67.3	75.8	64.7	91.7	212.6	97.9	145.7
P14174	MIF	low_pep	0.854396	0.227023	0.251359	1.99218	5	5	6.64989	6.59065	6.79345	6.56643	0.266335	0.312453	1	90.3	98.6	134.6	109.1	78.1	89	111.4	116.9	101.2	70.9
Q08554	DSC1	fail	1.46793	-0.55378	0.252157	1.98761	5	5	6.13029	6.86584	6.28586	6.83964	0.293416	0.959461	8	90	64.1	62.3	83.5	56.2	252.2	80.4	130.9	86.6	93.9
Q02809	PLOD1	fail	0.829902	0.268986	0.252377	1.98635	5	5	6.68253	6.55165	6.83557	6.56658	0.254508	0.415895	3	116.7	94.9	88.3	89.6	130.5	100	119	61.5	104.6	94.9
Q9NQ79	CRTAC1	low_pep	0.731188	0.451687	0.25262	1.98496	5	5	6.59239	6.433	6.76493	6.31324	0.565223	0.593003	1	158	126.8	58.3	83	86.3	64.2	75	209.7	75.7	63
P60891-2	PRPS1	fail	0.909138	0.137428	0.252827	1.98378	5	5	6.59913	6.66277	6.75643	6.619	0.183442	0.168924	2	98.5	109.1	92.9	80.7	106.3	79.8	121.8	113.8	91.5	105.5
P20648	ATP4A	fail	1.19787	-0.260467	0.253087	1.9823	5	5	6.34542	6.81555	6.48912	6.74958	0.369817	0.294762	4	98.5	57.9	123.8	67.4	74.7	87.3	84.8	140.6	120.3	144.8
Q8NHJ6-2	LILRB4	fail	1.319	-0.39944	0.253565	1.97957	5	5	6.26088	6.80198	6.39341	6.79285	0.647859	0.327731	5	57.7	53.7	179.2	66.8	71.5	74.6	143.7	108.5	128.1	116.1
Q92599	SEPTIN8	fail	0.891258	0.166084	0.254278	1.97552	5	5	6.59588	6.64645	6.74551	6.57943	0.219543	0.207921	2	93.6	102.4	98	113.4	79.5	67.4	98.5	134.7	103.9	108.6
Q5D862	FLG2	fail	1.33349	-0.415204	0.254598	1.9737	5	5	6.2534	6.86745	6.40883	6.82403	0.27884	0.703212	8	99.1	71.9	69.2	87.2	60.1	180.3	77.7	153.7	101.1	99.7
Q99832-3	CCT7	fail	1.16638	-0.222041	0.255633	1.96786	5	5	6.33314	6.80919	6.48985	6.71189	0.174426	0.366073	12	72.3	92.7	86.2	73.8	79.9	66.1	107.4	160.4	92	169.3
P49368	CCT3	fail	1.20285	-0.266455	0.256932	1.96054	5	5	6.28485	6.82107	6.44731	6.71377	0.231626	0.429598	10	73.8	98.7	72.5	70.5	77.4	67.5	114.7	186.8	81.6	156.6
Q08188	TGM3	fail	1.36247	-0.446226	0.257195	1.95907	5	5	6.24277	6.86294	6.39749	6.84371	0.289763	0.764788	3	94.1	71.2	65.7	92	61.5	205.1	88.6	134.5	97.9	89.3
Q9NPJ6	MED4	low_pep	0.848726	0.236629	0.257542	1.95712	5	5	6.66442	6.60012	6.80569	6.56906	0.219173	0.374633	1	89.9	91.3	126.1	114.9	90.3	115.4	84	95.7	99.5	93.1
P51991	HNRNPA3	fail	0.859388	0.218618	0.257596	1.95682	5	5	6.63334	6.61218	6.77949	6.56087	0.282477	0.284687	2	77.1	98.3	101.2	106	118.6	72	86.4	121.2	120.9	98.3
P27482	CALML3	NEG	2.13752	-1.09594	0.258635	1.95101	5	5	5.17876	6.43012	5.35082	6.44676	0.282768	1.99531	2	33.8	46.2	33.5	40.4	29.5	598.3	66.8	67	44.4	40.1
P49591	SARS1	fail	1.20399	-0.267818	0.258882	1.94963	5	5	6.26819	6.80614	6.42552	6.69334	0.18111	0.458258	3	68.2	87.8	81.8	69.5	79.9	71.1	102.8	232	84.9	121.9
Q15517	CDSN	fail	1.45042	-0.536468	0.258935	1.94934	5	5	6.15362	6.85877	6.30747	6.84393	0.304171	0.939117	4	90.7	64.4	67.9	85.7	53.8	247.8	82.3	127.7	93.6	86.4
P61026	RAB10	fail	0.92385	0.11427	0.259113	1.94834	5	5	6.60227	6.66471	6.75606	6.64179	0.129099	0.166076	9	113.4	94.4	104.2	78.4	99	87.8	113.1	88.9	104.7	116.3
P53621	COPA	fail	0.925196	0.112168	0.262777	1.92809	5	5	6.57261	6.68017	6.72278	6.61062	0.13553	0.158064	8	89.3	93.6	95.2	93.5	105	73.5	105.5	122.1	91.3	131.2
P60842-2	EIF4A1	fail	0.798631	0.324399	0.263261	1.92543	5	5	6.60027	6.53516	6.75952	6.43512	0.292411	0.527161	11	111.7	106.3	111.3	62.2	104.6	76.4	98.8	190.2	67.5	70.8
P40227-2	CCT6A	fail	1.1435	-0.193452	0.263613	1.92351	5	5	6.36684	6.80631	6.5268	6.72025	0.224057	0.281495	10	75.6	100.9	77.7	75.2	85.9	70.9	107.8	155	95.2	155.7
P14324	FDPS	fail	1.22986	-0.29849	0.26639	1.90839	5	5	6.34977	6.81003	6.48599	6.78448	0.492979	0.262759	2	59	70.7	123.7	111.9	62.5	77.3	113.6	110	135.6	135.8
P43007	SLC1A4	fail	1.25891	-0.33218	0.266885	1.90571	5	5	6.28315	6.8303	6.44018	6.77236	0.506759	0.361325	7	144.7	56.8	81.1	55.1	78	92.2	80.9	132	129.9	149.2
O15431	SLC31A1	low_pep	1.3151	-0.395172	0.267831	1.90061	5	5	6.22055	6.8236	6.37073	6.7659	0.411264	0.61759	1	113.2	51.9	94.5	58.5	71	63.3	80.9	124	167.3	175.5
Q9BPX5	ARPC5L	low_pep	1.13471	-0.182329	0.269749	1.89031	5	5	6.43641	6.79172	6.58172	6.76405	0.200042	0.279657	1	89.1	75	111.8	89.1	73.2	93.6	144.6	121.1	93.1	109.4
P36873	PPP1CC	fail	1.07327	-0.102015	0.270535	1.88611	5	5	6.45186	6.77371	6.60194	6.70395	0.123183	0.148217	7	95.6	80.1	107.9	77	80.8	82.5	101.8	135.7	97.6	141
P27361	MAPK3	fail	0.781449	0.355777	0.270713	1.88516	5	5	6.59572	6.52647	6.76872	6.41294	0.499751	0.449842	5	107.5	158.3	87.9	61.3	92.3	55.8	101.2	162.3	70.8	102.6
P32456	GBP2	fail	1.1672	-0.223047	0.271182	1.88266	5	5	6.38851	6.80401	6.53704	6.76008	0.304337	0.292323	5	62.6	86.6	87.2	94.9	92	67.8	116.8	118.3	124.8	149
P09913	IFIT2	low_pep	1.25481	-0.327463	0.271696	1.87993	5	5	6.35256	6.81821	6.49674	6.8242	0.376852	0.492644	1	60.8	76.1	80.9	111	87.7	100.1	180.4	115.4	99	88.7
P07814	EPRS1	fail	1.22906	-0.297558	0.27284	1.87387	5	5	6.23612	6.81995	6.40636	6.70392	0.314435	0.469499	7	89.9	98.6	68.8	53	75.3	71.1	110.1	213.7	77.5	142
P46940	IQGAP1	fail	1.15289	-0.205258	0.272915	1.87348	5	5	6.37971	6.79384	6.54123	6.74649	0.267166	0.283914	49	117.9	82.9	80.7	62.2	81.6	73.1	130.7	107.5	100.7	162.6
P68371	TUBB4B	fail	1.19588	-0.25807	0.273278	1.87156	5	5	6.29187	6.81642	6.45825	6.71632	0.327788	0.364975	21	93.5	87.7	65.8	55.5	98.6	70.6	110	188.8	87.1	142.4
O60443	GSDME	fail	0.930458	0.103987	0.274349	1.86591	5	5	6.5829	6.68414	6.73527	6.63129	0.103117	0.169199	2	91.9	101.9	104	87.5	95	84	93	129.1	109.1	104.5
O60361	NME2P1	fail	0.908009	0.139221	0.274495	1.86515	5	5	6.61871	6.64695	6.76076	6.62154	0.223237	0.143481	5	87.5	88.9	130.9	103.7	86.8	89.6	110.4	96.6	102.9	102.8
P09543	CNP	fail	1.33563	-0.417524	0.274922	1.8629	5	5	6.23994	6.80138	6.40199	6.81952	0.227349	0.763478	6	71.2	92.1	67.2	70.4	79.5	87.7	227.2	65.6	86.6	152.5
P01893	HLA-H	fail	1.26128	-0.334884	0.275764	1.85849	5	5	6.35317	6.82114	6.50189	6.83677	0.483974	0.419	9	112.6	70.8	82.2	112.8	49.4	115.2	116.1	108.7	144	88.3
Q99832	CCT7	fail	1.15821	-0.211903	0.275795	1.85833	5	5	6.33963	6.80525	6.49627	6.70817	0.176267	0.364733	13	72.5	93.3	86.2	74.6	80.1	65.9	107.3	159.7	92	168.4
Q6JBY9-2	RCSD1	low_pep	0.828273	0.271822	0.27632	1.85559	5	5	6.66094	6.55862	6.81449	6.54267	0.253187	0.454487	1	98	117.7	90.3	115.1	88.5	75.4	153.6	75.4	81.4	104.7
O00232	PSMD12	fail	1.17041	-0.227018	0.277175	1.85113	5	5	6.3254	6.80833	6.48965	6.71667	0.240777	0.36269	3	92.2	91.9	76.6	58	88.1	68.8	119.3	183	87.4	134.7
P04439	HLA-A	fail	1.29206	-0.369671	0.27731	1.85043	5	5	6.17192	6.79514	6.3086	6.67827	0.509719	0.49297	14	63.5	52.9	136.1	76.1	56	66.2	92	241.1	95	121.1
P21980-2	TGM2	fail	0.75358	0.408167	0.277592	1.84896	5	5	6.61576	6.46152	6.78034	6.37217	0.706904	0.337748	7	159.6	86.8	95.1	43.2	159.4	58.9	107.5	113.8	69.4	106.3
P60660	MYL6	fail	1.15933	-0.213295	0.280211	1.83541	5	5	6.35976	6.79301	6.51123	6.72453	0.0664197	0.406427	9	89.2	74.8	87.6	79.6	80.3	59.5	115.5	121.5	111.2	180.6
Q9BQE3	TUBA1C	fail	1.20382	-0.267615	0.280876	1.83199	5	5	6.29233	6.81875	6.4602	6.72781	0.393231	0.336366	17	97	87.3	67.3	49.8	104.2	76.4	115.6	186.7	85.2	130.5
O95757	HSPA4L	low_pep	0.913735	0.130152	0.281178	1.83044	5	5	6.58423	6.66295	6.73533	6.60518	0.114604	0.224247	1	100.3	90.7	106.4	80.1	104.9	73.7	121.4	109.8	85.5	127.2
P35222	CTNNB1	fail	1.47883	-0.564451	0.28203	1.82608	5	5	6.10631	6.83573	6.26194	6.82639	0.185471	1.07843	4	77.7	66.3	65.5	77.7	59.2	286.8	77.2	114.1	89.5	86
P61421	ATP6V0D1	low_pep	1.33275	-0.414401	0.28497	1.81112	5	5	6.11989	6.79372	6.26873	6.68313	0.326832	0.739686	1	78.7	50.3	86.9	56.1	84.3	53.4	74.2	128.8	126.2	261
Q5TFQ8	SIRPB1	fail	0.933332	0.099537	0.285873	1.80655	5	5	6.60516	6.67791	6.75137	6.65183	0.101477	0.166084	5	96	88.4	106	101.9	95.4	97.3	107.1	99	102.9	106
Q9UI08-3	EVL	fail	0.836707	0.257205	0.286119	1.80531	5	5	6.58151	6.58646	6.74309	6.48589	0.321749	0.386906	4	143.6	101.4	88.6	74.7	83.6	73.2	92.8	175.9	76.3	89.9
P24844	MYL9	fail	1.27208	-0.34719	0.286692	1.80243	5	5	6.24127	6.80309	6.38701	6.7342	0.242664	0.635367	5	74.3	58.5	91.3	72.6	86	48.6	109.6	116.3	134.7	208.1
P04075	ALDOA	fail	1.11078	-0.151578	0.286976	1.801	5	5	6.46936	6.77364	6.61597	6.76755	0.15383	0.254201	23	83.4	82.6	105.4	93.8	80.2	87.4	124.7	91.2	125.4	125.8
P34932	HSPA4	fail	0.927613	0.108405	0.289423	1.78875	5	5	6.5769	6.67648	6.72659	6.61818	0.0549832	0.206463	9	95.3	91.5	102.3	90.7	98	73.3	120.7	115	87.9	125.2
Q13596-3	SNX1	low_pep	0.870267	0.200469	0.289554	1.78809	5	5	6.58584	6.6319	6.73592	6.53545	0.152692	0.36454	1	104.8	84.9	101.6	81.8	110.6	78.5	102.5	157.4	70.6	107.3
Q99832-4	CCT7	fail	1.13489	-0.182552	0.290547	1.78316	5	5	6.36942	6.7985	6.52565	6.7082	0.173643	0.316154	8	74.5	95.3	88.8	76.4	80.2	68.7	107.6	152.8	93	162.7
Q9Y6W5-2	WASF2	fail	0.889876	0.168324	0.290668	1.78256	5	5	6.59921	6.63802	6.76024	6.59192	0.229806	0.240548	6	119.3	111.2	88.6	78.2	93.2	80.1	114.6	86.9	87.5	140.4
Q96D96-2	HVCN1	low_pep	1.11459	-0.156517	0.290784	1.78198	5	5	6.40946	6.78777	6.56497	6.72149	0.173033	0.256518	1	110.7	80.1	87	76.2	75.5	79.2	93.6	120.3	110.9	166.5
O75369-5	FLNB	fail	1.21876	-0.285418	0.29341	1.76901	5	5	6.31781	6.82216	6.48181	6.76723	0.314957	0.472149	6	119.9	80.3	74.1	58.5	77.4	124	93.3	186.3	100.2	85.9
P60660-2	MYL6	fail	1.15361	-0.20615	0.294617	1.76309	5	5	6.36445	6.79037	6.51563	6.72178	0.0727617	0.404543	10	89.7	74.5	87.9	80.2	80.6	59.6	115	121	111	180.5
Q08043	ACTN3	fail	1.11695	-0.159565	0.294727	1.76255	5	5	6.41621	6.78435	6.56638	6.72595	0.201631	0.246198	4	104.3	75.1	105.3	77.8	70.8	73.4	131.1	137.8	94.4	130
P62269	RPS18	fail	0.737404	0.439473	0.297564	1.74873	5	5	6.63293	6.45991	6.81167	6.37219	0.667599	0.576409	3	172.8	156.8	68.3	70.5	73.8	97.2	100.7	126.5	53.1	80.4
P22612	PRKACG	low_pep	0.896693	0.157313	0.298507	1.74416	5	5	6.58518	6.6424	6.73505	6.57773	0.279738	0.147802	1	115.9	80	121	68.1	106.8	71.1	96.9	125	101.7	113.6
P06733-2	ENO1	fail	0.936365	0.0948574	0.298774	1.74287	5	5	6.58557	6.67768	6.73267	6.63782	0.125463	0.143865	12	90.7	92.9	115.5	95.3	88.1	78	119.8	115.5	99.5	104.7
O14617	AP3D1	low_pep	1.18452	-0.244303	0.299276	1.74045	5	5	6.29587	6.80825	6.45786	6.70216	0.315964	0.377363	1	108	74	74.5	54.3	92.6	70.1	100.8	170.5	87.5	167.7
Q96BY6	DOCK10	fail	0.91895	0.121942	0.29943	1.73971	5	5	6.6006	6.66719	6.75586	6.63392	0.200903	0.141531	2	109	108.3	93.9	98.8	78.6	84.3	110.9	115	105.6	95.5
P51665	PSMD7	low_pep	1.14076	-0.189991	0.299875	1.73757	5	5	6.36894	6.80293	6.52719	6.71718	0.15928	0.348601	1	88	87.7	90.9	62.9	87.4	79.6	123	167.5	78.8	134.3
Q13733	ATP1A4	fail	1.17299	-0.230188	0.301789	1.72839	5	5	6.36151	6.80289	6.50708	6.73726	0.351227	0.306762	6	101.8	60.8	122.4	65.8	75.4	84.9	84.1	134.2	121.3	149.3
P30154-3	PPP2R1B	low_pep	1.1558	-0.208889	0.303063	1.72231	5	5	6.37318	6.80545	6.53881	6.74769	0.318442	0.28052	1	98.3	94.5	73.2	57.1	100.8	79.4	136.1	153.4	90.5	116.7
P54920	NAPA	fail	1.0381	-0.0539456	0.303658	1.71948	5	5	6.50553	6.75508	6.65467	6.70862	0.0852878	0.0690574	8	90.5	85.9	108	83.8	88	89.8	107.5	128.6	103.8	114.1
P19105	MYL12A	fail	1.25288	-0.325254	0.303766	1.71897	5	5	6.25707	6.79794	6.40325	6.7285	0.227167	0.621606	7	74.7	60.3	90.7	73.8	86.8	49.2	108.9	115.7	132.8	207.2
O14950	MYL12B	fail	1.25288	-0.325254	0.303766	1.71897	5	5	6.25707	6.79794	6.40325	6.7285	0.227167	0.621606	7	74.7	60.3	90.7	73.8	86.8	49.2	108.9	115.7	132.8	207.2
Q15435	PPP1R7	low_pep	1.09039	-0.124838	0.304268	1.71659	5	5	6.44661	6.77478	6.5947	6.71954	0.174198	0.185263	1	78.3	82.4	110.6	78.6	90	72.7	114.6	141.4	109.8	121.7
Q13045	FLII	fail	1.08768	-0.121257	0.304631	1.71487	5	5	6.44619	6.77966	6.59892	6.72018	0.125482	0.212987	2	84.8	92.7	100.2	83	77.1	78.4	126.8	139.5	91.7	125.9
P14314	PRKCSH	fail	1.31796	-0.39831	0.306401	1.70651	5	5	6.16102	6.7919	6.30193	6.70024	0.340155	0.74085	4	61.2	55.3	98.5	81.8	68.8	58.5	70.4	114.6	142.6	248.2
Q13291	SLAMF1	low_pep	0.813688	0.297452	0.306886	1.70422	5	5	6.68223	6.54129	6.83729	6.53984	0.176268	0.583391	1	131.2	101.8	99	87.7	98.5	139.1	100.7	62.5	82.7	96.8
P62857	RPS28	low_pep	1.28741	-0.364468	0.307304	1.70226	5	5	6.12939	6.77427	6.29637	6.66084	0.235235	0.709455	1	85	85.7	68.9	56.3	59.5	52	87.8	116.9	103.6	284.2
Q13200-2	PSMD2	fail	1.19189	-0.253247	0.307324	1.70217	5	5	6.27401	6.8025	6.43855	6.6918	0.225481	0.467875	5	85.2	90.4	71	59.5	85.3	62.3	111.9	212.2	86.2	135.9
P04083	ANXA1	fail	1.10686	-0.146474	0.307867	1.69962	5	5	6.41772	6.77987	6.56773	6.7142	0.195112	0.228882	20	104.9	72.3	104.9	73.5	78.1	81.5	112.1	168.5	98	106.2
P42574	CASP3	low_pep	1.1647	-0.219963	0.309116	1.69378	5	5	6.33431	6.78578	6.49027	6.71023	0.0946074	0.442911	1	94.1	78.8	88	68.7	76.3	62.4	120.9	112.2	94.8	203.8
P55084	HADHB	low_pep	0.790965	0.338313	0.309628	1.69139	5	5	6.54896	6.53902	6.71144	6.37312	0.262208	0.646202	1	117.5	105.6	87.5	68.2	97.2	55.5	70.4	187.8	65.4	144.9
Q9NWQ8	PAG1	fail	1.13065	-0.177155	0.310845	1.68573	5	5	6.46151	6.78433	6.60956	6.78671	0.215995	0.295664	3	75.4	88.8	93.1	102	83.6	102.7	120.3	84.5	123.8	125.9
Q9NZT1	CALML5	fail	1.37867	-0.463272	0.311962	1.68056	5	5	6.17667	6.84051	6.3244	6.78767	0.244689	0.928182	6	72.8	62.7	78.5	89.3	61.9	198.4	63.3	188.1	105.8	79.1
Q01469	FABP5	fail	0.670451	0.576796	0.313359	1.67411	5	5	6.69608	6.26874	6.84089	6.2641	0.452643	1.11007	6	173.2	68.6	116.3	89.5	96.9	216.4	64.8	56.6	64.3	53.4
Q14696	MESD	low_pep	1.39693	-0.482264	0.313417	1.67384	5	5	6.03117	6.77198	6.18111	6.66338	0.237269	0.973976	1	64	52.3	72	63.8	77.8	39.8	74	123.2	154	279
P27361-3	MAPK3	fail	0.78495	0.349328	0.314548	1.66865	5	5	6.57763	6.51959	6.75366	6.40433	0.569115	0.453887	4	106.2	169	87.7	57	88.6	53.2	98.4	162.3	73.5	104.1
P60953	CDC42	fail	1.06868	-0.0958272	0.314992	1.66661	5	5	6.46729	6.76302	6.61763	6.71345	0.120677	0.159346	8	92.1	83.3	110.2	76	84.4	76.5	109.7	113.4	109.6	144.9
P07355	ANXA2	fail	0.91577	0.126943	0.315304	1.66519	5	5	6.57132	6.65943	6.7172	6.59026	0.218877	0.149342	27	103.6	80.2	131.3	78.6	90.7	71.2	100.9	128.5	96.4	118.6
O15143	ARPC1B	fail	0.918237	0.123061	0.315863	1.66263	5	5	6.56867	6.66813	6.71843	6.59537	0.0954788	0.238806	14	103	91	101.7	96.7	83.6	64.1	108.3	129.5	95.5	126.7
P49407	ARRB1	low_pep	1.13651	-0.184607	0.315908	1.66242	5	5	6.38278	6.7908	6.53869	6.72329	0.284705	0.260429	1	85.6	82.6	105	55.5	98.2	67.7	120.1	147.5	102.1	135.9
O00160	MYO1F	fail	0.854462	0.226912	0.318234	1.65184	5	5	6.59931	6.61157	6.76297	6.53606	0.363958	0.307875	13	136.8	103.1	84.1	65.5	110.3	79.3	113.3	117	71	119.8
Q99798	ACO2	low_pep	0.771952	0.373416	0.318306	1.65151	5	5	6.59943	6.49288	6.737	6.36359	0.508022	0.597948	1	67.4	81.3	87	146.8	122.5	47.8	65.9	171.9	99.4	110.1
P06280	GLA	fail	0.876637	0.189949	0.318743	1.64954	5	5	6.63677	6.60268	6.78307	6.59312	0.289799	0.27499	3	122.5	74.5	112.4	80	118.9	79.3	109	89.1	122.5	91.9
P83731	RPL24	fail	0.869061	0.202471	0.318985	1.64844	5	5	6.63494	6.62561	6.79125	6.58878	0.206512	0.372674	6	109.8	114.2	91.4	100	84.6	103.4	122.5	107.9	76.4	89.9
Q14344	GNA13	fail	1.093	-0.128291	0.320242	1.64277	5	5	6.44865	6.78095	6.60569	6.73398	0.228151	0.145723	11	120.5	80.7	87.1	70.2	85.5	88.9	123.5	129.2	94.4	120.1
Q86VP6-3	CAND1	fail	0.921765	0.117528	0.320368	1.6422	5	5	6.59747	6.67134	6.75438	6.63686	0.217945	0.118494	3	96.2	117.3	90.2	96.6	86.6	82.8	117.8	104.8	98.9	108.8
P62993	GRB2	fail	0.900571	0.151088	0.322541	1.63244	5	5	6.62798	6.62999	6.77643	6.62534	0.101543	0.303928	4	104.8	94.8	116.8	94.4	86.4	91.9	125.2	74.1	100.8	110.9
Q9Y4L1	HYOU1	fail	1.23391	-0.303236	0.322599	1.63219	5	5	6.20371	6.79641	6.36166	6.6649	0.163763	0.622016	6	69.1	79.2	69.9	69.6	81.7	58.8	76.2	243.9	108.5	143.1
Q13263	TRIM28	low_pep	0.857847	0.221208	0.323986	1.626	5	5	6.59556	6.61468	6.76437	6.54316	0.401057	0.24631	1	127.4	125	83	63.3	101.1	76.3	112.4	127.4	77.6	106.6
P35241-3	RDX	fail	1.13488	-0.182544	0.325705	1.61836	5	5	6.42057	6.77934	6.56324	6.74579	0.311096	0.234973	7	84.2	73.8	124.1	92.3	64.8	72.4	119.1	113.5	123.7	132.1
O75874	IDH1	fail	1.11547	-0.157657	0.326324	1.61562	5	5	6.40915	6.78353	6.56277	6.72042	0.220701	0.254902	22	91.8	80.8	109.8	61.3	88.8	79.1	126	158.9	91.4	112.1
P60763	RAC3	fail	0.944773	0.0819604	0.326407	1.61526	5	5	6.5857	6.68482	6.73931	6.65735	0.0692102	0.161075	4	105.9	96.7	99.6	84.1	95.3	89.4	115.3	91.6	100.3	121.7
Q14697	GANAB	fail	1.22332	-0.290806	0.326451	1.61506	5	5	6.24034	6.80612	6.39919	6.69	0.105086	0.613159	8	77.7	80.4	75.7	65.2	80.1	54.9	78.7	191	122	174.3
Q96QA5	GSDMA	fail	1.32831	-0.409597	0.327696	1.60957	5	5	6.25866	6.83455	6.4109	6.82049	0.159083	0.864104	3	87	68.7	74.6	83.6	70.6	221.1	80.2	129.4	102.3	82.5
Q6PIU2	NCEH1	fail	1.25147	-0.323628	0.328038	1.60807	5	5	6.17574	6.78989	6.32616	6.64979	0.194242	0.667028	2	86.5	58.2	83.1	69.4	68	51.2	81.4	234.8	103.3	164.1
Q9BR76	CORO1B	low_pep	1.25993	-0.33334	0.328655	1.60535	5	5	6.25367	6.80345	6.42075	6.75409	0.492789	0.520204	1	112.6	75.4	81.6	39.3	95	63.2	168.7	113.3	88.9	161.9
Q14254	FLOT2	low_pep	1.23342	-0.30267	0.329371	1.60221	5	5	6.31468	6.79844	6.46631	6.76898	0.126125	0.63933	1	81.4	77.7	87.4	83.9	68.9	56.9	100.5	104.3	178.5	160.5
P52788	SMS	fail	0.84475	0.243404	0.32955	1.60143	5	5	6.59929	6.5917	6.74898	6.50558	0.323136	0.412833	3	70.2	109.7	108.8	92.3	110.8	52.9	116.4	120.5	83.2	135.2
P01040	CSTA	fail	1.28786	-0.364979	0.33034	1.59798	5	5	6.31319	6.82548	6.45231	6.81729	0.378649	0.690472	4	89.4	54.1	95.8	100.9	68	130.6	69.6	96.9	167.5	127.2
P53680	AP2S1	low_pep	0.837492	0.255853	0.330484	1.59735	5	5	6.58173	6.58207	6.7453	6.48945	0.332847	0.440617	1	133.9	103.7	82.3	68.5	103	51.1	87.4	117.3	103	149.6
Q15582	TGFBI	fail	0.717622	0.478705	0.33105	1.59488	5	5	6.67162	6.34979	6.83676	6.35805	0.538763	0.883099	19	182.3	98.1	74.9	68.1	120.7	141.5	109.9	35.4	60.2	108.9
P50395	GDI2	fail	0.910239	0.135683	0.332366	1.58915	5	5	6.62212	6.64324	6.7641	6.62842	0.197869	0.217526	16	97.3	84.2	121.5	109.1	85.4	90.7	105.1	86.3	114	106.4
P28065	PSMB9	low_pep	1.23134	-0.300226	0.332474	1.58869	5	5	6.36936	6.80919	6.51514	6.81537	0.370383	0.535144	1	83.6	77.7	94.8	112.2	55.9	131.1	157.3	112.4	91.2	83.9
O00764	PDXK	fail	0.921924	0.11728	0.333218	1.58546	5	5	6.55924	6.67587	6.71539	6.59811	0.146593	0.208224	5	101	101.3	103.4	73.9	95.4	71.6	106	140.5	88.2	118.8
P31944	CASP14	fail	1.25605	-0.328893	0.333618	1.58373	5	5	6.32249	6.83962	6.47404	6.80293	0.33195	0.632995	7	106.2	70.7	77.7	96.2	58.5	148.5	69.4	129.5	128.3	115.1
P07108	DBI	fail	0.869474	0.201786	0.334007	1.58205	5	5	6.63655	6.58517	6.76934	6.56756	0.382065	0.216006	3	98.5	65.6	149.2	105.9	95.5	81.4	109.1	78.2	107.3	109.5
P14625	HSP90B1	fail	1.24607	-0.317383	0.335613	1.57513	5	5	6.23965	6.80075	6.39378	6.71117	0.129682	0.680526	20	68.6	78.3	81.7	73.2	76.7	62.4	69.9	124.7	143.1	221.3
P36406	TRIM23	low_pep	1.13386	-0.181245	0.336026	1.57336	5	5	6.37066	6.79021	6.53095	6.71219	0.19818	0.342814	1	99.9	85.2	83.6	61.4	88.8	61.4	112.5	151	106.5	149.5
P43405	SYK	fail	0.942418	0.0855608	0.336078	1.57313	5	5	6.55945	6.69484	6.71396	6.6284	0.137409	0.126764	3	96	98.3	87.9	87.7	102.6	75.4	104.2	124.9	95	128
P10114	RAP2A	fail	1.07988	-0.11087	0.336123	1.57294	5	5	6.48584	6.76761	6.64014	6.75101	0.0821805	0.227912	4	96.1	89.1	93.7	76.6	94.1	91.6	108.1	94.6	126.1	130
P26447	S100A4	fail	0.895535	0.159177	0.337085	1.56881	5	5	6.57423	6.64552	6.72762	6.56845	0.213035	0.275898	5	115.5	85.2	86.6	82.9	111.2	61.5	98.3	120	99.6	139.2
P11021	HSPA5	fail	1.30427	-0.383247	0.337273	1.56801	5	5	6.08219	6.777	6.23779	6.62104	0.135245	0.828632	21	65.9	65.9	81	57	71.2	49.6	64.8	271.7	114.9	158.1
Q14697-2	GANAB	fail	1.20213	-0.265597	0.337423	1.56737	5	5	6.26633	6.80374	6.42484	6.69044	0.100019	0.57339	7	79.1	82.2	76.7	67.4	80.4	57.6	79	190.4	120	167.4
A6NMY6	ANXA2P2	fail	0.921182	0.118441	0.338092	1.56451	5	5	6.56833	6.6637	6.71469	6.59625	0.219125	0.139836	21	104.5	80.6	130.8	77.8	89.8	72	102.2	128	96.3	118.1
P14923	JUP	fail	1.37977	-0.46443	0.338501	1.56277	5	5	6.19309	6.81969	6.34878	6.81321	0.180879	1.00403	23	84.1	70.8	67.4	81	64.5	265.1	81.3	108.5	90.2	87.2
P05156	CFI	fail	0.871768	0.197984	0.340073	1.55608	5	5	6.66099	6.60838	6.81154	6.61356	0.125442	0.417991	17	105.5	98.4	93.8	103.1	105.7	114.4	99	82.2	115.7	82.1
O14786-2	NRP1	fail	0.897206	0.156489	0.341386	1.55053	5	5	6.6316	6.62602	6.77951	6.62302	0.175936	0.297859	4	106.1	86.3	120.6	79.7	108.9	98.4	107.7	75.7	111.6	105
P05976	MYL1	fail	1.17823	-0.236622	0.341603	1.54961	5	5	6.31561	6.7882	6.46723	6.70385	0.102503	0.513197	2	89.6	70	83.6	77.1	79.3	53.2	110.4	129	110.1	197.7
P08590	MYL3	fail	1.17823	-0.236622	0.341603	1.54961	5	5	6.31561	6.7882	6.46723	6.70385	0.102503	0.513197	2	89.6	70	83.6	77.1	79.3	53.2	110.4	129	110.1	197.7
O95379	TNFAIP8	fail	0.746913	0.420988	0.34193	1.54823	5	5	6.55444	6.42056	6.68911	6.26813	0.695628	0.619905	2	63.6	91.2	101	199.7	62.7	47.7	82.6	190.9	62.7	97.8
Q13617	CUL2	fail	0.914929	0.128268	0.342538	1.54567	5	5	6.56937	6.66298	6.72407	6.5958	0.16889	0.228663	2	97.2	99.2	107.3	72.7	102.7	65.1	112.3	120.5	94.1	128.9
Q01105	SET	fail	0.8029	0.316708	0.342829	1.54444	5	5	6.66309	6.52415	6.8063	6.4896	0.5124	0.480354	2	83.7	111	103.6	166.5	66.7	118.1	79	106.4	94.5	70.4
P0DME0	SETSIP	fail	0.8029	0.316708	0.342829	1.54444	5	5	6.66309	6.52415	6.8063	6.4896	0.5124	0.480354	2	83.7	111	103.6	166.5	66.7	118.1	79	106.4	94.5	70.4
Q13126	MTAP	low_pep	0.87553	0.191772	0.343928	1.53982	5	5	6.60579	6.61496	6.75812	6.56635	0.383709	0.185764	1	100.3	115.2	135.4	90.5	61.9	75.2	119.9	109.8	87.7	104.2
Q8IWA5	SLC44A2	fail	0.804612	0.313635	0.34452	1.53734	5	5	6.66972	6.53035	6.83243	6.51879	0.409006	0.565762	2	143.5	127.4	87.9	96	70.9	127.1	78.6	94.1	108.1	66.4
Q9H115	NAPB	fail	1.05876	-0.0823729	0.344651	1.53679	5	5	6.48798	6.76699	6.63562	6.718	0.123779	0.13534	3	83.6	83.4	105.7	86.4	91.5	94	105.1	138.4	103	108.8
P00441	SOD1	fail	0.8233	0.28051	0.344833	1.53603	5	5	6.65228	6.51887	6.78152	6.50101	0.54761	0.300867	4	78.1	78.6	143.5	163.7	71.4	76.5	95.3	90.9	121.4	80.6
P28068	HLA-DMB	fail	1.25531	-0.328038	0.345323	1.53398	5	5	6.28887	6.78399	6.4375	6.76554	0.213836	0.699517	3	65.7	75.8	87	86.8	77.7	50	131.5	86.1	160.3	179.1
Q16698	DECR1	fail	1.16066	-0.21495	0.345574	1.53293	5	5	6.32648	6.79766	6.48476	6.69971	0.187117	0.441557	3	84.1	86.3	67.8	81.9	82.6	76.3	80.9	211.3	111.1	117.6
Q14344-2	GNA13	fail	1.08034	-0.111484	0.346365	1.52964	5	5	6.46214	6.77456	6.61848	6.72997	0.211144	0.132285	9	119.2	81.2	87.6	72.3	86.9	89.3	122.3	128.1	96.1	117
P78324-4	SIRPA	fail	0.935303	0.0964948	0.34712	1.5265	5	5	6.60378	6.67575	6.74998	6.65348	0.0920729	0.195414	9	98.8	86.4	113.7	93.6	95.8	99.4	104.7	94.8	105.8	107
Q13867	BLMH	fail	0.871722	0.19806	0.348112	1.52238	5	5	6.64355	6.62069	6.78379	6.58573	0.218981	0.38665	3	97.1	79.5	111	116.7	99.9	111.2	79.2	104.6	108.3	92.5
P17858	PFKL	fail	1.1378	-0.186242	0.348235	1.52187	5	5	6.34978	6.79446	6.50927	6.69552	0.213502	0.359308	10	86.5	86	85	59.7	95.6	71.7	111.4	179.1	83.2	141.6
P07339	CTSD	fail	0.806075	0.311013	0.348469	1.5209	5	5	6.62633	6.49608	6.77065	6.45964	0.417164	0.56002	15	120.1	75.9	163.5	67.1	94.1	47.8	94.4	83.7	140.4	113
P60953-1	CDC42	fail	1.06607	-0.0923057	0.349579	1.51631	5	5	6.47028	6.7597	6.61906	6.71136	0.148516	0.145283	6	93.2	80.7	114.5	77.5	82.1	77.2	110.6	113.1	108.8	142.2
P60174-4	TPI1	fail	1.06343	-0.0887314	0.350487	1.51257	5	5	6.5008	6.76132	6.64691	6.73564	0.16047	0.119562	7	80.9	83.8	102.5	95.9	91.4	89.2	120.4	106.3	109.4	120.3
P63010	AP2B1	fail	1.09305	-0.128362	0.352262	1.50528	5	5	6.4252	6.77735	6.58019	6.70856	0.194405	0.216028	9	112.6	78.4	94.8	69.4	80.7	74.9	97.3	133.6	110	148.3
Q58FG0	HSP90AA5P	fail	0.93523	0.0966073	0.352986	1.50232	5	5	6.58218	6.68964	6.73457	6.63796	0.17273	0.134754	3	85.6	102.5	99.5	87.1	106.2	92.1	102.4	125	94.5	105.2
Q99832-2	CCT7	fail	1.09254	-0.127686	0.353152	1.50164	5	5	6.42445	6.7823	6.57773	6.70542	0.180002	0.226939	4	74.6	95.3	92.2	84.6	84.3	73.5	109.8	141	94.6	150.1
A6NNZ2	TUBB8B	fail	1.15124	-0.203184	0.35788	1.48245	5	5	6.32886	6.79799	6.49361	6.69679	0.275695	0.375376	7	96.6	89.1	68.5	60.5	94.1	69	111.2	181.1	84.5	145.3
P31995-3	FCGR2C	low_pep	0.898743	0.154019	0.359883	1.4744	5	5	6.59659	6.63172	6.74131	6.58729	0.26071	0.240359	1	93.5	92.9	133.5	99.6	73.5	74.3	121.8	90.8	88.8	131.4
Q08AM6-2	VAC14	low_pep	1.25447	-0.327073	0.363847	1.4586	5	5	6.20102	6.8042	6.36782	6.69489	0.364349	0.666538	1	96.2	76.1	65.1	47.8	94.6	59.9	148.6	160.2	65.9	185.5
Q3ZCM7	TUBB8	fail	1.15058	-0.202364	0.365705	1.45125	5	5	6.327	6.79672	6.49164	6.694	0.276312	0.382561	8	95.6	88.9	68.8	60.1	94.9	68.4	110.4	182.7	84.5	145.7
P28799	GRN	fail	0.802912	0.316687	0.366417	1.44844	5	5	6.563	6.51025	6.72415	6.40747	0.599472	0.433294	8	196.1	77.1	93.7	56.5	94.4	49.6	81	122	96.4	133.2
Q96AT9	RPE	low_pep	0.806608	0.31006	0.367305	1.44495	5	5	6.61903	6.50475	6.73954	6.42948	0.679365	0.254894	1	72.3	57.3	123.3	187.7	95.7	70.3	75.9	95.9	96	125.7
O95782	AP2A1	fail	1.16089	-0.215237	0.367433	1.44445	5	5	6.35027	6.78476	6.51103	6.72627	0.424466	0.271455	6	130.4	76.4	101.1	51.2	70.1	74.5	126.1	114.5	93.4	162.2
Q9NRX4	PHPT1	low_pep	0.898362	0.154631	0.367681	1.44348	5	5	6.57737	6.64625	6.73304	6.57841	0.128045	0.338779	1	107.1	102.9	103.1	80.9	86.4	72.4	123.6	150.3	81.4	92.1
P06730	EIF4E	low_pep	0.926786	0.109692	0.367818	1.44293	5	5	6.58205	6.68263	6.73557	6.62588	0.189714	0.173361	1	85.4	109.1	94.9	94.7	96.4	89.9	100.9	135.5	94	99
P26641	EEF1G	fail	1.12406	-0.168716	0.367908	1.44258	5	5	6.35898	6.78759	6.51814	6.68685	0.153791	0.36422	11	91.3	86.5	85.9	63.2	86.9	81.4	95.3	201.7	87.5	120.2
P51149	RAB7A	fail	0.894729	0.160477	0.367913	1.44256	5	5	6.57308	6.63543	6.72033	6.55985	0.289262	0.240302	13	113.8	77.6	133.8	70.6	93.8	67.2	87.9	124.4	104.4	126.6
Q12965	MYO1E	fail	0.832636	0.264242	0.368127	1.44172	5	5	6.57161	6.57132	6.72927	6.46502	0.449697	0.426096	3	159.8	80	102.9	59.9	98.8	80.2	93.3	161.1	65.5	98.5
Q96DU9	PABPC5	low_pep	0.918651	0.122412	0.36844	1.4405	5	5	6.58562	6.67912	6.74408	6.62167	0.257269	0.127626	1	87.3	119.4	88.7	85.4	103.5	90.6	100.1	121.2	91.3	112.6
P17612-2	PRKACA	fail	0.94119	0.0874415	0.368962	1.43846	5	5	6.57293	6.6774	6.71809	6.63065	0.199711	0.04792	2	101.7	80.4	129.5	82.8	89.2	79.1	107.6	111.5	101.6	116.5
Q6IBS0	TWF2	fail	0.92255	0.116301	0.369055	1.43809	5	5	6.5941	6.65992	6.7418	6.6255	0.141507	0.233721	7	92.9	94.7	102.7	106.7	87.3	69.9	126.7	99.4	102.3	117.4
P32942	ICAM3	fail	0.860626	0.216541	0.369827	1.43508	5	5	6.59737	6.59847	6.73816	6.52162	0.452451	0.234424	4	62.3	103.7	135.7	116	83.7	67.4	94.8	143.2	95	98.3
P49368-2	CCT3	fail	1.14909	-0.200493	0.373309	1.42156	5	5	6.33147	6.7977	6.49238	6.69287	0.212293	0.425414	8	76.9	99.6	75.7	74.7	78.2	69.6	116.9	186.8	78.2	143.4
P48637	GSS	fail	0.901487	0.149621	0.373792	1.41969	5	5	6.6212	6.62822	6.76654	6.61692	0.270782	0.229854	2	90.6	97.5	144.6	91.5	79.1	93.8	112.5	87.8	106.5	96
Q13231	CHIT1	low_pep	0.947327	0.0780662	0.374311	1.41769	5	5	6.56457	6.69469	6.71631	6.63825	0.0716456	0.171141	1	101.6	90.8	104	81.3	97.4	87	105.9	139.1	94	99
Q13561	DCTN2	fail	1.11954	-0.162911	0.375615	1.41267	5	5	6.39319	6.77339	6.54292	6.70583	0.124511	0.367785	7	79	80.7	102.1	78.4	82.2	62.4	113.4	115.7	106.9	179
P13473	LAMP2	fail	1.13744	-0.185788	0.375761	1.41211	5	5	6.38786	6.78053	6.53218	6.71797	0.220486	0.384186	2	77.5	68.6	106.6	80.2	90.6	61.8	101.9	124.8	126.6	161.4
P62191-2	PSMC1	fail	0.919078	0.121742	0.375872	1.41169	5	5	6.57836	6.67499	6.7377	6.61596	0.215746	0.19428	4	98.6	111.8	85.9	81	103.9	83.1	114.5	131.1	85.7	104.2
P05141	SLC25A5	fail	0.872699	0.196443	0.375893	1.41161	5	5	6.58095	6.63088	6.73391	6.53746	0.278671	0.376608	5	84.4	105.1	80	106.8	106.1	64.6	76	141.6	107.1	128.4
Q9UKE5	TNIK	fail	1.09734	-0.134014	0.375986	1.41125	5	5	6.41643	6.77926	6.57191	6.70592	0.145043	0.284879	3	84.7	88.4	79.8	80.1	95	75.8	99	179	109.3	108.9
P50453	SERPINB9	low_pep	0.887308	0.172493	0.37805	1.40335	5	5	6.63502	6.61874	6.7768	6.60431	0.301512	0.28274	1	89.8	93.6	121.1	125.7	75.8	99.4	116.3	96.9	97.3	84.1
Q02750	MAP2K1	fail	1.1009	-0.138688	0.379953	1.39611	5	5	6.41818	6.78403	6.58104	6.71972	0.261543	0.207299	2	95.4	97	80.8	61.3	99.8	76.2	122.2	146.3	94.1	126.8
P24821	TNC	fail	1.57807	-0.65816	0.380289	1.39483	5	5	5.81284	6.66339	5.96284	6.621	0.449032	1.52001	4	48.3	50	104.6	44	50.5	43.4	43.9	92.3	348.3	174.7
P15924	DSP	fail	1.35242	-0.435542	0.380598	1.39366	5	5	6.20435	6.79962	6.35904	6.79458	0.204545	1.02944	74	78.9	72.7	66.7	86.6	65.8	269.2	83.9	109.6	86.1	80.5
P42677	RPS27	fail	0.861684	0.214769	0.382527	1.38637	5	5	6.54732	6.62008	6.71166	6.49689	0.280547	0.43754	3	114.4	114	81.2	72.9	92.7	70.4	87.2	175.5	70.7	120.9
Q15041	ARL6IP1	fail	1.1727	-0.229832	0.38348	1.38278	5	5	6.3156	6.78331	6.45951	6.68934	0.276282	0.484091	2	80.6	58.6	98.2	74.8	92.4	56.9	94	140.9	113	190.4
P38646	HSPA9	fail	1.19979	-0.262781	0.387023	1.36951	5	5	6.23824	6.77992	6.39077	6.65355	0.249887	0.591699	7	62.8	78.2	72.2	85.9	80.5	59.8	79	245.3	106.7	129.6
P07911	UMOD	low_pep	0.79645	0.328344	0.388605	1.36362	5	5	6.6811	6.48764	6.84346	6.51512	0.335732	0.73205	1	123.7	132.8	83.6	97.7	84.8	143.3	127.8	66.2	80	60
Q16769	QPCT	fail	0.795568	0.329943	0.389277	1.36113	5	5	6.68525	6.4596	6.8429	6.51296	0.291072	0.75642	2	118.5	110.8	119.1	66.2	111.5	137.3	95.8	43	120	77.8
Q14956	GPNMB	fail	0.726152	0.461656	0.391461	1.35306	5	5	6.60561	6.32098	6.76332	6.30167	0.414812	1.06135	2	101.4	105.4	129.9	54.2	116.4	30.4	180.5	44.4	92.2	145.4
Q8IWA5-3	SLC44A2	fail	0.831274	0.266603	0.393189	1.34671	5	5	6.65283	6.56167	6.81268	6.54608	0.392839	0.531101	3	141.2	118.3	89.7	101.1	68.1	129	79.9	93.7	105.1	74.1
O14818-4	PSMA7	fail	1.11971	-0.163126	0.393343	1.34614	5	5	6.42303	6.77483	6.56512	6.72825	0.318064	0.249649	3	78.9	75.9	118.6	100.3	65.3	76.6	107.6	151.5	122.3	103.1
P62910	RPL32	fail	0.814728	0.29561	0.393363	1.34607	5	5	6.59551	6.53735	6.77215	6.47654	0.624155	0.383879	2	161.2	147.8	65.4	75.7	71.7	77.4	124.2	123.5	70.5	82.6
P62333	PSMC6	fail	0.923117	0.115415	0.393714	1.34478	5	5	6.55626	6.679	6.71346	6.59804	0.17435	0.227104	6	95.2	104.7	88.4	81.1	103.3	72.5	106	144	85.7	119.1
P19440	GGT1	fail	0.908227	0.138876	0.394087	1.34341	5	5	6.60456	6.64256	6.7438	6.60493	0.270412	0.213921	2	89.1	74.9	132.4	93	106.2	85.5	98.2	122.3	110.8	87.5
A6NGU5	GGT3P	fail	0.908227	0.138876	0.394087	1.34341	5	5	6.60456	6.64256	6.7438	6.60493	0.270412	0.213921	2	89.1	74.9	132.4	93	106.2	85.5	98.2	122.3	110.8	87.5
P15259	PGAM2	fail	0.963331	0.0538962	0.395368	1.33873	5	5	6.56267	6.70403	6.71245	6.65856	0.0837257	0.10487	5	91.9	91	103.6	87.2	99.9	82.1	115.6	122.4	98.1	108.1
P68366	TUBA4A	fail	1.1765	-0.2345	0.395421	1.33854	5	5	6.28639	6.79764	6.45729	6.69179	0.434739	0.38985	14	101.9	91	62.2	49.1	102.3	73.3	106.6	195.5	81.9	136.2
P08865	RPSA	fail	0.904857	0.144239	0.396966	1.33291	5	5	6.56455	6.6588	6.72147	6.57723	0.179615	0.312459	4	96.2	112.1	93.9	89.1	84.2	83.3	95.7	167.8	85.3	92.3
A0A8I5KQE6	RPSA2	fail	0.904857	0.144239	0.396966	1.33291	5	5	6.56455	6.6588	6.72147	6.57723	0.179615	0.312459	4	96.2	112.1	93.9	89.1	84.2	83.3	95.7	167.8	85.3	92.3
P61019	RAB2A	low_pep	1.07399	-0.102987	0.397141	1.33228	5	5	6.4722	6.77345	6.62102	6.72401	0.171989	0.191548	1	99.3	81.7	106.4	89	71.8	95.8	92.5	128.8	112.9	121.6
Q8WUD1	RAB2B	low_pep	1.07399	-0.102987	0.397141	1.33228	5	5	6.4722	6.77345	6.62102	6.72401	0.171989	0.191548	1	99.3	81.7	106.4	89	71.8	95.8	92.5	128.8	112.9	121.6
P15924-2	DSP	fail	1.31977	-0.400284	0.400915	1.31863	5	5	6.23821	6.79757	6.39303	6.79331	0.202201	0.988527	59	81.2	75.4	68.4	87.9	66.6	257.9	84.6	108.1	88.3	81.8
Q9UJU6-3	DBNL	fail	0.899613	0.152624	0.403458	1.30951	5	5	6.61206	6.62326	6.76256	6.60994	0.143693	0.359228	2	92	104.7	115	92.3	87.6	84.4	130	68.6	94	131.6
P17655	CAPN2	fail	1.09143	-0.126216	0.403557	1.30916	5	5	6.40879	6.7766	6.55661	6.68283	0.128942	0.292902	4	79.8	77.4	99	84.2	86	75.1	101.3	173.5	89.5	134.1
P53675	CLTCL1	fail	1.14354	-0.193503	0.403631	1.30889	5	5	6.31459	6.78774	6.47567	6.66917	0.24242	0.426659	11	104.4	78.4	80.7	57.1	84.7	71.6	93	193.4	83.4	153.3
Q86YZ3	HRNR	fail	1.22122	-0.288325	0.405071	1.30375	5	5	6.3621	6.80859	6.50494	6.79327	0.397082	0.616763	13	89.2	68.3	93.5	116.2	56.9	167.3	82.9	110.2	113.2	102.3
Q9GZZ1	NAA50	low_pep	0.842521	0.247215	0.40533	1.30283	5	5	6.55041	6.56733	6.70137	6.45415	0.135798	0.61448	1	101.4	93.6	112.5	86.3	78.5	83.7	92.6	215.6	63.4	72.4
P40429	RPL13A	fail	1.10732	-0.147073	0.405408	1.30255	5	5	6.41395	6.78589	6.57893	6.726	0.336321	0.164628	3	103.8	112	75.4	80.1	64.2	75.7	117.1	131	100.2	140.6
O95297-4	MPZL1	low_pep	1.16705	-0.222862	0.405796	1.30117	5	5	6.35922	6.76766	6.49661	6.71947	0.498346	0.272332	1	91.8	51.1	144.5	66.6	82.6	72.2	126.7	105.2	100.5	158.8
O60568	PLOD3	low_pep	1.14529	-0.195717	0.406058	1.30024	5	5	6.39851	6.77627	6.55951	6.75523	0.442677	0.230351	1	115.1	75	77.2	52.9	121.2	86.4	124.8	90.7	111.2	145.5
P78324	SIRPA	fail	0.943395	0.0840665	0.407218	1.29613	5	5	6.59508	6.68202	6.74147	6.6574	0.0967035	0.191913	10	100	84.7	112.8	91.5	96.6	99.5	103.6	93.9	105.1	112.2
Q71UM5	RPS27L	fail	1.21983	-0.286682	0.407222	1.29611	5	5	6.16277	6.77587	6.33485	6.62153	0.34552	0.646294	2	97.6	88.4	59.1	51.2	72.3	65.8	89.7	257.2	70	148.7
P05556	ITGB1	fail	1.11622	-0.158625	0.409279	1.28884	5	5	6.44727	6.76371	6.59236	6.75098	0.235012	0.332741	19	100.4	66.1	109.4	78.3	89	80.6	108.9	89.4	139.9	138
Q86X76	NIT1	low_pep	1.06963	-0.0971073	0.41126	1.28188	5	5	6.4761	6.76387	6.62821	6.72532	0.0731419	0.23957	1	89.7	87.1	98.7	78.3	92.6	88.9	116.5	149.6	108.1	90.5
P11940	PABPC1	fail	0.921856	0.117386	0.411704	1.28032	5	5	6.58057	6.67797	6.74089	6.62351	0.290719	0.085731	4	95.9	119.8	76.1	94.4	97.3	85	104.8	110.9	92.4	123.3
P18077	RPL35A	fail	0.869832	0.201191	0.412428	1.27778	5	5	6.56816	6.61663	6.73237	6.53118	0.318689	0.411311	2	127.4	116.4	88.8	74.7	78.2	86.2	101	170.3	73.5	83.5
Q02413	DSG1	fail	1.31265	-0.392485	0.414752	1.26968	5	5	6.23885	6.79772	6.39006	6.78254	0.281237	0.98082	9	77.7	70	65.4	99.1	69.7	248.6	76	119.1	92.6	81.8
O14807	MRAS	low_pep	0.891556	0.165603	0.415066	1.26859	5	5	6.60426	6.62601	6.75276	6.58716	0.344759	0.258357	1	137.3	78.5	131.9	74.6	82.2	104.7	100.2	93.8	87	109.8
Q969H8	MYDGF	fail	1.27444	-0.349869	0.415298	1.26778	5	5	6.19574	6.74819	6.34086	6.69073	0.236094	0.879532	2	69.3	58.7	93.6	75.1	74	52.6	72.9	87.9	182.1	233.9
Q96DR8	MUCL1	low_pep	1.28522	-0.36202	0.415971	1.26545	5	5	6.26112	6.78502	6.40062	6.76264	0.554788	0.763422	1	86.6	59.3	106.6	111.2	43.6	88.8	65.6	108	201.6	128.6
Q9UKK3	PARP4	fail	1.1561	-0.209269	0.418087	1.25812	5	5	6.29336	6.7737	6.45353	6.6628	0.294927	0.462008	2	103	71.8	74.3	56.5	95.6	66.8	104.6	225.6	85.4	116.5
P15924-3	DSP	fail	1.30333	-0.382203	0.420989	1.24815	5	5	6.24959	6.79058	6.40386	6.78606	0.196944	0.988171	64	81.1	75.2	69.1	88.6	68.3	256.9	84.4	106.9	87.7	81.8
P62714	PPP2CB	fail	0.957201	0.0631066	0.421854	1.24518	5	5	6.57773	6.70314	6.73137	6.66827	0.0783498	0.147131	2	102.9	99	95.2	90.5	90.6	97.2	104.6	113.2	102.7	103.9
P20042	EIF2S2	fail	1.10612	-0.145501	0.422245	1.24385	5	5	6.38529	6.78269	6.5432	6.6887	0.157688	0.350866	2	81.6	93.4	78.6	76.9	88.6	66.6	113.6	163.2	87.3	150.1
Q9Y4H4	GPSM3	low_pep	0.947395	0.0779622	0.422601	1.24263	5	5	6.57597	6.68462	6.72225	6.64429	0.175322	0.108688	1	88.8	93.1	112.1	104	82	76.7	110.5	106.1	107	119.7
O00429	DNM1L	low_pep	1.11469	-0.15664	0.423186	1.24064	5	5	6.36703	6.77348	6.51881	6.67545	0.162915	0.381681	1	74.8	80.3	88.3	76.2	94.8	68	102.1	203.8	94.5	117.2
P14384	CPM	fail	0.821782	0.283173	0.424456	1.23631	5	5	6.64655	6.50105	6.78916	6.50599	0.409038	0.63147	8	137.3	72.5	152.7	80.2	82.8	130.6	77.8	52.8	107.3	105.9
P38405-3	GNAL	low_pep	1.07959	-0.110488	0.424821	1.23507	5	5	6.48388	6.75472	6.63563	6.74611	0.115817	0.27001	1	105.7	80.9	100.2	77.5	86.5	87.8	134.9	86.9	110.6	129
P61020	RAB5B	fail	0.94169	0.0866753	0.42581	1.23172	5	5	6.58886	6.68398	6.73981	6.65314	0.0730431	0.219142	4	98.3	97.5	100.7	96	89.2	98.9	106.3	87.9	96.7	128.6
Q9NRD1	FBXO6	low_pep	0.877989	0.187725	0.426312	1.23002	5	5	6.62821	6.60404	6.77396	6.58623	0.286334	0.410948	1	78.9	98.9	95.4	119.7	106.3	84.8	138.8	115.5	91.8	69.8
Q96CW1	AP2M1	fail	1.11601	-0.15835	0.429123	1.22054	5	5	6.38476	6.77304	6.54651	6.70486	0.26845	0.32971	8	116.6	83.2	78.6	62.2	85.9	64.9	107.4	118.8	109.1	173.2
P24844-2	MYL9	fail	1.16225	-0.216925	0.429368	1.21971	5	5	6.33812	6.77189	6.48499	6.70191	0.230453	0.535273	3	71.6	70.6	82.9	89.9	92	53.1	105.6	113.8	124.8	195.7
Q9UBV8	PEF1	fail	1.06891	-0.0961349	0.430256	1.21673	5	5	6.46979	6.76455	6.61968	6.71582	0.19694	0.167884	2	104.1	80.2	114.1	77.6	74	91.9	102.4	143.6	107.9	104.2
P59998-4	ARPC4	fail	0.937528	0.0930667	0.43152	1.2125	5	5	6.5623	6.68125	6.71016	6.6171	0.156685	0.196402	2	106.3	86.2	110.9	95.1	78	76.5	115.6	134.2	87.2	110
P50395-2	GDI2	fail	0.925734	0.111331	0.431609	1.2122	5	5	6.6102	6.65405	6.75278	6.64144	0.197582	0.226558	14	98	84.2	120.5	107.7	83.1	91.9	106.5	86.1	115	106.9
P17655-2	CAPN2	fail	0.893021	0.163234	0.432187	1.21027	5	5	6.56717	6.63294	6.70382	6.54058	0.337475	0.284405	3	74.6	76.7	119.9	117.5	95.1	68.9	92.1	159.1	88.8	107.4
P30203	CD6	low_pep	1.26197	-0.335677	0.432562	1.20902	5	5	6.29709	6.7616	6.43348	6.76916	0.719995	0.553787	1	39.9	83.8	117.5	126.7	60.4	68.2	157	124.7	143.3	78.6
O94973	AP2A2	fail	0.911848	0.133135	0.433117	1.20717	5	5	6.55149	6.65733	6.70692	6.57378	0.210865	0.292661	7	117.9	87	94.1	72.4	103.9	64.6	90.4	120.5	99.4	149.8
Q99805	TM9SF2	fail	1.28022	-0.356391	0.434363	1.20303	5	5	6.03247	6.71266	6.18023	6.53662	0.330089	0.910328	2	81.3	45.2	82.2	60	66.3	47.7	59.9	319	102.7	135.6
O60551	NMT2	low_pep	1.15371	-0.20628	0.435262	1.20005	5	5	6.27927	6.75578	6.43914	6.64542	0.195623	0.52644	1	87.5	87	91.9	61.4	65.8	66	91.6	251.8	97.8	99
P53990	IST1	fail	0.900577	0.151078	0.43712	1.1939	5	5	6.58657	6.62878	6.73223	6.58116	0.332589	0.244953	2	116.5	82.4	144.3	82.9	71.4	74.5	90.6	121	118.7	97.9
P78417	GSTO1	fail	0.946841	0.0788053	0.438487	1.18939	5	5	6.57217	6.68537	6.72104	6.64223	0.111816	0.184957	10	91.1	93.1	115.6	86.1	92.4	82.7	113.7	132.4	100.6	92.2
O75608	LYPLA1	fail	0.906529	0.141576	0.439141	1.18724	5	5	6.54933	6.64915	6.70401	6.56243	0.133501	0.365224	4	95.3	99.4	105.1	75.4	96	78.1	98.5	181.2	83.6	87.4
O43508-2	TNFSF12	low_pep	0.839831	0.251829	0.440173	1.18386	5	5	6.59194	6.5384	6.76285	6.51102	0.536542	0.439093	1	88.2	174.9	82.5	78.7	83.4	82.2	101.6	55.9	93.3	159.3
O75888	TNFSF13	low_pep	0.839831	0.251829	0.440173	1.18386	5	5	6.59194	6.5384	6.76285	6.51102	0.536542	0.439093	1	88.2	174.9	82.5	78.7	83.4	82.2	101.6	55.9	93.3	159.3
P02786	TFRC	fail	0.887885	0.171555	0.440642	1.18232	5	5	6.54871	6.62571	6.69646	6.5249	0.32765	0.340874	23	136.1	72	113.3	82.3	78.7	67.5	84.4	121.4	85.5	158.8
O14672	ADAM10	fail	1.09759	-0.134342	0.441952	1.17804	5	5	6.47442	6.75673	6.62845	6.76279	0.0699071	0.364719	7	101.8	86.8	93.8	78.9	85	98.2	117.8	73.3	127.2	137.1
P01024	C3	fail	1.34206	-0.42445	0.44367	1.17244	5	5	6.22185	6.72697	6.37526	6.79971	0.157539	1.16731	12	71.8	71.3	71.1	77.8	81.8	270.9	82.4	66.5	144	62.4
A8MUU1	FABP5P3	low_pep	0.760394	0.395182	0.443985	1.17142	5	5	6.63465	6.38602	6.78386	6.38868	0.469317	0.992045	1	176.4	70.7	111.1	79.8	87.6	204.8	76.2	53.9	69	70.5
P61604	HSPE1	low_pep	1.15567	-0.208726	0.444699	1.1691	5	5	6.31693	6.78155	6.46574	6.67447	0.291004	0.502402	1	64.1	80.5	79	99.5	79.4	56.3	89	184.7	112.2	155.2
Q9Y6E0	STK24	fail	1.04479	-0.0632102	0.445911	1.16517	5	5	6.5137	6.7514	6.66766	6.73087	0.0782996	0.157974	2	94.9	94.4	89.9	87.1	90.8	88.7	119.7	98.4	112.6	123.4
O00506	STK25	fail	1.04479	-0.0632102	0.445911	1.16517	5	5	6.5137	6.7514	6.66766	6.73087	0.0782996	0.157974	2	94.9	94.4	89.9	87.1	90.8	88.7	119.7	98.4	112.6	123.4
Q9P289	STK26	fail	1.04479	-0.0632102	0.445911	1.16517	5	5	6.5137	6.7514	6.66766	6.73087	0.0782996	0.157974	2	94.9	94.4	89.9	87.1	90.8	88.7	119.7	98.4	112.6	123.4
P05556-2	ITGB1	fail	1.10521	-0.144325	0.446913	1.16193	5	5	6.45554	6.75774	6.60047	6.74479	0.231679	0.33035	18	100.5	66.5	109.4	79.3	89.8	80.6	108.6	88.7	138.9	137.6
M0R2J8	DCDC1	low_pep	0.87127	0.198809	0.447053	1.16148	5	5	6.61296	6.60349	6.74468	6.54587	0.464266	0.305913	1	68.1	73.1	120.6	132.2	113.2	89.7	75.2	99.6	105.9	122.2
Q9NT62	ATG3	low_pep	0.861339	0.215346	0.449733	1.15286	5	5	6.58152	6.58466	6.72068	6.50533	0.535999	0.28262	1	79.3	69.2	77.4	124.8	152	60.7	104.3	108.8	86	137.5
P35998	PSMC2	fail	1.16517	-0.220544	0.451488	1.14724	5	5	6.27907	6.78357	6.44791	6.66845	0.355926	0.511406	5	92.1	93.3	69.5	50.1	94.4	62.9	119.5	198	75.1	145.2
Q9Y3F4	STRAP	fail	0.919284	0.121417	0.451926	1.14584	5	5	6.54198	6.66914	6.69449	6.57307	0.122132	0.320913	3	93.3	93	88.6	90.3	101.2	72.1	95.7	173.5	84.9	107.4
O43493	TGOLN2	fail	1.25464	-0.327275	0.452788	1.14309	5	5	6.07062	6.72991	6.22991	6.55718	0.264259	0.888917	2	69.3	70.5	52.8	79	67.3	63.7	52.5	317.6	98.5	128.8
P19256	CD58	low_pep	0.879727	0.184872	0.453033	1.14231	5	5	6.60649	6.60549	6.73966	6.55479	0.453154	0.263404	1	66.8	76.9	117.5	133.9	108.7	69.4	87.5	104.9	119.2	115.3
Q13576-3	IQGAP2	fail	1.04518	-0.0637552	0.454451	1.1378	5	5	6.49614	6.75893	6.65518	6.71894	0.161114	0.0832439	6	102.8	102.3	87.1	79.6	82.2	87.9	117.1	112	100.9	128.1
Q9UBQ7	GRHPR	low_pep	0.919638	0.120862	0.454513	1.13761	5	5	6.57133	6.66314	6.72084	6.59998	0.258843	0.226324	1	81.8	107.3	110.9	103.5	77.2	77.3	97.8	149.2	101.7	93.2
P19878	NCF2	fail	1.13378	-0.181138	0.455967	1.133	5	5	6.33274	6.77513	6.49614	6.67727	0.249711	0.452736	11	96.7	89.8	85	55	83.8	72.2	121.7	206.2	77.6	112.1
O00468	AGRN	fail	1.15518	-0.208121	0.455969	1.13299	5	5	6.43021	6.7892	6.58277	6.79089	0.181852	0.56554	7	100.3	78.5	76.2	92	86.4	130.3	81.8	92.9	150.7	110.9
P78417-3	GSTO1	fail	0.949183	0.0752416	0.456537	1.1312	5	5	6.57065	6.68723	6.71968	6.64444	0.112839	0.183069	9	91.3	93.2	115.8	85.5	92.1	82.6	114	132.1	100.9	92.6
P53634-3	CTSC	fail	1.14205	-0.191625	0.456626	1.13092	5	5	6.39586	6.76677	6.54438	6.73601	0.151102	0.526549	2	91.4	70.2	98.4	75.6	88.7	58.6	106.5	105.9	159	145.7
O94804	STK10	fail	1.06015	-0.0842704	0.457692	1.12755	5	5	6.49834	6.7575	6.65448	6.73875	0.130498	0.203203	4	101.7	97.2	88.6	86.3	79.9	94.6	122.2	91.6	106.4	131.6
P36222	CHI3L1	fail	1.34916	-0.432064	0.458793	1.12408	5	5	5.97085	6.67977	6.11741	6.54948	0.724227	1.00817	2	115.8	32.8	97.9	43	60.7	88.6	46.7	324.7	118.9	70.9
P08237-2	PFKM	low_pep	1.06992	-0.0975051	0.459544	1.12172	5	5	6.44939	6.77312	6.6084	6.7059	0.162098	0.229069	1	94.8	95.5	79.5	75.9	93.3	87	112.9	161.6	90.3	109.2
P32119	PRDX2	fail	1.12662	-0.172006	0.461006	1.11714	5	5	6.44509	6.7813	6.58585	6.75785	0.364785	0.337124	5	70	79.1	101.8	121.7	73.2	119.6	103.4	130.1	110.1	90.9
Q07020	RPL18	fail	0.905389	0.14339	0.462573	1.11225	5	5	6.55224	6.65501	6.71197	6.56858	0.263719	0.32118	2	122.6	104.1	80.9	89.7	78.6	75.4	107.7	161.2	78	101.8
Q16473	TNXA	low_pep	0.888595	0.170402	0.463637	1.10893	5	5	6.63669	6.61415	6.79212	6.62171	0.180615	0.460964	1	108.7	109.7	88.3	100.7	92	96.5	95	90.3	141.9	76.8
P22105	TNXB	low_pep	0.888595	0.170402	0.463637	1.10893	5	5	6.63669	6.61415	6.79212	6.62171	0.180615	0.460964	1	108.7	109.7	88.3	100.7	92	96.5	95	90.3	141.9	76.8
P40227	CCT6A	fail	0.926271	0.110494	0.464828	1.10523	5	5	6.55926	6.6775	6.71229	6.60179	0.254776	0.19677	11	79.9	105.5	85.7	98.9	104.4	68.9	101.3	129.8	94.9	130.7
P27797	CALR	fail	1.27835	-0.354278	0.466948	1.09867	5	5	6.12151	6.72575	6.26422	6.6185	0.34231	0.97914	12	57	55.8	100.9	71.3	71.5	41.8	65.2	118	159.4	259.1
Q9NQR4	NIT2	low_pep	0.843407	0.245699	0.469074	1.09211	5	5	6.59677	6.57162	6.74799	6.50229	0.379909	0.615051	1	156.3	79.6	99.1	92.6	74.4	129.6	80.7	143.6	71.4	72.6
P07711	CTSL	low_pep	1.3679	-0.451958	0.469417	1.09106	5	5	6.00837	6.70393	6.15634	6.6083	0.73287	1.1109	1	96.8	39.2	130.5	34.5	64.7	27.9	187.9	134.1	90.2	194.2
P09496-5	CLTA	fail	1.14211	-0.191696	0.473281	1.07923	5	5	6.30521	6.76779	6.46212	6.65381	0.287383	0.491776	2	107.6	67	81.2	58.5	90.3	60	92.3	148.5	92.4	202.2
Q00839	HNRNPU	fail	0.902165	0.148537	0.476269	1.07015	5	5	6.5828	6.65894	6.74908	6.60054	0.374726	0.23899	5	106.8	137.5	77.4	86.2	82.6	97.7	102.9	121.3	81.9	105.5
Q08431	MFGE8	fail	0.761608	0.39288	0.476331	1.06996	5	5	6.59295	6.37372	6.73295	6.34007	0.610264	1.00496	3	130.1	60.1	180.5	59.1	100.5	192.7	62.2	52.7	62.2	99.8
O95297	MPZL1	fail	1.10293	-0.141341	0.477318	1.06698	5	5	6.43035	6.75626	6.57031	6.71165	0.389698	0.166965	2	92.8	59.7	138.1	71.6	87.1	79.3	121.3	107.9	100.1	142.1
P06753-2	TPM3	fail	1.09787	-0.134707	0.478084	1.06466	5	5	6.44077	6.76092	6.58414	6.71885	0.307609	0.263118	13	100.2	68.9	96.3	109.1	68.2	69.6	132.1	112.3	105.3	138
Q8N423	LILRB2	fail	1.08354	-0.115757	0.478993	1.06192	5	5	6.48377	6.77752	6.63373	6.74949	0.120612	0.327058	3	85.2	88	91.5	95	88.1	119.9	93.2	100.9	110.2	127.9
P16455	MGMT	low_pep	0.884183	0.177584	0.479207	1.06128	5	5	6.618	6.61136	6.78598	6.60839	0.41666	0.335651	1	101.8	141.3	77	74.1	111.4	94.7	115.6	98.3	111.3	74.6
P53004	BLVRA	fail	1.08224	-0.114023	0.482061	1.05271	5	5	6.47268	6.77151	6.62758	6.7416	0.134457	0.318648	6	92.1	88.8	88.1	76	100.9	99.2	141.6	122	87.5	103.8
P31641	SLC6A6	fail	1.11263	-0.153976	0.482863	1.05031	5	5	6.41827	6.78585	6.57483	6.72881	0.284391	0.371584	2	125.6	75.3	90.5	66	81	110.4	80.4	146	112.5	112.2
O14818	PSMA7	fail	1.10232	-0.140539	0.483673	1.0479	5	5	6.44206	6.76094	6.58332	6.72386	0.337803	0.262669	4	79.6	76.5	119.7	105.2	64.8	79	109.9	144.9	124.5	95.8
O75083	WDR1	fail	0.938117	0.0921601	0.484946	1.0441	5	5	6.56492	6.68645	6.71574	6.62358	0.0424497	0.278231	15	97.4	93.6	100	92.4	90.3	91.8	106.7	150.6	85.5	91.9
Q9NZN4-2	EHD2	fail	1.14164	-0.191103	0.485072	1.04373	5	5	6.3462	6.76186	6.51219	6.70329	0.486056	0.323358	2	142.5	79	86	47.2	78	81.7	116	97.3	89.2	183
Q9NYL9	TMOD3	fail	1.16986	-0.22634	0.48548	1.04252	5	5	6.30478	6.75834	6.44596	6.6723	0.333571	0.60641	5	62.3	63.6	96.1	89.8	90.3	49.6	95.6	122.2	124.7	205.8
Q9H853	TUBA4B	low_pep	1.10354	-0.142134	0.485561	1.04228	5	5	6.37976	6.77781	6.54343	6.68557	0.302429	0.312252	1	93.7	92.6	68.5	64.1	105.1	69.5	107.8	172.2	90.6	136.1
Q8N370-2	SLC43A2	fail	1.17144	-0.228285	0.486142	1.04055	5	5	6.38966	6.78967	6.54412	6.77241	0.186901	0.673695	3	91.2	83.2	107.6	63.6	79.8	177.7	113.3	107.4	78.3	97.9
Q58FF6	HSP90AB4P	fail	0.939724	0.0896912	0.486538	1.03938	5	5	6.57125	6.69006	6.72895	6.63926	0.23525	0.142309	3	91.1	108.8	85.8	82	111.5	88.5	108.1	129.1	93.9	101.2
O15372	EIF3H	low_pep	1.09988	-0.137344	0.486611	1.03916	5	5	6.39152	6.77271	6.54067	6.67801	0.236649	0.348307	1	72.5	84.8	84	101.2	79.8	63.8	105.2	168.4	95.5	144.8
O00764-2	PDXK	fail	0.938763	0.091167	0.487275	1.03719	5	5	6.5426	6.68821	6.70262	6.61146	0.192946	0.202849	4	101.8	109.2	93	73.7	92.4	70.3	105.7	134.4	90.8	128.6
Q63HN8-5	RNF213	fail	1.08029	-0.111415	0.488173	1.03454	5	5	6.45253	6.77344	6.61417	6.72558	0.212601	0.268992	2	93.8	103.4	77.8	73.9	92.4	90.2	129.3	108.1	85.3	145.7
Q14574	DSC3	low_pep	1.22068	-0.287685	0.488309	1.03413	5	5	6.30179	6.80039	6.4542	6.74189	0.20482	0.861585	1	81.9	76.6	72.5	94.1	71.4	203.9	81.7	150.5	72	95.3
Q9Y4Z0	LSM4	fail	1.07211	-0.100448	0.490773	1.02687	5	5	6.42237	6.76431	6.57673	6.67717	0.121406	0.286356	2	88.9	85.2	97.2	69.2	91.1	74.7	98.5	179.8	97	118.3
P06396-2	GSN	fail	1.22504	-0.292832	0.493029	1.02026	5	5	6.22592	6.76032	6.37418	6.66701	0.791592	0.452139	20	162.6	44.5	124.1	51.2	51.1	93.6	69.7	168.3	105.3	129.5
P04234	CD3D	low_pep	1.26419	-0.338218	0.49351	1.01885	5	5	6.2917	6.74514	6.43706	6.77528	0.342381	0.996966	1	76.8	70.6	87.6	107.3	57.9	221.8	147.6	94.2	73.7	62.5
P22392	NME2	fail	0.933552	0.0991982	0.494636	1.01556	5	5	6.59066	6.65986	6.73041	6.63121	0.286513	0.118371	7	83.1	84.2	136.3	105.7	82.5	83.7	112.6	98	104.9	109.1
Q08431-3	MFGE8	fail	0.763606	0.3891	0.495325	1.01355	5	5	6.57844	6.36439	6.71833	6.32923	0.645077	1.03312	2	132.5	57.8	181.3	56.9	100.9	196.1	61.6	51.5	60.3	101.2
P55209	NAP1L1	low_pep	0.891873	0.165089	0.496177	1.01107	5	5	6.60084	6.62667	6.73874	6.57365	0.477206	0.201028	1	59.1	92.3	114	127.8	108.4	85.5	84.3	104.3	106.3	117.9
O60449	LY75	fail	1.17901	-0.237575	0.497931	1.00598	5	5	6.37382	6.74956	6.5093	6.74687	0.703487	0.255125	2	63.5	78.5	143.2	129.6	42.4	93.8	132.1	93	114	109.8
P55036	PSMD4	fail	1.12298	-0.167331	0.497933	1.00598	5	5	6.35153	6.76906	6.50865	6.67599	0.261295	0.457737	2	72.1	88.5	81.1	67.4	104.1	55.7	106.9	139.8	101.2	183.2
Q9H0C2	SLC25A31	fail	1.14068	-0.189892	0.503518	0.989885	5	5	6.34634	6.77757	6.49128	6.68117	0.263067	0.546165	2	79.6	68.8	83.5	105.1	74.2	68	70	159	129.4	162.3
P22392-2	NME2	fail	0.933073	0.0999386	0.503731	0.989276	5	5	6.59014	6.65851	6.72987	6.62993	0.29524	0.121364	8	81.8	85.2	136	107.2	81.7	82.7	112.7	97.8	105.6	109.3
O60701-3	UGDH	fail	1.17673	-0.234783	0.504903	0.985923	5	5	6.17489	6.69956	6.32649	6.56127	0.172557	0.731976	2	71	62.9	76.2	68.7	84.2	65.4	75.3	321.1	91.1	84.2
P49913	CAMP	low_pep	1.11882	-0.161978	0.505229	0.984992	5	5	6.45651	6.75197	6.60312	6.7651	0.282714	0.43553	1	70.3	91.8	110.7	97.5	75	87.2	112.5	79.4	155.1	120.4
P19440-2	GGT1	low_pep	0.918038	0.123374	0.505396	0.984515	5	5	6.58738	6.64314	6.72498	6.60161	0.307887	0.248492	1	86.8	71.5	136	93.4	104.3	79.9	97.9	130.3	114.2	85.7
O95976	IGSF6	low_pep	1.08921	-0.123279	0.505442	0.984382	5	5	6.46944	6.75239	6.61908	6.74236	0.166278	0.358731	1	81.1	89.5	113.2	80.6	82.5	106.4	114.9	73.8	106.5	151.6
P06753-6	TPM3	fail	1.09252	-0.127657	0.505834	0.983263	5	5	6.44352	6.75697	6.58639	6.71405	0.31239	0.26527	10	100.4	68.1	97.1	109.5	68.7	68.7	130	111.7	106.5	139.3
O00571	DDX3X	low_pep	0.920057	0.120205	0.506191	0.982246	5	5	6.56644	6.67926	6.72451	6.6043	0.199475	0.330737	1	96.7	108.4	83.6	85.8	101.7	100.8	92	149.1	81.6	100.2
O15523	DDX3Y	low_pep	0.920057	0.120205	0.506191	0.982246	5	5	6.56644	6.67926	6.72451	6.6043	0.199475	0.330737	1	96.7	108.4	83.6	85.8	101.7	100.8	92	149.1	81.6	100.2
P30154	PPP2R1B	fail	1.07845	-0.108962	0.507631	0.978147	5	5	6.43634	6.7698	6.59765	6.70661	0.235326	0.260873	2	91.1	98.8	83.1	65	100.2	75.3	129.6	144.7	89.3	122.7
Q14141	SEPTIN6	fail	0.924636	0.113042	0.507961	0.977211	5	5	6.56324	6.66751	6.71417	6.60113	0.248642	0.266909	4	84.2	106	93.6	110.8	81.7	64.2	98.9	138.5	110.8	111.4
P62070	RRAS2	fail	0.792368	0.335758	0.509715	0.972238	5	5	6.59412	6.42363	6.75306	6.4173	0.936955	0.553224	2	91.7	168	81.7	178.8	37.4	118.7	101.5	83.8	82.3	56.1
P61081	UBE2M	fail	0.93615	0.0951881	0.511053	0.968456	5	5	6.54209	6.67927	6.69495	6.59977	0.0928329	0.295231	2	90.6	97.5	100.6	83.6	94.6	78.2	99.8	170.9	89.7	94.5
Q00610	CLTC	fail	1.10539	-0.14456	0.511686	0.966669	5	5	6.35124	6.77062	6.51014	6.6547	0.23364	0.408655	50	103.8	77.7	85.7	58.7	89.4	70.5	92.5	184.5	84.4	152.8
P60174	TPI1	fail	1.04466	-0.0630365	0.511721	0.96657	5	5	6.51427	6.749	6.66017	6.7232	0.163011	0.124773	12	81.2	84.9	104.4	96.7	91.7	88.8	120.1	103.9	108	120.3
P61020-2	RAB5B	fail	0.930264	0.104288	0.513043	0.962848	5	5	6.59792	6.66992	6.75114	6.64685	0.0716451	0.333099	3	101.4	101.4	99.3	90.3	92.5	112.2	107.6	81.2	90.7	123.1
P04350	TUBB4A	fail	1.14559	-0.196086	0.514206	0.959583	5	5	6.27496	6.76232	6.44009	6.63618	0.418132	0.487757	17	105	75.1	68.7	48.4	106.2	66.6	93	220.6	82.1	134.4
Q58FF7	HSP90AB3P	fail	1.06538	-0.0913629	0.514274	0.959392	5	5	6.46416	6.76875	6.62342	6.71478	0.267595	0.134262	9	89.6	95.7	75.8	73.3	112.6	87.7	112.2	143.8	98.6	110.5
Q6E0U4	DMKN	fail	1.21657	-0.282824	0.514362	0.959143	5	5	6.33513	6.76963	6.46905	6.75188	0.571322	0.730003	2	85	56.1	110.8	127.8	50.8	140.9	63.6	104.4	151.5	109.1
P07686	HEXB	fail	1.17672	-0.234773	0.516339	0.953611	5	5	6.32902	6.74227	6.47661	6.71138	0.392659	0.666109	6	103.6	57.1	112.9	57.6	87.3	46	141	100.5	141.3	152.7
P07737	PFN1	fail	0.943638	0.0836939	0.51924	0.945525	5	5	6.57907	6.674	6.72313	6.63943	0.17819	0.212885	9	89.7	87	113.3	106.3	85	72.8	121.6	118	108	98.4
P34897	SHMT2	fail	1.20904	-0.273867	0.519438	0.944977	5	5	6.04309	6.65156	6.21269	6.48656	0.274001	0.866589	2	71.4	89.6	60.3	56.4	57.3	58	69.6	372	82.7	82.7
Q8N0Y7	PGAM4	fail	1.03534	-0.0501067	0.519908	0.943671	5	5	6.50114	6.75351	6.65721	6.70732	0.123071	0.112113	3	98.1	94.8	98.2	72.5	92.1	88.8	116.3	130.1	97.7	111.4
P12724	RNASE3	low_pep	0.835957	0.258499	0.520173	0.942938	5	5	6.63523	6.5289	6.79287	6.53437	0.264334	0.817767	1	126.6	109.6	85.7	99.9	81.7	181.7	89	80.2	83.9	61.7
P53634	CTSC	fail	1.21692	-0.283236	0.520779	0.941258	5	5	6.28294	6.71935	6.4354	6.71864	0.322351	0.886273	7	92.6	67.1	114	53.6	75.4	41.5	140.7	80.3	185.2	149.6
P07910	HNRNPC	fail	1.1069	-0.146528	0.520842	0.941081	5	5	6.41313	6.78056	6.58016	6.72669	0.472207	0.122997	2	73.8	126.4	59.4	83.2	97.5	79.5	115.3	122.6	101.5	140.8
Q03154	ACY1	fail	0.863901	0.211062	0.522256	0.937172	5	5	6.57029	6.56329	6.73006	6.519	0.370514	0.600171	2	79.1	124.4	77.8	89.9	112.6	72.7	140.8	62.9	68.7	171
P30044-4	PRDX5	low_pep	1.06085	-0.0852243	0.523139	0.934735	5	5	6.48295	6.75642	6.63833	6.72356	0.156929	0.238412	1	95.5	98.4	88.7	90.5	75.9	72.3	120.9	124.8	122.1	110.9
Q8IYS5	OSCAR	fail	1.16815	-0.224227	0.525073	0.929409	5	5	6.39985	6.73569	6.54774	6.77197	0.145922	0.740317	2	83	73.7	88.2	88.7	89.7	103.1	89.5	57.8	191.5	134.6
Q58FF3	HSP90B2P	fail	1.12499	-0.169915	0.526081	0.926644	5	5	6.36849	6.76299	6.52073	6.69065	0.0742559	0.568395	3	80.9	80.8	86.8	80.6	84.2	64.1	76.8	113.8	141.3	190.9
P50225	SULT1A1	fail	0.778089	0.361992	0.527469	0.922841	5	5	6.52605	6.37291	6.68954	6.32755	0.847507	0.885109	3	257	81.2	79	81.3	49.6	167.9	65.9	97	66	55.2
P09603	CSF1	low_pep	0.833791	0.262242	0.530689	0.914062	5	5	6.52891	6.48249	6.65895	6.39671	0.748385	0.490685	1	86.7	55.6	242.6	61.8	92.9	96.3	61	129.8	88.2	85
P55263	ADK	fail	0.919654	0.120838	0.531099	0.912947	5	5	6.57174	6.66491	6.7351	6.61426	0.305782	0.277283	3	94.9	131.3	90.2	77.6	89.3	85	125.3	128.1	82.3	95.8
P52788-2	SMS	fail	0.903027	0.14716	0.5311	0.912944	5	5	6.55276	6.63918	6.70584	6.55868	0.316155	0.390835	2	71	110.8	106.2	81.2	107.5	56.4	122.1	125.1	84.6	135
Q9Y2Q3-2	GSTK1	fail	1.09548	-0.131568	0.532454	0.909272	5	5	6.37875	6.76774	6.54487	6.67644	0.319145	0.31861	3	110.5	93.6	78.9	55	88.9	68.9	108.2	177	91.1	127.8
P01889	HLA-B	fail	1.31843	-0.398825	0.533662	0.906001	5	5	5.988	6.65396	6.16129	6.56012	0.773913	1.13187	10	35.3	114.5	60.1	42.7	99.3	39.7	203.3	84.8	57.6	262.7
Q9UIW2	PLXNA1	low_pep	0.935546	0.0961203	0.53409	0.904844	5	5	6.55745	6.66684	6.69891	6.60279	0.297911	0.143832	1	84.9	78.2	144.5	81.5	94.8	75.5	93.2	119.3	103.2	125
P46779	RPL28	fail	0.880953	0.182862	0.535098	0.902124	5	5	6.53342	6.60928	6.70539	6.52253	0.4851	0.403451	3	146.3	122.2	68.6	70.3	79.1	67.1	118.8	158.7	73.5	95.4
O60701	UGDH	fail	1.15831	-0.212023	0.541122	0.885974	5	5	6.18733	6.69826	6.3414	6.55342	0.109545	0.734641	3	75.4	66.7	76.8	66.1	80.5	66.2	71.7	317.6	88.9	90.1
Q15029	EFTUD2	low_pep	1.11363	-0.155272	0.541367	0.885321	5	5	6.34866	6.77484	6.50749	6.66277	0.121272	0.530607	1	86.8	87.9	83	67.1	84.6	100.1	91.9	215.5	70.6	112.5
P30040	ERP29	fail	1.19219	-0.253617	0.54166	0.884542	5	5	6.21768	6.69526	6.36561	6.61923	0.226012	0.860501	2	62.7	67.1	89.5	74.4	81.5	52.6	70.8	79.2	147.6	274.5
P02746	C1QB	fail	1.16062	-0.214893	0.543993	0.878339	5	5	6.41385	6.72471	6.55745	6.77235	0.352557	0.671387	3	59.8	83.4	102.7	100.2	87.8	111.1	111	50	158.4	135.5
P12004	PCNA	fail	1.09777	-0.13458	0.54635	0.872102	5	5	6.4263	6.77459	6.59067	6.72525	0.441814	0.181844	2	72.8	134	73.8	89.4	73.1	87.6	110.6	151.8	105.8	101.1
P13667	PDIA4	fail	1.15078	-0.202615	0.546879	0.870706	5	5	6.31064	6.73966	6.45733	6.65994	0.215682	0.687225	8	66.9	72.9	96.1	82.9	81.1	58	73.5	103	141.9	223.7
Q96BM9	ARL8A	low_pep	1.10262	-0.14093	0.547475	0.869134	5	5	6.3787	6.76391	6.52972	6.67065	0.283826	0.413765	1	78.6	73.7	75.4	80.9	112.9	57.3	102	157.6	105.1	156.6
P05109	S100A8	fail	1.1217	-0.165686	0.54812	0.867435	5	5	6.45425	6.75805	6.59333	6.75901	0.412973	0.422589	10	99.8	66	114.5	113.6	60.5	134.9	106.2	91.6	111.2	101.8
Q96C19	EFHD2	fail	0.923053	0.115515	0.548312	0.866931	5	5	6.57609	6.63667	6.71988	6.60437	0.201292	0.359651	4	103.1	76.8	125.9	86.4	91.8	63	135.8	88.4	100.6	128.2
P42785	PRCP	fail	0.917483	0.124247	0.550311	0.861682	5	5	6.58496	6.63584	6.72955	6.60531	0.144236	0.421593	2	93.6	81.6	106.8	97.9	102.1	63.4	96.4	85.8	137.9	134.5
Q9Y262	EIF3L	fail	0.934985	0.0969851	0.552146	0.856879	5	5	6.53229	6.67498	6.67971	6.58272	0.142516	0.319079	4	86	89.9	104.1	99.3	85	70.2	90.3	173.7	94.9	106.6
O75351	VPS4B	fail	0.937322	0.0933838	0.552538	0.855855	5	5	6.53971	6.67754	6.69797	6.60459	0.294183	0.164032	4	130.3	89.6	102	63.9	91.6	75.6	103.1	137.7	90.5	115.7
Q16181	SEPTIN7	fail	1.06462	-0.0903398	0.553652	0.852949	5	5	6.44241	6.7626	6.60035	6.69069	0.200315	0.258186	8	95.2	99.1	79.3	89.5	74.3	69.1	117.3	156.4	97.1	122.6
Q9UJU6-5	DBNL	fail	1.06544	-0.091445	0.554078	0.851838	5	5	6.47521	6.74442	6.63046	6.72191	0.113164	0.311208	2	95.3	96.1	94.6	82.8	77.7	76.7	133.1	85.7	107.9	150.1
Q92882	OSTF1	fail	0.934873	0.0971581	0.554513	0.850707	5	5	6.56517	6.66686	6.71892	6.62176	0.255277	0.242688	5	108.7	89.2	116.2	64.6	104.6	78.3	130.3	113	86.5	108.6
Q02413-2	DSG1	fail	1.2327	-0.301818	0.555042	0.849331	5	5	6.28034	6.73901	6.42628	6.7281	0.360425	1.0347	4	67.4	68.3	69	110.4	80.9	257.3	75	107.8	87.5	76.4
P13747	HLA-E	fail	1.40026	-0.485692	0.555043	0.849327	5	5	5.88453	6.58329	6.05761	6.54331	1.06609	1.40439	3	21.9	151.3	62.4	56.5	61.6	24.8	294.3	81.4	84.7	161.1
P52790	HK3	fail	1.10287	-0.141265	0.555127	0.849111	5	5	6.43528	6.76852	6.59263	6.73389	0.424176	0.288419	10	140.9	69.1	85.9	59.4	97.7	117.8	99.7	122.7	101.9	104.9
Q9H3G5	CPVL	fail	1.20944	-0.274341	0.556199	0.846328	5	5	6.2605	6.72843	6.41877	6.69311	0.277797	0.959512	5	71.2	83.5	95.7	53.2	87.5	33.3	152.8	103	157.8	162.1
P26038	MSN	fail	1.06166	-0.0863261	0.55887	0.839414	5	5	6.49499	6.74373	6.64131	6.72764	0.21073	0.236165	38	92.3	83.7	110.6	98.4	71	78.3	126	98.6	121.2	119.9
P29401	TKT	fail	0.959	0.0603973	0.559489	0.837819	5	5	6.58384	6.68639	6.73157	6.67117	0.0727067	0.209547	14	95	90.1	109.6	93.8	92.3	89	124.8	90.7	104.1	110.5
Q56UQ5	Q56UQ5	fail	0.957239	0.0630495	0.560379	0.835525	5	5	6.58708	6.6898	6.73756	6.67451	0.0727283	0.22039	2	99.5	91.6	107.2	83.9	100.2	96.6	114.3	104.4	109.5	92.9
P13693-2	TPT1	fail	0.957239	0.0630495	0.560379	0.835525	5	5	6.58708	6.6898	6.73756	6.67451	0.0727283	0.22039	2	99.5	91.6	107.2	83.9	100.2	96.6	114.3	104.4	109.5	92.9
P19878-4	NCF2	fail	1.09581	-0.131993	0.560863	0.83428	5	5	6.37175	6.75984	6.53428	6.66627	0.236654	0.425025	9	99.3	91.7	87.1	57.7	85.1	72.4	120.9	197.3	78.9	109.7
Q00839-2	HNRNPU	fail	0.912988	0.131332	0.560963	0.834023	5	5	6.56839	6.66404	6.73651	6.60518	0.402605	0.268925	4	107	140.7	75.5	82.6	82	99.2	104.6	126	80.5	101.9
P0DMM9-3	SULT1A3	low_pep	0.838938	0.253363	0.56167	0.832205	5	5	6.57326	6.49546	6.74274	6.48937	0.715151	0.603492	1	216.6	95.2	54.2	83.9	83.5	137.3	97.6	85.6	83.4	62.5
P0DMN0	SULT1A4	low_pep	0.838938	0.253363	0.56167	0.832205	5	5	6.57326	6.49546	6.74274	6.48937	0.715151	0.603492	1	216.6	95.2	54.2	83.9	83.5	137.3	97.6	85.6	83.4	62.5
P35998-2	PSMC2	fail	1.10065	-0.138361	0.565561	0.822244	5	5	6.36102	6.76681	6.52709	6.66545	0.309906	0.412888	3	90.9	99.3	74.8	57	97.5	68.6	116.9	185.5	78.7	130.8
O60701-2	UGDH	fail	1.14156	-0.191012	0.565588	0.822177	5	5	6.21987	6.70533	6.37371	6.56472	0.118871	0.702772	2	76.8	68.3	76.7	68.4	83.6	67.5	72	303.5	90.5	92.7
Q99653	CHP1	fail	0.967741	0.0473074	0.567802	0.816541	5	5	6.56647	6.70524	6.71232	6.66501	0.127814	0.12325	4	88.2	87.1	111.6	95.3	93.6	89.1	100.1	118.5	109.8	106.6
O14672-2	ADAM10	fail	1.07192	-0.100198	0.572039	0.805815	5	5	6.49269	6.74174	6.64649	6.74669	0.0818001	0.371413	5	104.4	87.3	90.7	83.3	86	100.6	115.7	71.2	123.2	137.5
P06733	ENO1	fail	0.964316	0.0524228	0.573021	0.803341	5	5	6.56375	6.69677	6.71138	6.65896	0.126342	0.154392	17	89.5	92.2	113.9	93.4	86.3	79.3	123.2	115.7	99.6	106.7
P01857	IGHG1	fail	0.925986	0.110938	0.573352	0.802507	5	5	6.61583	6.64571	6.7712	6.66026	0.191994	0.376415	12	95	115.4	93.6	97.5	90.7	103	116.9	73.8	118.6	95.5
P05387	RPLP2	fail	1.18354	-0.243108	0.574037	0.800785	5	5	6.2032	6.7202	6.3486	6.59171	0.454455	0.808724	3	46	73.1	83.6	89.3	86.5	42.1	78	139.9	115.1	246.4
Q13813	SPTAN1	low_pep	0.892323	0.164362	0.576967	0.79344	5	5	6.61824	6.6064	6.75514	6.59078	0.349855	0.526468	1	100.2	74.4	113.6	135.4	79.8	139.8	98.1	90.8	85.8	82.2
P50990	CCT8	fail	1.05966	-0.0836047	0.577206	0.792841	5	5	6.44122	6.76266	6.59685	6.68046	0.193666	0.256922	16	77.8	99.1	83.8	85.3	89.9	69.8	103.5	141.9	97	151.8
P46783	RPS10	fail	1.0991	-0.136325	0.578514	0.789576	5	5	6.40024	6.77039	6.57797	6.7143	0.515717	0.105851	6	113.8	130.2	64.8	54.4	82.3	83.5	105.7	120.1	102.5	142.7
P50281	MMP14	fail	1.09852	-0.135564	0.579594	0.786885	5	5	6.45477	6.72667	6.59442	6.72998	0.411543	0.326053	4	78.2	69.3	157.2	73	83.5	96	134.5	78	109.7	120.6
P61313	RPL15	fail	0.936114	0.0952431	0.581838	0.781311	5	5	6.54744	6.68331	6.70866	6.61342	0.320145	0.187723	3	117.4	113.4	79.4	94.2	71.9	81.6	106.5	139.9	86.2	109.4
Q04941	PLP2	low_pep	1.07503	-0.104379	0.582282	0.78021	5	5	6.45301	6.77281	6.59886	6.70323	0.19966	0.354904	1	96.5	68.3	102.7	80.6	94.6	109.4	80.5	129.9	97.9	139.6
P02788	LTF	fail	1.12767	-0.173347	0.583696	0.77671	5	5	6.41212	6.75378	6.56457	6.73791	0.244077	0.633474	3	89.7	88.5	82.2	102.3	67.1	82.5	80.7	129.4	186.5	91.1
Q99447	PCYT2	low_pep	1.12251	-0.166728	0.584339	0.775123	5	5	6.32713	6.74855	6.47616	6.64289	0.24687	0.605708	1	87.5	63.6	95.5	65.6	95.7	47.1	128.1	170.2	88.2	158.7
Q15149	PLEC	fail	1.07451	-0.103675	0.584978	0.773547	5	5	6.39076	6.75803	6.54831	6.65198	0.131603	0.385592	38	97.9	83.6	79.3	72.5	88.4	75	91.9	203.2	88.9	119.3
P13284	IFI30	fail	1.06999	-0.0975991	0.586176	0.770595	5	5	6.44367	6.74993	6.59345	6.69105	0.210661	0.322019	3	96.2	72.7	80.3	87.4	101.8	63.9	118.8	111.5	105.2	162.2
P49207	RPL34	fail	0.930883	0.103329	0.586552	0.769669	5	5	6.57153	6.66933	6.73471	6.63138	0.35008	0.209174	3	105.5	127.3	74.6	96.5	80.5	80.7	128	103.2	90.2	113.6
P28799-3	GRN	fail	1.13307	-0.180239	0.592114	0.756054	5	5	6.28649	6.74483	6.44731	6.62755	0.397445	0.603089	6	125.9	65.9	64.7	61.7	87.5	53.6	77.4	156.5	112.6	194.1
P25789	PSMA4	fail	1.07052	-0.098316	0.592747	0.754513	5	5	6.4821	6.74636	6.62183	6.72014	0.328363	0.218954	6	80.6	76	119.6	111	70.2	85.1	109.4	125	124.7	98.3
Q12846-2	STX4	fail	0.969952	0.0440152	0.59445	0.750372	5	5	6.54191	6.70692	6.68813	6.64412	0.115876	0.134488	3	93.7	81.5	111.5	88.6	93.1	75.4	98.9	125.4	104.2	127.7
Q9UHL4	DPP7	low_pep	1.08684	-0.120134	0.595754	0.74721	5	5	6.42097	6.75559	6.57455	6.69468	0.12993	0.468597	1	81	93	94.8	82.6	78.3	54.7	106.1	143.4	135.1	131
Q92526-2	CCT6B	fail	1.09616	-0.13246	0.595983	0.746656	5	5	6.35808	6.76183	6.51756	6.65002	0.268129	0.464706	3	71.9	99	72.6	77.7	92.5	59.1	107.7	165.4	83.9	170.4
P09493	TPM1	fail	1.07858	-0.109137	0.597808	0.742247	5	5	6.45227	6.7441	6.59277	6.70191	0.363747	0.255108	2	101	65.6	101.8	114.6	66.6	69.8	129.9	108.9	104.1	137.7
P02792	FTL	fail	1.16079	-0.215105	0.597908	0.742004	5	5	6.32411	6.72646	6.45985	6.67496	0.556808	0.676162	2	50.4	72.9	129.4	107.5	64.6	45.4	105.1	122.3	159	143.5
P01308	INS	fail	1.15407	-0.206731	0.598608	0.740317	5	5	6.42059	6.71222	6.58137	6.7881	0.209699	0.816977	2	112.3	89.8	78.7	71.4	81.4	170.8	142.3	56.6	119.8	76.9
P42679	MATK	low_pep	1.08292	-0.114923	0.599078	0.739185	5	5	6.41772	6.7651	6.58402	6.69894	0.386408	0.266678	1	123.4	93.8	87.4	51.3	88	92.1	116.7	152.9	83.3	111.2
Q9Y2Q3	GSTK1	fail	1.08056	-0.111773	0.600836	0.734956	5	5	6.38865	6.761	6.55573	6.6675	0.330405	0.318435	4	111.1	97.4	78.7	55.1	88	69.7	107.7	172.9	88	131.4
Q8NHW5	RPLP0P6	fail	1.10018	-0.137734	0.601642	0.733022	5	5	6.33463	6.75488	6.49424	6.63197	0.178417	0.537921	4	81.6	94.8	74.7	78.8	75.2	54.3	88.3	193.8	99.2	159.4
Q9H4E5	RHOJ	low_pep	1.04008	-0.0566991	0.602359	0.731304	5	5	6.49415	6.74424	6.65011	6.70681	0.196888	0.12603	1	116.3	87	100.5	70.1	83.5	80.3	121.4	109.8	104.5	126.6
P17081	RHOQ	low_pep	1.04008	-0.0566991	0.602359	0.731304	5	5	6.49415	6.74424	6.65011	6.70681	0.196888	0.12603	1	116.3	87	100.5	70.1	83.5	80.3	121.4	109.8	104.5	126.6
P16152-2	CBR1	fail	0.928198	0.107495	0.602666	0.730569	5	5	6.53093	6.6525	6.67804	6.57055	0.229862	0.379381	2	75.7	89.9	113.6	84.5	103.5	68.6	110.5	179.6	86.3	87.7
O75828	CBR3	fail	0.928198	0.107495	0.602666	0.730569	5	5	6.53093	6.6525	6.67804	6.57055	0.229862	0.379381	2	75.7	89.9	113.6	84.5	103.5	68.6	110.5	179.6	86.3	87.7
Q99460	PSMD1	fail	1.08694	-0.12027	0.605241	0.724419	5	5	6.3649	6.75321	6.52069	6.64096	0.106341	0.488464	5	82.1	87	92.1	69.4	83.3	54.6	96.4	180.9	98.6	155.6
Q9UJW0	DCTN4	low_pep	1.03977	-0.0562613	0.607011	0.720205	5	5	6.48591	6.75487	6.63765	6.69391	0.148701	0.182002	1	80.7	91.9	94.3	84.4	98	82.9	94.2	119	107.7	146.8
Q15233	NONO	fail	1.08474	-0.117349	0.608222	0.717329	5	5	6.36366	6.7557	6.52087	6.63822	0.203442	0.447856	2	73.1	94.3	80.4	76	89.9	63.2	97.4	201.4	86	138.2
P26572	MGAT1	low_pep	0.901813	0.149099	0.608596	0.716443	5	5	6.59451	6.58097	6.74333	6.59424	0.42319	0.460811	1	99.1	77.4	107.4	67	152.7	98	127	55.9	99.9	115.7
Q13740-4	ALCAM	fail	0.967783	0.0472447	0.609404	0.71453	5	5	6.55874	6.71062	6.71153	6.66429	0.140254	0.140754	4	112.7	87.2	88.1	89.3	96.3	93.5	100.2	126.2	102.3	104.2
P62195	PSMC5	fail	1.06391	-0.0893726	0.609413	0.714507	5	5	6.41658	6.76057	6.57716	6.66653	0.207916	0.31316	3	100.8	90.2	83.6	63.6	94.1	73	107.8	168.4	84.2	134.3
P13798	APEH	fail	0.906795	0.141152	0.610565	0.711782	5	5	6.53274	6.61705	6.66423	6.52308	0.517132	0.295546	2	67.9	74.7	142.1	133.9	70.5	64.8	88	152.2	93	112.9
Q02543	RPL18A	fail	1.10144	-0.139396	0.611773	0.708933	5	5	6.32634	6.74842	6.48979	6.62919	0.363687	0.46489	2	101.1	101	77	79.1	53.5	67.7	90.6	221.6	87	121.5
Q9BY32	ITPA	low_pep	0.891579	0.165566	0.612186	0.707958	5	5	6.52491	6.58215	6.66942	6.50385	0.402092	0.5753	1	113.2	74.4	152.3	74.6	69.2	97.8	73.2	187.1	93.9	64.2
Q6DD88	ATL3	low_pep	1.07584	-0.105457	0.615896	0.699242	5	5	6.41919	6.75924	6.56713	6.67259	0.182272	0.413457	1	76.5	80.7	88.6	95.8	87.6	68.9	79.8	139.6	118.5	164
P00558	PGK1	fail	0.93703	0.0938324	0.615946	0.699124	5	5	6.53218	6.67278	6.68951	6.59567	0.176272	0.361406	24	106.6	97.2	101.4	69.2	93.4	83.6	110.3	170.1	79.1	89.1
O75367-3	MACROH2A1	low_pep	0.949032	0.0754716	0.615968	0.699073	5	5	6.5391	6.69604	6.68865	6.61318	0.101401	0.307134	1	98.4	83.3	95.8	87.7	101	91.1	96.8	159.9	80.7	105.3
P25788	PSMA3	fail	1.07353	-0.102363	0.616853	0.697002	5	5	6.45966	6.74323	6.60079	6.70315	0.352937	0.262421	6	78.9	78.8	128.9	101.7	64.8	83.4	105.1	147.8	119.7	91
P78417-2	GSTO1	fail	0.965057	0.0513136	0.620373	0.688793	5	5	6.55679	6.69801	6.7052	6.65389	0.132495	0.179036	7	86.3	92	113.6	86.4	94.9	80.9	116.1	133.3	100.9	95.5
P07195	LDHB	fail	1.07891	-0.109576	0.620828	0.687734	5	5	6.45962	6.74072	6.6026	6.71218	0.335927	0.337595	10	66.3	85.5	102.3	112.7	80.8	69.6	110.1	94.7	132.4	145.6
P62745	RHOB	fail	1.03209	-0.0455735	0.621285	0.686672	5	5	6.5062	6.741	6.65466	6.70023	0.0950652	0.174074	2	91.4	85.9	104.8	91.2	82.7	73.1	119.3	117.1	111.3	123.2
P13693	TPT1	fail	0.967904	0.0470638	0.62291	0.682903	5	5	6.57784	6.69927	6.72804	6.68098	0.0762025	0.191172	3	100.3	88.9	104.1	84.6	101.3	95.3	112.7	104.8	110.3	97.6
Q92841	DDX17	fail	1.06935	-0.0967311	0.622916	0.68289	5	5	6.40207	6.75433	6.55969	6.65643	0.176472	0.384421	4	81.9	94	77.2	79.2	91.9	79.5	98	206.2	86.2	105.9
P26640-2	VARS1	low_pep	1.07527	-0.104698	0.622954	0.682803	5	5	6.37084	6.75428	6.52975	6.63444	0.129109	0.439302	1	86.6	92.6	86.8	68.6	81.3	68.7	91.1	203.8	84.4	136.2
Q6NXT2	H3-5	low_pep	0.917445	0.124306	0.623467	0.681615	5	5	6.6012	6.64224	6.74539	6.62108	0.172515	0.516395	1	96.3	84.9	103.1	112.7	90.8	113.6	79.8	121.3	125.6	72
Q02790	FKBP4	fail	0.960517	0.0581164	0.623486	0.681572	5	5	6.54502	6.69888	6.69108	6.63296	0.18728	0.172413	2	82.3	88.8	99.2	106.1	92.3	71.8	110	136.5	96.1	116.8
P08238	HSP90AB1	fail	1.04537	-0.0640151	0.624003	0.680376	5	5	6.47619	6.75656	6.63451	6.69852	0.261427	0.102548	28	91.5	93.4	79.3	71.7	115.1	81.7	107.8	139.2	101.9	118.3
P09960	LTA4H	fail	0.936459	0.094712	0.625605	0.676676	5	5	6.54874	6.65023	6.69525	6.60054	0.2669	0.320967	16	79.3	86.7	123.5	77	110	64.8	114.5	88.2	100.4	155.6
P61160	ACTR2	fail	0.96317	0.0541383	0.626261	0.675165	5	5	6.53772	6.70063	6.69099	6.63685	0.0982233	0.217963	9	104.6	94.3	99.8	86.6	81.2	68.8	118.2	131.7	94.1	120.8
P04792	HSPB1	fail	0.895119	0.159849	0.626595	0.674396	5	5	6.57217	6.61123	6.73483	6.57499	0.425367	0.564197	9	112.8	100.4	83.4	59.8	138.1	117.5	125.1	79.5	63.9	119.6
Q96HC4	PDLIM5	low_pep	0.946845	0.0787997	0.627454	0.672419	5	5	6.55571	6.67189	6.70818	6.62938	0.064146	0.34326	1	106.5	90.5	100.4	83.3	91.4	71.1	138	93	87.2	138.5
P07741	APRT	fail	1.08183	-0.113472	0.628197	0.670712	5	5	6.36773	6.74519	6.52806	6.64153	0.256476	0.43381	5	95.9	89.9	100.4	55.6	79.8	64.4	112.1	200.8	83.2	117.8
Q9UNF0	PACSIN2	fail	0.952696	0.0699116	0.629478	0.667772	5	5	6.53965	6.67868	6.69093	6.62102	0.179768	0.254607	4	120	80.7	101.3	81	87.7	75.7	109.2	94.2	91.3	158.7
Q14764	MVP	fail	1.10375	-0.142416	0.631238	0.663745	5	5	6.2974	6.71442	6.45016	6.59258	0.255977	0.584651	22	91.7	64.7	89	60	95	56.9	96.4	254.8	90.2	101.3
Q92841-2	DDX17	fail	1.05809	-0.0814638	0.631677	0.662742	5	5	6.43071	6.75423	6.58613	6.6676	0.0998517	0.351653	3	87.9	91.1	83.3	82.7	86.6	85.9	93.7	195.5	92.7	100.5
P11279	LAMP1	fail	1.11636	-0.1588	0.632524	0.660808	5	5	6.30583	6.72533	6.45721	6.61601	0.384711	0.601953	5	106.1	59.9	107	53.3	85.5	47.7	96.5	138	102.7	203.3
P30085	CMPK1	low_pep	0.950927	0.0725938	0.632725	0.660348	5	5	6.5505	6.68451	6.69525	6.62266	0.19295	0.263724	1	81.3	85.5	102.9	102.7	98.5	65.5	99.9	137.2	114.4	112.1
P49961-4	ENTPD1	fail	0.91737	0.124424	0.632822	0.660128	5	5	6.60772	6.6108	6.75055	6.62613	0.265344	0.493422	4	88.3	89.2	102	127.7	86	110.6	122.1	55.8	99.7	118.7
P78536	ADAM17	fail	1.0537	-0.0754677	0.634047	0.657338	5	5	6.51581	6.74373	6.66975	6.74522	0.133042	0.314034	2	112.6	86.5	97.9	77.7	86.6	112.7	120.8	87.9	110.5	106.9
P41250	GARS1	fail	1.12097	-0.164743	0.635823	0.653303	5	5	6.22653	6.68899	6.37348	6.53822	0.252542	0.704591	4	63.4	64.4	87	75.4	87.9	56.3	82.4	298	81.8	103.4
P06744	GPI	fail	0.953179	0.0691806	0.637097	0.650415	5	5	6.57063	6.66883	6.71172	6.64253	0.23052	0.215433	13	93	77.7	130	96.6	85.5	76.9	109.8	88.2	115.2	127.1
O75223-3	GGCT	low_pep	1.08333	-0.115476	0.63859	0.647037	5	5	6.45054	6.76242	6.59721	6.71268	0.350525	0.396253	1	90.4	85.5	118.4	98.1	57	119.8	80.2	111.4	105	134.2
Q12907	LMAN2	fail	1.08579	-0.118751	0.639368	0.645281	5	5	6.39144	6.73006	6.54969	6.66845	0.132916	0.52888	2	100.7	85.1	83.2	69.7	83.9	67.3	83.6	89.7	128	208.7
Q9H4G4	GLIPR2	fail	0.939287	0.0903615	0.640787	0.642083	5	5	6.58198	6.65893	6.74021	6.64985	0.314332	0.273627	6	145	89	89.8	73.3	95	100.8	103.3	83.5	114	106.3
P41236	PPP1R2	low_pep	1.04008	-0.0566918	0.641127	0.641319	5	5	6.46799	6.74646	6.61658	6.67327	0.166569	0.201886	1	96.7	77.4	114.2	75	84.8	77.4	108.2	156	93.6	116.7
P17612	PRKACA	fail	0.974224	0.0376746	0.642211	0.63888	5	5	6.55401	6.70389	6.69915	6.66147	0.171506	0.0322352	3	98	80.6	123.5	86.8	86.5	83.9	108.5	110.9	103.1	118.3
Q9NVA2	SEPTIN11	fail	0.944928	0.0817244	0.642827	0.637499	5	5	6.54591	6.67901	6.69684	6.61511	0.245209	0.289327	3	85.2	103.5	92.8	110.3	78.9	63.6	101.3	142.5	113.5	108.4
Q14141-3	SEPTIN6	fail	0.944928	0.0817244	0.642827	0.637499	5	5	6.54591	6.67901	6.69684	6.61511	0.245209	0.289327	3	85.2	103.5	92.8	110.3	78.9	63.6	101.3	142.5	113.5	108.4
P28062	PSMB8	fail	0.954779	0.0667617	0.64414	0.634553	5	5	6.58767	6.68322	6.73059	6.66383	0.224811	0.214997	2	97.5	82	103.3	118.5	84.1	98.2	107.3	105.2	110	94
P62979	RPS27A	fail	0.925078	0.112353	0.644671	0.633365	5	5	6.55553	6.6442	6.70572	6.59336	0.43963	0.285777	5	152	70.7	122.8	66.9	83.4	99.3	83.8	123.6	102.9	94.6
P62987	UBA52	fail	0.925078	0.112353	0.644671	0.633365	5	5	6.55553	6.6442	6.70572	6.59336	0.43963	0.285777	5	152	70.7	122.8	66.9	83.4	99.3	83.8	123.6	102.9	94.6
P0CG47	UBB	fail	0.925078	0.112353	0.644671	0.633365	5	5	6.55553	6.6442	6.70572	6.59336	0.43963	0.285777	5	152	70.7	122.8	66.9	83.4	99.3	83.8	123.6	102.9	94.6
P0CG48	UBC	fail	0.925078	0.112353	0.644671	0.633365	5	5	6.55553	6.6442	6.70572	6.59336	0.43963	0.285777	5	152	70.7	122.8	66.9	83.4	99.3	83.8	123.6	102.9	94.6
P62913	RPL11	fail	0.910946	0.134562	0.645244	0.632084	5	5	6.4737	6.63403	6.64292	6.50836	0.36788	0.510326	3	114.1	114.2	72.1	63.6	92.8	66	97.2	202.9	68.5	108.4
Q9Y2Q3-4	GSTK1	fail	1.07688	-0.106864	0.646295	0.629735	5	5	6.37976	6.7541	6.54788	6.65474	0.351983	0.35684	3	109.9	98.2	76.4	53.6	90.6	66.6	107.1	176.9	86.6	134.1
P16615	ATP2A2	fail	1.06532	-0.0912803	0.646484	0.629313	5	5	6.41632	6.75402	6.56436	6.65564	0.199742	0.378964	2	74.9	78.1	91.1	85.8	99.4	67.9	84.8	147.7	102.9	167.4
Q9Y624	F11R	fail	1.04227	-0.0597293	0.649007	0.623693	5	5	6.49377	6.74114	6.63545	6.69518	0.264431	0.0994191	8	99.5	67.5	122.3	87.4	82.8	87.8	108.4	107.7	100.2	136.4
P62241	RPS8	fail	0.930486	0.103944	0.649034	0.623635	5	5	6.53596	6.67141	6.70707	6.60313	0.45983	0.174046	4	125.7	132.9	67.1	79.3	77.4	82.3	107	128	84	116.2
P07205	PGK2	fail	0.942282	0.0857694	0.650474	0.620438	5	5	6.53169	6.67586	6.68919	6.60342	0.206826	0.351128	3	106.6	96.3	103.1	66.1	96.9	84.3	113.8	164.1	79.3	89.5
P18124	RPL7	fail	1.06105	-0.0854992	0.651866	0.617353	5	5	6.42818	6.76033	6.59259	6.67809	0.339607	0.226112	4	108.5	108.7	70.8	84.9	66.8	73.6	102.4	149	94.9	140.5
P01732	CD8A	low_pep	0.892791	0.163606	0.652217	0.616576	5	5	6.57828	6.56593	6.73495	6.57135	0.535701	0.569099	1	68.3	145.4	84.9	123.2	76.7	73.8	173.6	90.3	92.8	71.1
Q9UHB9	SRP68	low_pep	0.906509	0.141607	0.655345	0.609673	5	5	6.58805	6.61789	6.73294	6.59133	0.314648	0.606357	1	84.6	84.8	83.8	119.1	115.1	86.6	68	107.8	160.5	89.7
P39023	RPL3	fail	1.108	-0.147959	0.657236	0.605516	5	5	6.34197	6.75176	6.51795	6.66591	0.597481	0.398249	4	132.9	120.5	59.6	70.5	52.2	76.6	127.6	162.2	73.7	124.4
P17693	HLA-G	fail	1.14701	-0.197878	0.658005	0.603829	5	5	6.24368	6.71504	6.3852	6.58308	0.613466	0.741838	2	38.9	76	113.2	79	94.5	46.5	133	181.1	66.9	170.8
P04156	PRNP	fail	0.949833	0.0742549	0.659206	0.601198	5	5	6.58013	6.67178	6.72382	6.64957	0.246711	0.265745	2	108.4	71.2	115.5	84.3	106.7	100.9	119.5	87	91	115.4
P60900-3	PSMA6	fail	0.950141	0.073786	0.660504	0.598362	5	5	6.56742	6.67484	6.70935	6.63556	0.286765	0.220617	5	81.9	88.7	126.3	109.6	76.3	80.3	96.8	122.9	119.9	97.2
Q5T1M5-2	FKBP15	low_pep	0.92262	0.116192	0.662768	0.593424	5	5	6.55313	6.66378	6.71914	6.60295	0.365396	0.442519	1	130.7	106.7	76.6	66.3	103.1	114	108.1	124.1	69.3	101.1
Q14005	IL16	low_pep	0.953131	0.0692541	0.66403	0.590681	5	5	6.58814	6.68792	6.73998	6.67072	0.243562	0.242128	1	91.5	97.8	80.1	106.2	108.3	106	109.4	96	103	101.6
P52565-2	ARHGDIA	low_pep	0.93771	0.0927861	0.664832	0.588939	5	5	6.58003	6.63423	6.71633	6.62354	0.362464	0.285372	1	89.8	75.1	142.7	112.1	74.3	73.8	125.8	85.3	115	106.2
Q9UHY1	NRBP1	low_pep	1.05767	-0.080894	0.665363	0.587786	5	5	6.44646	6.7549	6.60698	6.68788	0.205832	0.346336	1	99.1	94.6	77.2	71.5	97.5	73.4	137.6	139.9	81.5	127.6
Q8TAA3	PSMA8	fail	1.06225	-0.0871224	0.666381	0.585581	5	5	6.4781	6.73469	6.61863	6.70575	0.329141	0.284919	3	80.2	77.9	122.1	107.9	68.4	79.1	111.7	136	126.4	90.2
O75369	FLNB	fail	1.05957	-0.0834823	0.667242	0.583717	5	5	6.45169	6.75838	6.61224	6.69573	0.237737	0.34418	7	117	89.8	75.1	75.1	86.7	104.6	91	167.2	99.2	94.2
P04233	CD74	fail	1.19907	-0.261912	0.66904	0.579835	5	5	5.72656	6.38545	5.88318	6.14509	0.177874	1.308	6	56.1	49.1	60.1	56.5	44.5	37.3	45.6	514.1	69.6	67.1
Q92556	ELMO1	fail	1.04674	-0.0659074	0.67329	0.570699	5	5	6.47947	6.74539	6.63004	6.69595	0.244049	0.23214	2	77.4	86.1	95.5	77.9	114.1	74.7	98.5	111.9	120.5	143.3
Q96KP4-2	CNDP2	fail	0.952261	0.0705717	0.67396	0.569266	5	5	6.56631	6.66583	6.71455	6.64398	0.138058	0.334049	7	84.8	92.9	109.1	90.1	98.7	67.7	129.8	83.6	111.2	132.1
P09960-4	LTA4H	fail	0.942925	0.0847852	0.67408	0.569008	5	5	6.53955	6.65244	6.68642	6.60164	0.2682	0.34175	14	79.2	86.5	123.4	75.6	109	63.4	116	88.4	100.1	158.3
Q969X1	TMBIM1	low_pep	1.10846	-0.148562	0.675458	0.566063	5	5	6.36422	6.68116	6.5046	6.65316	0.37326	0.667385	1	82.5	57.2	124	70.4	92.1	64.4	88.6	64.5	149.6	206.7
Q92542	NCSTN	fail	0.976184	0.0347747	0.676112	0.564666	5	5	6.55778	6.70568	6.70226	6.66749	0.161305	0.0784697	2	98	80.9	115.7	97	83.4	83.5	108.1	114.9	108.6	110
Q9NZM1	MYOF	fail	1.09662	-0.133059	0.680157	0.556061	5	5	6.33255	6.73888	6.48334	6.6164	0.42586	0.550082	10	112	57.6	102.7	53.9	95.2	75.4	65.6	159.8	97.7	180
Q53GL0	PLEKHO1	low_pep	0.905079	0.143885	0.680608	0.555104	5	5	6.54499	6.58809	6.71192	6.56803	0.383437	0.648532	1	99	127.5	92.8	59.3	102.2	81.6	170.4	65.2	67.8	134.1
P31995-2	FCGR2C	fail	1.06662	-0.0930481	0.681049	0.554169	5	5	6.43064	6.71985	6.57288	6.66593	0.288154	0.393761	2	76.8	74	129.3	84.3	77.1	62.6	114.6	93.5	107.9	179.8
P60900-2	PSMA6	fail	0.953658	0.0684554	0.682031	0.552091	5	5	6.56538	6.67712	6.70699	6.63854	0.288422	0.215703	6	82.4	87.5	126.4	110	76	81.2	97.5	123.1	119.2	96.6
P62993-2	GRB2	fail	0.946177	0.0798174	0.683893	0.548157	5	5	6.58462	6.65295	6.73457	6.65475	0.151099	0.394646	2	106.2	93.8	115.7	89.9	78.6	98	136.8	69.6	95.1	116.3
Q14314	FGL2	fail	0.891058	0.166408	0.684279	0.547344	5	5	6.53455	6.51821	6.69873	6.53232	0.490308	0.733372	7	85.6	137.2	128.1	55.5	82	92.4	145.6	38.6	80.9	154
Q9UH17	APOBEC3B	fail	1.16184	-0.216415	0.684706	0.546443	5	5	6.28311	6.69247	6.43594	6.65236	0.616178	0.969732	3	41.8	104.1	115.9	63.6	89.3	93.1	229.8	118.5	49.4	94.5
P61160-2	ACTR2	fail	0.969746	0.0443212	0.684721	0.546411	5	5	6.53208	6.70532	6.68556	6.64124	0.102745	0.211696	8	104.9	94	99.2	86.1	80.6	69.2	117.3	132.6	94.7	121.4
Q15084	PDIA6	fail	1.12191	-0.165955	0.687154	0.541295	5	5	6.25764	6.67902	6.40499	6.57095	0.234766	0.856829	5	68.4	65.6	98.4	68.9	86.2	42.5	73.6	106.6	130.8	259
P08134	RHOC	fail	1.08134	-0.112815	0.687498	0.540572	5	5	6.38598	6.73514	6.54573	6.65855	0.506949	0.32954	6	145.5	67.4	91.2	49.4	92.6	91.2	98.3	180.2	89.5	94.9
P11279-2	LAMP1	fail	1.09367	-0.129174	0.687522	0.540522	5	5	6.32641	6.71712	6.47898	6.60815	0.365805	0.587859	4	107.3	63	105.7	53.6	86.9	48.6	95.4	135	101.4	203.1
P00491	PNP	fail	1.03848	-0.0544755	0.687772	0.539997	5	5	6.51951	6.74302	6.6639	6.71838	0.242118	0.163658	9	81.8	86.9	106.1	110.9	77.7	96.8	111.8	115.3	110.9	101.9
P25789-2	PSMA4	fail	1.05145	-0.0723745	0.688387	0.538708	5	5	6.49752	6.73579	6.63704	6.70941	0.323159	0.216683	5	80.8	76.7	118.1	113.8	72.3	85.2	108.1	123	124	97.9
P31995	FCGR2C	fail	1.06142	-0.0859979	0.689011	0.537402	5	5	6.44401	6.72053	6.58643	6.67243	0.282425	0.367274	3	74.9	76.5	127.9	86.3	79.1	65.6	114.9	90.6	108.9	175.4
P05388	RPLP0	fail	1.07779	-0.10807	0.69027	0.534767	5	5	6.3516	6.74113	6.51095	6.61902	0.192268	0.552229	6	79.4	97.2	75.6	79.7	78.1	51.8	90.1	188.9	99.5	159.7
O94973-3	AP2A2	fail	1.06311	-0.0882858	0.691993	0.531172	5	5	6.40577	6.74187	6.56561	6.6539	0.306159	0.370387	5	121.6	77.8	80.2	61.7	93.6	61.6	95	136.2	105.9	166.4
Q96G03	PGM2	fail	1.0459	-0.0647421	0.693348	0.528348	5	5	6.52364	6.74642	6.67123	6.73597	0.129326	0.329586	3	92.6	85.9	99.5	100.6	82.8	121.9	113.2	97.1	102.1	104.3
Q8N370	SLC43A2	fail	1.08173	-0.11334	0.693923	0.527154	5	5	6.46689	6.74753	6.619	6.73234	0.164723	0.598812	5	94.8	84.2	111.7	69.1	87.9	161.6	111.9	100.4	81.5	96.8
Q9UN37	VPS4A	fail	0.958245	0.0615338	0.695927	0.522992	5	5	6.52536	6.69084	6.68313	6.62159	0.30442	0.150392	3	129	87.3	104.5	62.2	90.6	78.2	104.1	138.5	91.8	113.7
P04632	CAPNS1	fail	0.975454	0.035855	0.696521	0.52176	5	5	6.54591	6.71329	6.69414	6.65829	0.123037	0.155463	3	87.3	89.3	97.7	97.5	95.9	82.5	116.1	113.7	89.3	130.8
Q96FW1-2	OTUB1	low_pep	0.968013	0.046901	0.698595	0.517472	5	5	6.53023	6.70572	6.68436	6.63746	0.166935	0.200937	1	90.7	103.1	110.8	79.1	82.3	77.9	112	145.7	89.1	109.4
Q8N423-4	LILRB2	fail	0.928265	0.107391	0.699311	0.515994	5	5	6.52991	6.60843	6.67603	6.56864	0.23899	0.549987	2	96.6	81.4	134.3	77.9	81.9	98.8	100.5	58.3	80.5	189.8
Q9Y286-3	SIGLEC7	fail	1.05853	-0.0820569	0.699398	0.515815	5	5	6.47139	6.71856	6.61566	6.69772	0.247025	0.386081	3	76.8	77.6	121.7	80	94.8	72.7	108.6	79.6	131.3	157
O43315	AQP9	low_pep	0.481161	1.05541	0.699784	0.515019	3	5	4.75832	3.97615	5.01672	3.96131	3.57073	3.57212	1	406.9	23.2		2.1		523.1	32.8	5.5	3.3	3.1
P59665	DEFA1	fail	0.862985	0.212593	0.700565	0.51341	5	5	6.54834	6.45879	6.70223	6.48963	0.485914	1.08889	2	119.3	97.8	69.5	137.1	64.6	223.3	70.7	69.5	100.4	47.8
P59666	DEFA3	fail	0.862985	0.212593	0.700565	0.51341	5	5	6.54834	6.45879	6.70223	6.48963	0.485914	1.08889	2	119.3	97.8	69.5	137.1	64.6	223.3	70.7	69.5	100.4	47.8
P26599	PTBP1	low_pep	0.930108	0.10453	0.701337	0.51182	5	5	6.51125	6.66834	6.66218	6.55765	0.26281	0.525883	1	117.7	82.6	117.7	77.3	71.4	104.2	81.6	157.2	65.1	125.1
A6NDG6	PGP	low_pep	1.04418	-0.0623731	0.705795	0.502678	5	5	6.45821	6.74085	6.6117	6.67407	0.126596	0.333195	1	89.2	89.6	105.5	71.8	86.8	62.2	127.9	131.4	95.7	139.9
P81605	DCD	fail	1.14194	-0.191487	0.706733	0.500763	5	5	6.31331	6.67208	6.43728	6.62877	0.716143	0.832269	5	69.7	47.1	134.6	135.8	53	72.4	57.2	103.8	194.2	132.1
P31947	SFN	fail	1.03746	-0.0530595	0.709187	0.495762	5	5	6.5005	6.73134	6.64246	6.69552	0.234162	0.198465	4	83.4	76.1	124.3	91.6	84.2	72.3	117.8	111.7	116.2	122.5
Q96CX2	KCTD12	fail	0.940426	0.0886138	0.709959	0.494193	5	5	6.52579	6.63593	6.66927	6.58066	0.295254	0.420837	10	91.8	74.4	139	73.8	94.8	69.3	127.2	82	80.5	167.2
O14818-2	PSMA7	fail	1.05424	-0.0762008	0.710928	0.492225	5	5	6.48538	6.72982	6.62614	6.70234	0.349821	0.272831	2	80.7	80	120.1	113	65.9	81.5	112.2	134	123.8	88.8
P09104	ENO2	fail	0.938457	0.0916379	0.710991	0.492097	5	5	6.54968	6.64545	6.71468	6.62304	0.441538	0.299675	2	133.5	121.2	100.2	72.6	61.3	68.7	125.5	108.6	116.1	92.5
P46459-2	NSF	fail	0.97985	0.0293665	0.711901	0.490251	5	5	6.54357	6.71602	6.69965	6.67029	0.135014	0.10588	7	103.9	96.6	85.4	84.7	97.3	81.7	113.9	107	98.3	131.2
P16520	GNB3	fail	1.06966	-0.0971555	0.712674	0.488685	5	5	6.49418	6.73808	6.64332	6.74047	0.150958	0.548883	2	98.2	76.7	99.5	78.8	100.8	152.5	95.3	80.5	108.7	109
Q6ZU15	SEPTIN14	low_pep	1.04107	-0.0580701	0.718743	0.476452	5	5	6.46419	6.74611	6.61944	6.67751	0.220281	0.269402	1	90.3	97.7	78	99.7	78.2	68.1	119.2	155.6	97.7	115.5
P28066	PSMA5	fail	1.03413	-0.0484144	0.719086	0.475764	5	5	6.50216	6.73915	6.64771	6.69613	0.215232	0.195111	4	83.5	86.6	115.9	97.1	75.2	80.1	101.2	131.6	121.1	107.7
P04899-3	GNAI2	fail	0.964497	0.0521518	0.721694	0.470541	5	5	6.56707	6.67529	6.71707	6.66492	0.109528	0.296432	13	108.7	86.3	110.6	82.9	89.1	80.9	131.6	79.1	106.7	124.1
Q86SG5	S100A7A	fail	0.893389	0.16264	0.722411	0.469108	5	5	6.49884	6.56945	6.64271	6.48007	0.552069	0.819621	3	73.4	97.3	89.5	158.8	59.6	144.6	62.3	174	72.6	67.9
O43865	AHCYL1	low_pep	0.960685	0.0578644	0.723754	0.466428	5	5	6.5202	6.69033	6.67333	6.61546	0.275644	0.221138	1	116.3	82	117.4	63.8	91.2	74.9	111.9	131.6	83.6	127.4
Q96HN2	AHCYL2	low_pep	0.960685	0.0578644	0.723754	0.466428	5	5	6.5202	6.69033	6.67333	6.61546	0.275644	0.221138	1	116.3	82	117.4	63.8	91.2	74.9	111.9	131.6	83.6	127.4
P32119-2	PRDX2	fail	1.05909	-0.0828217	0.723964	0.46601	5	5	6.48511	6.73984	6.62326	6.70609	0.380921	0.333386	2	70.4	77.7	110.9	124.3	76.5	112.9	97.8	135.7	106.5	87.4
P35914	HMGCL	fail	0.962953	0.0544627	0.724511	0.464921	5	5	6.52658	6.70151	6.68059	6.62613	0.207059	0.261528	2	85.6	104.1	85.2	99.8	87.9	81.9	100.3	165.5	91.1	98.6
P07910-3	HNRNPC	low_pep	1.06189	-0.0866371	0.724568	0.464806	5	5	6.44719	6.74505	6.61289	6.69953	0.501751	0.173034	1	70.7	127.5	61	83.7	109.9	78	117.9	105.1	101.4	144.9
P30153	PPP2R1A	fail	0.971032	0.0424088	0.725445	0.463062	5	5	6.52901	6.71172	6.68738	6.64498	0.185721	0.182915	11	97.3	101.7	88.4	74.4	103.2	77.7	114.3	135.2	88.1	119.6
P59998	ARPC4	fail	0.96748	0.0476961	0.725575	0.462803	5	5	6.53523	6.70196	6.68414	6.63644	0.190739	0.222832	5	105.9	86.9	111.2	92.5	72.5	82.8	115.4	139.8	84	109
Q13838	DDX39B	fail	1.0572	-0.080253	0.725916	0.462125	5	5	6.38607	6.72992	6.54734	6.62759	0.191171	0.455706	2	89.2	99.9	75.8	76.5	79.2	74.7	97.4	226.1	86.5	94.7
Q15942	ZYX	fail	0.975466	0.0358362	0.726959	0.460055	5	5	6.53345	6.71054	6.68528	6.64945	0.141485	0.170497	4	107	83.3	101.5	76	99.2	80.4	114.2	116.9	87.8	133.7
Q14847-3	LASP1	fail	1.04323	-0.0610506	0.727288	0.459401	5	5	6.50453	6.72979	6.65676	6.71781	0.128128	0.35554	6	111.5	82.3	94.3	83.2	85.7	87.1	153.8	91.9	94.4	115.9
P07477	PRSS1	low_pep	1.08704	-0.120407	0.729063	0.455885	5	5	6.35251	6.70869	6.49146	6.61187	0.391788	0.640099	1	59.1	67.4	99.2	102.9	89.6	90.9	64.8	94.9	94.7	236.5
P60983	GMFB	fail	0.94802	0.0770111	0.730047	0.453938	5	5	6.51307	6.67831	6.68207	6.60506	0.42009	0.23599	2	136	118.2	81.6	67.2	72.1	76.7	113.3	139.8	82.3	112.7
Q68EM7	ARHGAP17	low_pep	1.09877	-0.13589	0.730549	0.452947	5	5	6.40446	6.74825	6.5613	6.69719	0.197661	0.828637	1	81.4	95	74.7	87.6	86.2	196.7	81.8	105.1	69.6	122
Q17R89	ARHGAP44	low_pep	1.09877	-0.13589	0.730549	0.452947	5	5	6.40446	6.74825	6.5613	6.69719	0.197661	0.828637	1	81.4	95	74.7	87.6	86.2	196.7	81.8	105.1	69.6	122
O75223	GGCT	fail	1.04737	-0.0667656	0.73055	0.452946	5	5	6.50846	6.7478	6.65368	6.72045	0.218514	0.356983	3	87.9	84.9	112.1	102	73.3	124.7	92.3	107.4	106.6	108.8
Q15907	RAB11B	fail	0.974807	0.0368108	0.731045	0.451967	5	5	6.53592	6.70707	6.67895	6.64214	0.179386	0.145874	8	89.5	76.1	111.8	94.5	95.6	74.2	100.7	134	103.1	120.6
Q05655	PRKCD	fail	0.941865	0.0864073	0.73154	0.450992	5	5	6.55066	6.66187	6.70188	6.61547	0.4479	0.30835	2	90.2	86.9	62.4	116	127.6	90	121.7	91.4	78.7	135.1
P49961	ENTPD1	fail	0.945406	0.0809938	0.732808	0.448492	5	5	6.58877	6.64132	6.73139	6.6504	0.266687	0.437349	5	84.8	88.4	103.7	124.6	85.3	108.7	123.2	62.2	100	119
Q14568	HSP90AA2P	fail	0.970995	0.0424638	0.733139	0.447842	5	5	6.53292	6.70605	6.68649	6.64402	0.195069	0.185099	7	87.6	95.3	103.2	73.1	108.1	79.2	112.7	143.7	92.2	104.9
P09769	FGR	fail	1.03825	-0.0541561	0.733958	0.44623	5	5	6.46757	6.73016	6.62295	6.67711	0.193005	0.284829	5	114.4	82.4	97.3	69.3	85.4	81.9	103.8	91.7	98.8	175.1
P04040	CAT	fail	0.961147	0.0571711	0.734599	0.44497	5	5	6.5719	6.6947	6.71831	6.66114	0.192115	0.309333	10	102.1	87.6	111.5	103.5	75.5	112.8	90.8	112.6	105.1	98.4
Q9UI42	CPA4	low_pep	1.08114	-0.112554	0.734758	0.444659	5	5	6.4496	6.75195	6.6054	6.71795	0.265828	0.666259	1	107.5	83.6	67.8	94.8	88.3	163.1	71.2	113.3	106.6	103.7
P05204	HMGN2	fail	0.960097	0.0587474	0.736549	0.441147	5	5	6.58205	6.68784	6.73068	6.67193	0.283965	0.248091	2	92.2	93.8	80.5	124.4	93.2	105.6	106.6	98.3	107.4	98
Q9BSJ8	ESYT1	fail	1.07244	-0.100892	0.736904	0.440451	5	5	6.37487	6.72095	6.52232	6.62322	0.1305	0.63523	3	84.7	71	95.6	83	82.5	59.9	68.8	120.5	127.2	206.8
O43488	AKR7A2	fail	0.970993	0.0424671	0.737513	0.439259	5	5	6.51623	6.70855	6.66914	6.62667	0.0789339	0.261993	4	93.6	91.1	98	79.6	96.6	78.2	91.7	165.6	97.3	108.3
P20963	CD247	fail	1.05252	-0.0738499	0.737666	0.43896	5	5	6.50238	6.7289	6.65384	6.72769	0.329059	0.344113	2	70.3	107	87.5	108.7	85.6	82.3	143.6	107.4	118.2	89.5
P0C0S5	H2AZ1	fail	0.959455	0.0597132	0.738453	0.437421	5	5	6.54006	6.70507	6.69482	6.63511	0.183249	0.339949	2	103.1	97.6	81.4	99.3	85.8	102	100.3	110.8	75.9	143.7
Q71UI9	H2AZ2	fail	0.959455	0.0597132	0.738453	0.437421	5	5	6.54006	6.70507	6.69482	6.63511	0.183249	0.339949	2	103.1	97.6	81.4	99.3	85.8	102	100.3	110.8	75.9	143.7
P30041	PRDX6	fail	0.978053	0.032015	0.739957	0.434488	5	5	6.5612	6.70901	6.70994	6.67793	0.0631141	0.198516	6	99	88.3	107.4	91.2	87.7	94.1	123.9	103.2	92.1	113.1
P58335	ANTXR2	low_pep	1.03915	-0.0554036	0.740993	0.432468	5	5	6.49273	6.72517	6.63968	6.69508	0.187287	0.30978	1	84.5	82.9	89.5	105.2	89.8	83.3	109	79.9	110.4	165.5
Q9NPY3	CD93	low_pep	0.978556	0.0312732	0.741692	0.431108	5	5	6.56742	6.70828	6.71431	6.68303	0.129431	0.158856	1	88.8	91.1	112.9	95.9	87.6	95.4	112	109.3	106.2	100.8
P31941	APOBEC3A	fail	1.13704	-0.185288	0.742071	0.430372	5	5	6.28393	6.67218	6.43593	6.62122	0.672444	1.01305	4	38.3	106	112.8	66.8	93.9	90.5	227.7	122.8	45.6	95.6
P11488	GNAT1	fail	1.03414	-0.0484294	0.742646	0.429254	5	5	6.51666	6.72415	6.66881	6.71724	0.154744	0.278438	2	113.5	82.7	103.5	77.2	85.8	88.5	133.3	83.5	108.4	123.7
P19087	GNAT2	fail	1.03414	-0.0484294	0.742646	0.429254	5	5	6.51666	6.72415	6.66881	6.71724	0.154744	0.278438	2	113.5	82.7	103.5	77.2	85.8	88.5	133.3	83.5	108.4	123.7
A8MTJ3	GNAT3	fail	1.03414	-0.0484294	0.742646	0.429254	5	5	6.51666	6.72415	6.66881	6.71724	0.154744	0.278438	2	113.5	82.7	103.5	77.2	85.8	88.5	133.3	83.5	108.4	123.7
Q9P2E9-3	RRBP1	fail	1.04723	-0.0665735	0.743361	0.427866	5	5	6.43905	6.73873	6.59629	6.66286	0.200753	0.390597	2	83.3	97.9	76.3	85.9	92	68.8	123.2	111.2	82.3	179.1
P26640	VARS1	fail	1.03021	-0.0429358	0.745867	0.42301	5	5	6.46026	6.7462	6.6128	6.65573	0.0631274	0.2791	7	87.6	87.7	92.3	82.2	90.8	77.3	96	173.3	91.7	120.9
P50990-3	CCT8	fail	1.03035	-0.0431385	0.746272	0.422227	5	5	6.47154	6.74727	6.62604	6.66917	0.176668	0.227422	13	79.9	99.1	87.2	87.4	91.2	70.8	102.3	137.2	98.3	146.5
Q4VXU2	PABPC1L	fail	1.02479	-0.0353314	0.750921	0.413268	5	5	6.4977	6.75127	6.65157	6.6869	0.201314	0.131488	2	83.4	101.9	85.9	97.8	84.4	86.4	107.2	133.6	91.9	127.6
P54687	BCAT1	low_pep	1.04493	-0.0634066	0.750976	0.413162	5	5	6.46322	6.7245	6.60576	6.66916	0.273105	0.334226	1	96.7	63.9	114.3	80.2	94.4	74.3	103.7	169.1	116	87.5
P07203	GPX1	fail	1.06059	-0.0848691	0.751374	0.412398	5	5	6.40858	6.73291	6.57521	6.66008	0.36932	0.445502	6	99.2	104.2	91.1	50.2	93.6	62	142.7	128.7	81.4	146.9
P31146	CORO1A	fail	0.96323	0.0540472	0.751937	0.411316	5	5	6.54035	6.69162	6.69477	6.64073	0.260381	0.262015	14	100.5	103	83	108.7	74.8	72.5	128.3	135.8	93.7	99.7
Q9Y3L5	RAP2C	fail	1.0198	-0.0282866	0.753852	0.407647	5	5	6.52043	6.73408	6.6709	6.69919	0.0476382	0.188982	6	91.5	89.3	100.8	86.7	91.3	84.3	103.6	96.4	115	141.2
P36969	GPX4	fail	1.04398	-0.0620997	0.754749	0.405931	5	5	6.42608	6.74063	6.58236	6.64446	0.231188	0.361959	7	73.7	101.7	97.4	72.6	88.7	65.1	110.5	176.7	86.7	126.9
P48664	SLC1A6	low_pep	1.04065	-0.0574889	0.755499	0.404498	5	5	6.5132	6.72651	6.65535	6.71283	0.22582	0.32879	1	87.2	71.3	106.7	93.6	102.4	106.7	103.8	77.5	110.9	139.9
Q14315	FLNC	fail	0.950572	0.0731323	0.756513	0.402563	5	5	6.48531	6.67779	6.65101	6.57788	0.379116	0.34054	7	127.3	95.9	71.8	62.9	104.7	64.9	101.6	141.9	81.5	147.5
Q8NHL6	LILRB1	fail	0.954218	0.0676098	0.760351	0.395262	5	5	6.54446	6.64923	6.68863	6.62102	0.25131	0.407733	7	94.3	81.3	137.7	83.9	80	99.7	104.5	66.7	91.4	160.4
Q01813	PFKP	fail	1.03606	-0.0511013	0.761219	0.393617	5	5	6.45272	6.74152	6.60079	6.65189	0.18313	0.313855	8	81.8	82	86.4	101.1	88	64.2	100	156	99.2	141.2
Q9NZM1-5	MYOF	fail	1.06557	-0.0916303	0.761873	0.392378	5	5	6.37089	6.72984	6.52126	6.61289	0.354021	0.549219	8	106.5	61.8	101	59	99	76	64.6	149.7	101.1	181.3
Q9H4A4	RNPEP	fail	0.965471	0.0506951	0.763805	0.388724	5	5	6.51263	6.69777	6.66894	6.61824	0.235038	0.278706	5	109.6	92	112	64	87.8	78.1	113.8	146.3	78.9	117.5
P62491	RAB11A	fail	0.976218	0.0347248	0.764658	0.387113	5	5	6.53378	6.706	6.67611	6.64138	0.195064	0.157431	7	89	74.7	112.5	95.1	96	73	100.8	134.1	104.4	120.4
P61313-2	RPL15	low_pep	0.964891	0.051562	0.764771	0.3869	5	5	6.53235	6.70744	6.69391	6.64234	0.288639	0.2353	1	115.7	109.7	76.3	90.3	77.7	92.7	108.6	136.9	82.3	109.9
P52566	ARHGDIB	fail	0.963015	0.0543699	0.765585	0.385365	5	5	6.5618	6.67502	6.70189	6.64752	0.275664	0.28163	7	85.5	80.9	120.7	113.8	79.2	76.4	97.3	96.2	130.8	119.1
O15511	ARPC5	fail	0.97651	0.0342939	0.766573	0.383506	5	5	6.54067	6.70203	6.68493	6.65063	0.184243	0.168479	6	94.2	81.5	116	98.9	79.4	73.4	120.5	116.8	96.2	123.1
Q9Y5S1	TRPV2	fail	0.941903	0.08635	0.767539	0.381688	5	5	6.52189	6.62672	6.6693	6.58295	0.43708	0.455579	13	125.2	63	112.3	63.5	116.5	73.3	79.4	79.1	128.9	158.8
P49961-3	ENTPD1	fail	0.955467	0.065722	0.770214	0.376669	5	5	6.58038	6.65365	6.72316	6.65744	0.270765	0.403962	3	81.7	89.1	103.5	123	86.6	105.3	123.6	65.2	99.6	122.4
Q99733	NAP1L4	low_pep	0.952698	0.0699098	0.770665	0.375823	5	5	6.49515	6.67105	6.65034	6.58043	0.288366	0.430738	1	74.8	113.5	108.7	80.8	80.1	52.9	109.5	162.2	97.3	120.2
P31151	S100A7	fail	0.910667	0.135005	0.771056	0.375092	5	5	6.48182	6.57942	6.62509	6.49008	0.571969	0.823656	4	72.3	95.3	89.9	160.4	57.4	147	62.8	173.9	72	69.2
P50225-2	SULT1A1	fail	0.882101	0.180984	0.772934	0.371584	5	5	6.39376	6.3941	6.56388	6.38289	0.942964	0.974157	2	277.1	71.6	58.6	66.7	54.2	192.3	72.5	85.5	73.7	47.9
P60866	RPS20	fail	0.96086	0.0576015	0.773131	0.371215	5	5	6.49092	6.69363	6.65527	6.59767	0.269393	0.337579	2	104.8	110.5	75.7	73.7	91.1	64.3	100.2	134.1	86.5	159
Q13409	DYNC1I2	fail	0.972326	0.0404877	0.77327	0.370955	5	5	6.50843	6.71067	6.66218	6.62169	0.146623	0.266039	6	87	94.1	95	78.3	102.7	72.3	89.6	153.8	97.7	129.5
P07900	HSP90AA1	fail	0.977815	0.032366	0.77359	0.370358	5	5	6.53161	6.71288	6.6864	6.65403	0.190427	0.151254	31	88.5	97.5	98.5	73.9	107.9	79.1	111.7	139.6	95.8	107.5
P60033	CD81	fail	1.06172	-0.0864057	0.773835	0.369902	5	5	6.45693	6.67838	6.60579	6.6922	0.397078	0.514552	5	117.5	66.7	127.2	59.1	88.8	86.3	110.5	57.8	139.2	146.9
Q9BUP0	EFHD1	low_pep	0.959753	0.0592647	0.773837	0.369897	5	5	6.5364	6.66161	6.67837	6.61911	0.267384	0.35671	1	104.5	69.2	127.1	85	88.2	62.3	134.6	95.5	97.5	136.2
O75695	RP2	fail	1.0326	-0.0462796	0.774307	0.369022	5	5	6.4962	6.72591	6.6374	6.68368	0.267006	0.224543	8	81.5	73.7	129.8	86.1	89.3	70.3	108.6	118.4	121.4	121.1
P13639	EEF2	fail	1.04502	-0.0635338	0.774323	0.368992	5	5	6.40609	6.73611	6.56601	6.62955	0.165004	0.449656	25	92.2	93.3	83.2	67.5	90.8	84	97.7	210.3	75.9	105.1
Q9UJU6	DBNL	fail	1.03164	-0.0449455	0.777103	0.363822	5	5	6.49971	6.72338	6.65388	6.69882	0.104778	0.326821	3	94.6	96.9	96	86.3	79.9	76.4	136.7	84.5	101.2	147.5
Q96KP4	CNDP2	fail	0.969077	0.0453174	0.777828	0.362477	5	5	6.5533	6.67901	6.7019	6.65658	0.128401	0.322597	10	85.3	91.8	108.5	88.2	97.5	69.2	127.8	83.9	112.1	135.8
Q96G03-2	PGM2	fail	1.0346	-0.0490793	0.778631	0.360988	5	5	6.53292	6.73582	6.67898	6.72806	0.157536	0.342995	2	92	84.2	100.7	104.9	83.2	122.1	113.2	98	103.4	98.2
P09960-2	LTA4H	fail	0.963269	0.053989	0.782943	0.353021	5	5	6.52537	6.66738	6.67192	6.61793	0.269721	0.326773	12	78.9	84.4	123.3	75	107.7	65.5	115.4	88.9	101.1	159.7
Q96DU3	SLAMF6	low_pep	0.937283	0.0934428	0.783719	0.351592	5	5	6.55123	6.63515	6.70276	6.60932	0.574841	0.459716	1	104.1	108.9	85	147.9	50.9	129.3	86.8	104.7	98.3	84
P50990-2	CCT8	fail	1.0261	-0.0371754	0.785822	0.347726	5	5	6.47401	6.74446	6.62863	6.6658	0.18628	0.229773	15	79.6	99.9	86.4	88.2	91.6	70.6	102.3	137	97.7	146.6
P25774	CTSS	fail	1.09892	-0.136088	0.78599	0.347418	5	5	6.26808	6.58464	6.4035	6.53959	0.821205	0.707126	8	77.7	50.2	229.3	47.5	64	40.4	133.5	80.8	117.1	159.6
Q99613	EIF3C	fail	1.02531	-0.0360565	0.786976	0.345608	5	5	6.48597	6.74476	6.64283	6.67889	0.241229	0.158236	3	82.1	100.1	80.7	81	107.7	74.1	109.4	138.3	99.4	127.3
B5ME19	EIF3CL	fail	1.02531	-0.0360565	0.786976	0.345608	5	5	6.48597	6.74476	6.64283	6.67889	0.241229	0.158236	3	82.1	100.1	80.7	81	107.7	74.1	109.4	138.3	99.4	127.3
O15145	ARPC3	fail	0.976474	0.0343469	0.78811	0.343532	5	5	6.51879	6.70645	6.66808	6.63374	0.0776131	0.265207	6	101.6	81.9	98.8	88.6	89	64.8	115.3	139.6	94.6	125.9
P06702	S100A9	fail	1.04841	-0.0682096	0.788452	0.342906	5	5	6.50648	6.72006	6.64501	6.71322	0.374699	0.402178	7	98.3	69	111.6	121.4	67.6	126	96.5	84.7	112.7	112.2
Q9Y666	SLC12A7	low_pep	1.06168	-0.0863517	0.789776	0.340485	5	5	6.45299	6.69371	6.60302	6.68937	0.608439	0.346912	1	158.5	69.7	86.9	108.6	49.5	90.5	147.6	95.2	98.7	94.7
Q9Y286	SIGLEC7	fail	0.964664	0.0519022	0.791107	0.338055	5	5	6.55175	6.6631	6.69515	6.64325	0.243688	0.34665	5	76.8	85.9	124.4	91.1	97.2	71.4	111	77.2	123.3	141.7
P62826	RAN	fail	1.05315	-0.0747082	0.791937	0.336543	5	5	6.34339	6.70262	6.50626	6.58097	0.244198	0.561632	6	80.9	105.1	86	65.5	73.7	63.8	101.5	247.4	78	98.1
P26583	HMGB2	fail	0.947295	0.0781143	0.791984	0.336456	5	5	6.54019	6.64361	6.67077	6.59266	0.547463	0.332447	2	72.8	70	111.7	165.3	74.2	105.1	86.3	131	97.1	86.6
P07602	PSAP	fail	1.10924	-0.149566	0.792163	0.336131	5	5	5.99606	6.48991	6.14194	6.2915	0.438807	1.14633	10	46.7	51.7	67.7	72	90	36.7	53.4	410.2	93.9	77.7
Q12931	TRAP1	low_pep	1.02816	-0.0400713	0.793268	0.334119	5	5	6.47873	6.73874	6.63618	6.67625	0.278609	0.178086	1	84.4	96.4	93.2	65.1	114.3	72.6	110.3	143.1	103.1	117.6
Q12846	STX4	fail	0.98597	0.0203843	0.79414	0.332535	5	5	6.53301	6.71556	6.68006	6.65968	0.117744	0.121149	4	94.6	81.5	112.4	84.5	93	77	101.7	116.2	105.7	133.3
Q9H4B7	TUBB1	fail	1.04032	-0.0570274	0.79669	0.32791	5	5	6.4067	6.73504	6.56777	6.6248	0.274046	0.392518	3	95.5	88.9	75.9	63.4	107.6	65.1	98	181.3	85.5	138.7
P08567	PLEK	fail	0.965313	0.0509319	0.797232	0.326929	5	5	6.52522	6.6838	6.68262	6.63169	0.421759	0.0769578	6	149.2	78	102.4	58.8	94.6	88.3	102.8	115	94.6	116.3
P05026	ATP1B1	fail	0.956172	0.0646575	0.797763	0.325969	5	5	6.5232	6.66631	6.66718	6.60252	0.373445	0.397941	4	114.4	67.2	140	69.5	88	85.6	72.1	133.9	121.9	107.3
Q15942-2	ZYX	fail	0.981256	0.0272988	0.801626	0.318999	5	5	6.5262	6.71449	6.67823	6.65093	0.13211	0.194367	3	106.7	83.6	101.7	75.9	96.6	80.4	115.3	118.7	85.8	135.3
P20645	M6PR	fail	0.968188	0.0466413	0.80339	0.315828	5	5	6.53832	6.6901	6.68715	6.64051	0.251213	0.317965	4	106	89.4	116.6	93.7	67	76.4	85	122.6	129.9	113.5
O60711	LPXN	fail	1.02124	-0.0303237	0.80345	0.315719	5	5	6.48973	6.74243	6.64412	6.67444	0.137647	0.224737	4	107.9	84.2	95	73.5	92.4	84.6	116.3	143.3	84.3	118.4
Q15185-2	PTGES3	low_pep	1.08008	-0.111132	0.804062	0.314621	5	5	6.35742	6.66855	6.47751	6.58865	0.861163	0.444104	1	44.2	43.9	132.4	103.4	139.5	55.2	88.3	144.1	122.8	126.3
Q9UH17-3	APOBEC3B	fail	1.07016	-0.0978206	0.805826	0.31146	5	5	6.41854	6.69377	6.56873	6.66655	0.436073	0.74218	2	55.8	101.6	120.6	74.1	90.4	95.4	197.4	108.8	61.4	94.5
Q6NVV1	RPL13AP3	fail	1.02295	-0.032735	0.806172	0.310841	5	5	6.49025	6.74262	6.65071	6.68344	0.262495	0.119921	2	102.3	111.2	86.8	85.2	69.8	77.8	112.3	133.9	98.5	122.2
Q9Y624-2	F11R	fail	1.01698	-0.0242942	0.806933	0.309479	5	5	6.52202	6.73096	6.66666	6.69096	0.176039	0.123505	4	97.8	75.5	117.3	86.7	87.3	91.8	106.8	101.9	101.4	133.5
P34741	SDC2	low_pep	0.878236	0.187319	0.807376	0.308687	5	5	6.15529	6.24941	6.31423	6.12691	0.980223	1.34213	1	220.2	39.7	85.8	37.9	64.7	125.8	54.3	294.4	53.7	23.6
P63151	PPP2R2A	low_pep	1.03974	-0.0562253	0.810544	0.303038	5	5	6.47788	6.72098	6.62204	6.67826	0.358087	0.359476	1	65.8	88	91.1	118.5	90	66.3	144.5	133.6	99	103.1
Q66LE6	PPP2R2D	low_pep	1.03974	-0.0562253	0.810544	0.303038	5	5	6.47788	6.72098	6.62204	6.67826	0.358087	0.359476	1	65.8	88	91.1	118.5	90	66.3	144.5	133.6	99	103.1
P04899	GNAI2	fail	0.976075	0.034936	0.81088	0.30244	5	5	6.55852	6.68364	6.70896	6.67402	0.119491	0.292371	14	110.1	85.6	109.3	81.7	88.4	82.4	131.9	79.8	106.9	123.8
O14745	NHERF1	fail	1.04605	-0.064958	0.811107	0.302036	5	5	6.4948	6.69937	6.6402	6.70515	0.421399	0.410067	6	69.1	98.7	97.1	129.8	69.4	72.2	130.3	84.6	139.6	109.1
P08758	ANXA5	fail	0.973373	0.0389351	0.814371	0.296242	5	5	6.50716	6.69232	6.65555	6.61662	0.154648	0.323732	21	91.3	82.3	115.7	76.6	93.5	63.4	115.7	160.4	94.4	106.5
P07203-2	GPX1	low_pep	1.04736	-0.0667603	0.815774	0.293759	5	5	6.41263	6.71738	6.57833	6.64509	0.412708	0.462625	1	117.5	91.9	91.7	47.6	95.2	60.7	146	133.9	80.6	134.9
P29144	TPP2	fail	0.985471	0.0211143	0.816902	0.291764	5	5	6.52119	6.72112	6.6706	6.64948	0.0716256	0.183851	7	90.4	87.7	105.5	85.6	91.3	76.2	93.9	139.4	104	126
Q00013-3	MPP1	fail	0.956499	0.0641641	0.818635	0.288708	5	5	6.56791	6.63354	6.7226	6.65844	0.316558	0.516107	4	130.4	79.9	89.2	72.1	114.7	115.3	134.8	59.7	99.7	104.3
P17980	PSMC3	fail	0.948213	0.0767176	0.818699	0.288595	5	5	6.42323	6.61992	6.57359	6.49688	0.520209	0.503793	4	80.6	85.3	168.5	50.8	79.1	54.5	101.3	184.1	74.9	120.9
P11233	RALA	fail	0.974644	0.0370524	0.818841	0.288345	5	5	6.50321	6.69535	6.65173	6.61468	0.136108	0.322488	7	100.3	80.3	112.5	80.6	84.1	67.5	114.3	167.4	88.4	104.7
Q9NR96-4	TLR9	low_pep	1.02609	-0.0371607	0.822449	0.282002	5	5	6.50613	6.71951	6.65199	6.68915	0.188907	0.304503	1	96	81	109.1	98.3	74.4	70.7	141.8	101.7	101.5	125.6
Q92616	GCN1	low_pep	0.946771	0.0789128	0.822613	0.281714	5	5	6.41445	6.64102	6.57814	6.49923	0.336507	0.68331	1	115	87.9	81.2	55.4	99.3	67.6	108.2	214.8	54.1	116.5
Q96BY6-2	DOCK10	low_pep	0.970525	0.043163	0.823153	0.280768	5	5	6.5365	6.69238	6.69571	6.65254	0.373174	0.188124	1	117.8	112.1	90.7	95.6	60.2	84.9	110.7	132	104.8	91
P38405	GNAL	low_pep	1.02354	-0.0335644	0.823691	0.279824	5	5	6.52401	6.71619	6.67626	6.70982	0.164685	0.281332	1	115.4	83.1	104.3	77.1	85.6	88.7	132.9	82.6	107.9	122.3
P25398	RPS12	fail	1.03355	-0.0476023	0.82389	0.279477	5	5	6.43151	6.7241	6.58683	6.63443	0.123375	0.446115	3	91.7	88.6	78.9	85.9	87	61.4	88	118	107.1	193.4
Q58FG1	HSP90AA4P	fail	0.979028	0.0305775	0.82451	0.27839	5	5	6.52445	6.70826	6.68139	6.65081	0.227841	0.192683	3	91.5	98.6	95.4	69.2	111	75.4	114	143.9	98.6	102.5
O95466	FMNL1	fail	0.975105	0.0363706	0.827174	0.273738	5	5	6.55708	6.69616	6.71587	6.6795	0.187803	0.307721	7	103.7	107.8	83.1	86.9	91.7	96.8	130.6	82.1	92.1	125.4
P55010	EIF5	low_pep	1.03418	-0.0484845	0.827278	0.273557	5	5	6.41453	6.72069	6.57173	6.62021	0.205803	0.434603	1	77.3	96.4	86.4	72.4	96.9	70.4	106.2	211.2	82.9	99.7
P28070	PSMB4	fail	1.01979	-0.0282667	0.830157	0.268543	5	5	6.52475	6.72688	6.66657	6.69484	0.260076	0.117028	3	81.8	82.1	122.3	103.7	77.7	86.7	105.9	108.4	114.9	116.6
P41218	MNDA	fail	1.03563	-0.0505062	0.830453	0.268029	5	5	6.40644	6.73725	6.56558	6.61609	0.227798	0.456835	3	99.2	84.5	74.2	69.5	101.6	80.7	90.6	189.9	72.4	137.5
P84085	ARF5	fail	0.984708	0.0222314	0.830957	0.267154	5	5	6.52747	6.71318	6.67806	6.65583	0.0754761	0.212368	4	93.9	87.7	93.4	90.1	96.4	75.1	98.7	105.3	106.9	152.4
P25774-2	CTSS	fail	1.08308	-0.115134	0.8323	0.264825	5	5	6.24933	6.55107	6.38328	6.49841	0.866152	0.796556	6	77	47	236.7	45.9	64.8	35.4	132.6	81.4	117.2	161.9
P11413	G6PD	fail	0.97598	0.0350762	0.833854	0.262134	5	5	6.50334	6.71063	6.65795	6.62288	0.230787	0.278782	21	117.4	79.7	90.4	71.5	101.6	87.1	92.3	158.8	84.6	116.7
P30511	HLA-F	fail	1.14522	-0.195621	0.834171	0.261585	5	5	5.79789	6.26941	5.98003	6.17565	1.04991	1.72845	2	27	116.7	35.1	40.7	118.4	27.6	253.7	36.3	34.7	309.7
P50914	RPL14	fail	1.04131	-0.0584	0.836136	0.258191	5	5	6.40833	6.71885	6.57872	6.63712	0.452967	0.41021	4	122.4	116.3	67.4	74.8	61.6	77.4	121.5	185.3	78.5	94.8
P80723	BASP1	fail	1.03571	-0.0506193	0.837665	0.255555	5	5	6.52559	6.69813	6.67038	6.721	0.312829	0.433717	14	79.9	93.1	111	115	69.9	109	133.8	68.7	112.9	106.7
P04004	VTN	fail	0.96364	0.0534336	0.838325	0.254419	5	5	6.58451	6.65211	6.73722	6.68379	0.132282	0.551187	4	92.2	101.6	92.7	94.6	99.1	127.2	133.7	63.4	102.4	93.2
Q5T1M5	FKBP15	fail	1.0337	-0.0478243	0.841427	0.249091	5	5	6.4193	6.72956	6.58117	6.62899	0.290226	0.428362	2	91.8	96.5	91	56.4	101	65.8	118.4	149.6	74.5	155
P06748	NPM1	low_pep	0.968991	0.0454442	0.841936	0.248218	5	5	6.54201	6.68747	6.6959	6.65046	0.474543	0.134664	1	76.6	126	88.4	126.3	65.2	90.3	106.5	118.9	103.8	98
Q13418	ILK	fail	1.02215	-0.0316055	0.843529	0.245491	5	5	6.47552	6.7398	6.63378	6.66538	0.226407	0.262452	8	113.2	86.2	88.1	66.3	97.9	84.5	114.7	150.1	81.3	117.9
P16152	CBR1	fail	0.96848	0.0462054	0.843873	0.244902	5	5	6.48786	6.67383	6.63599	6.58978	0.313138	0.39984	4	70.2	88.1	116.1	73.8	109.9	72.7	113.8	184.9	81.4	89.1
P10644	PRKAR1A	fail	1.02736	-0.0389427	0.844066	0.244572	5	5	6.43382	6.71793	6.58508	6.62402	0.173524	0.391876	2	86.1	86	114.3	72.5	78.7	63.7	107.2	192.6	91.6	107.3
P62753	RPS6	fail	1.03036	-0.0431419	0.845858	0.241513	5	5	6.43756	6.73041	6.60438	6.64753	0.331215	0.347957	2	94.2	117.6	68.3	75.8	85.3	65.3	113.1	122.3	87.7	170.4
P39687	ANP32A	low_pep	1.03783	-0.0535676	0.847449	0.238801	5	5	6.50322	6.70498	6.63583	6.6894	0.503192	0.331915	1	97	60.6	116.3	137.8	65.2	118.1	97.6	95.7	109.1	102.7
Q92688	ANP32B	low_pep	1.03783	-0.0535676	0.847449	0.238801	5	5	6.50322	6.70498	6.63583	6.6894	0.503192	0.331915	1	97	60.6	116.3	137.8	65.2	118.1	97.6	95.7	109.1	102.7
Q14204	DYNC1H1	fail	1.03059	-0.0434702	0.847765	0.238264	5	5	6.41382	6.73066	6.57607	6.61954	0.260757	0.415098	31	94.1	94.8	76.5	64.1	103	65.3	105.1	177.8	78.8	140.5
P05386	RPLP1	fail	1.04596	-0.0648224	0.848839	0.236437	5	5	6.37577	6.69752	6.5238	6.58862	0.322916	0.661668	2	62.1	84.1	82.9	98.5	92.6	43.9	89.4	139.5	114.1	192.8
Q9Y6G9	DYNC1LI1	fail	0.969992	0.0439551	0.849266	0.235712	5	5	6.46625	6.69137	6.62437	6.58042	0.246952	0.435541	3	81.5	103.3	76.4	84.6	99.3	62.4	95.6	134.9	80.9	181.1
[truncated: 130 more rows]

## Sheet: All proteins -add. isoforms
Accession	labels	hit_class	fold_change	log2_fold_change	p-value	-log2_pvalue	nobs_A	nobs_B	log2mean_A	log2mean_B	zmean_A	zmean_B	zstd_A	zstd_B	npeps	inA_D3M2	inA_D4M2	inA_D5M2	inA_D6M2	inA_D7M2	inB_D3M1	inB_D4M1	inB_D5M1	inB_D6M1	inB_D7M1	mean M2	mean M1	one of a duplicate?	>2nd duplicate	mean overall
P38571	LIPA	POS	0.076916	3.70057	0.000364518	11.4217	5	5	7.28095	3.95062	7.43867	3.7381	0.906719	1.07209	6	275.6	123.8	144.8	59.4	310	30.7	19.1	18.4	9.1	9	182.72	17.26	FALSE		99.99
Q9H2X3	CLEC4M	POS	0.0869875	3.52305	1.65847e-06	19.2017	5	5	7.43863	4.24125	7.5705	4.04745	0.379221	0.509041	3	135.8	144.6	254.2	138	228.1	14	22.8	12.7	20.3	29.4	180.14	19.84	FALSE		99.99
Q9NNX6	CD209	POS	0.133363	2.90657	9.41256e-07	20.0189	5	5	7.37847	4.75831	7.51064	4.60407	0.364229	0.322374	7	129.1	139.7	244.1	136.8	211.8	22.5	31.1	20	28.9	35.9	172.3	27.68	TRUE		99.99
P16671	CD36	POS	0.175367	2.51155	0.00456699	7.77454	5	5	6.99586	4.77748	7.15798	4.64643	1.0723	0.963061	8	463	84.2	102	63.9	133.3	63.3	28.6	22.9	19	19.7	169.28	30.7	TRUE		99.99
P01871	IGHM	POS	0.197135	2.34275	0.0141239	6.14572	5	5	6.83875	4.74992	7.0053	4.66255	1.52842	0.688638	15	38.8	456.5	123	176.5	51.1	20.9	66.8	22.4	27.5	16.4	169.18	30.8	FALSE		99.99
P06858	LPL	POS	0.186068	2.4261	0.0115468	6.43637	5	5	6.99316	4.82032	7.13755	4.71145	1.185	1.16914	16	310.4	57.5	190	43.9	225.4	87	25.2	18.2	20.6	21.9	165.44	34.58	FALSE		100.01
P01591	JCHAIN	POS	0.271863	1.87905	0.0294601	5.0851	5	5	6.79686	5.18728	6.96263	5.08359	1.49657	0.531742	2	37.6	415.1	96.8	200.5	56.1	29.6	68.5	37.3	31.8	26.7	161.22	38.78	FALSE		100
P00488	F13A1	POS	0.207145	2.27128	0.00234422	8.73667	5	5	7.18391	5.12698	7.31397	5.04269	0.547917	1.02147	11	124.4	102.1	274.1	98.1	190.3	23.3	24	29.5	103.9	30.4	157.8	42.22	FALSE		100.01
P26006	ITGA3	POS	0.269375	1.89231	0.000195771	12.3185	5	5	7.16546	5.5171	7.30194	5.40963	0.540402	0.369744	4	243.1	85.4	189.5	108.9	142.3	53.8	46.9	50.2	42.4	37.5	153.84	46.16	FALSE		100
Q9Y625	GPC6	POS	0.323725	1.62716	0.0465333	4.42559	5	5	6.85783	5.4874	6.99869	5.37153	1.17697	1.00387	2	297.5	45.6	162.2	48.6	196.3	102.8	32.8	44	32.4	37.8	150.04	49.96	FALSE		100
Q96RD6	PANX2	low_pep	0.321027	1.63924	0.0510558	4.29178	5	5	6.84256	5.45042	6.98595	5.34671	1.16753	1.09227	1	319.5	47.8	166.1	47	167	114.1	33.8	41.4	30.9	32.4	149.48	50.52	FALSE		100
O75487	GPC4	POS	0.339483	1.55859	0.0527449	4.24483	5	5	6.83153	5.52834	6.97461	5.41602	1.20898	0.944368	6	299.4	45.7	158.2	44.4	199.4	99.9	34.6	43.8	33.9	40.8	149.42	50.6	TRUE		100.01
P39900	MMP12	low_pep	0.490015	1.0291	0.113309	3.14167	5	5	6.54865	5.69204	6.67537	5.64627	1.25256	0.326001	1	49.6	91.6	471.6	68.9	48.7	43.6	77.6	32.4	59	57.1	146.08	53.94	FALSE		100.01
O43315	AQP9	low_pep	0.481161	1.05541	0.699784	0.515019	3	5	4.75832	3.97615	5.01672	3.96131	3.57073	3.57212	1	406.9	23.2		2.1		523.1	32.8	5.5	3.3	3.1	144.067	113.56	FALSE		125
P21926	CD9	POS	0.344461	1.53759	0.000625716	10.6422	5	5	7.09668	5.7803	7.25623	5.71865	0.450718	0.445239	3	227	145.5	124.4	90.7	128.9	68.9	65.9	35.2	47.9	65.5	143.3	56.68	FALSE		99.99
P17931	LGALS3	POS	0.350434	1.51279	5.34018e-06	17.5147	5	5	7.12205	5.83753	7.2582	5.74541	0.248027	0.198997	8	150.1	110.9	204.1	124.5	124	55.8	62.2	60	53	55.4	142.72	57.28	FALSE		100
Q9NZC2	TREM2	low_pep	0.350009	1.51454	8.04438e-05	13.6017	5	5	7.12939	5.8286	7.27857	5.76403	0.375513	0.267715	1	124.2	154.2	104.5	148.2	181.4	59.2	65.3	59.9	61.1	41.9	142.5	57.48	FALSE		99.99
Q5TZA2	CROCC	POS	0.488683	1.03303	0.237193	2.07586	5	5	6.5176	5.71835	6.59714	5.56411	1.62203	0.798496	2	26.8	30.5	314.7	222.1	113	30.8	33.9	99.7	79.8	48.7	141.42	58.58	FALSE		100
P02751	FN1	POS	0.405635	1.30174	0.0117338	6.41318	5	5	6.95184	5.84996	7.08021	5.77847	0.736169	0.511005	14	189.9	63.8	259.3	90.3	102.5	80.9	46.5	49.2	61.7	55.9	141.16	58.84	TRUE		100
P02649	APOE	POS	0.342423	1.54615	0.0105414	6.56779	5	5	7.07825	5.68215	7.22196	5.67581	0.382948	0.968414	24	186.4	103.2	178.3	90.3	145.5	105.5	89.4	33.2	38.5	29.6	140.74	59.24	FALSE		99.99
Q13349	ITGAD	POS	0.398861	1.32604	0.0029461	8.40698	5	5	7.02358	5.88613	7.15762	5.83158	0.499922	0.495531	3	173.7	84.1	227.6	98.2	114.2	83.7	52.1	52.3	66.1	48	139.56	60.44	FALSE		100
A6NHL2	TUBAL3	POS	0.414485	1.27061	0.0199167	5.64988	5	5	6.92531	5.88731	7.05899	5.78838	0.817075	0.541081	4	180.4	58.5	199	66.4	190.2	75.9	49.4	46.4	49.6	84.2	138.9	61.1	FALSE		100
P15090	FABP4	POS	0.395875	1.33688	0.00732203	7.09354	5	5	7.03044	5.86575	7.16943	5.83255	0.553545	0.629127	2	217.5	75.9	113.6	128.7	158.2	96.7	60.7	50.6	60.7	37.4	138.78	61.22	FALSE		100
P01877	IGHA2	POS	0.392346	1.3498	0.000243854	12.0017	5	5	7.07798	5.92957	7.21857	5.86877	0.263624	0.403971	7	150.3	104.9	163.6	106.3	164.2	76.9	62.7	43.2	56.8	71.1	137.86	62.14	FALSE		100
Q96T76	MMS19	low_pep	0.318023	1.65279	0.0186784	5.74249	5	5	7.00531	5.65992	7.1684	5.51561	0.570277	1.11974	1	152.3	193.5	174.4	73.3	92.9	78.4	30.4	27.1	36.1	141.7	137.28	62.74	FALSE		100.01
P11836	MS4A1	POS	0.456817	1.13031	0.0966771	3.37068	5	5	6.80964	5.83499	6.95286	5.82255	1.06257	0.821819	5	93.2	159.8	111.4	282.5	37.9	90.3	67.3	65.4	70.6	21.6	136.96	63.04	TRUE		100
Q96AH8	RAB7B	low_pep	0.409856	1.28681	0.000214783	12.1848	5	5	7.03881	5.98702	7.18968	5.90287	0.396121	0.216356	1	189.2	110.7	135.1	85.8	161.9	64.5	61.9	61.5	60.5	69.1	136.54	63.5	FALSE		100.02
O14817	TSPAN4	POS	0.421718	1.24565	0.00169209	9.20698	5	5	7.02737	5.93285	7.17182	5.92617	0.419291	0.43173	3	165.9	99.9	171.8	81.2	163.4	69.8	71.6	35.5	83.4	57.5	136.44	63.56	FALSE		100
P02768	ALB	POS	0.413568	1.2738	0.000419697	11.2184	5	5	7.05428	5.9837	7.20171	5.92791	0.445203	0.213423	71	96.4	162.9	106.8	165.4	149.5	62.2	72.3	64.9	69.4	50.1	136.2	63.78	TRUE		99.99
P13686	ACP5	POS	0.393074	1.34713	9.67548e-06	16.6572	5	5	7.08317	5.98216	7.22345	5.87632	0.107176	0.287217	3	144.9	114.9	143.2	142	135.4	58.2	64.6	82.5	54.6	59.6	136.08	63.9	FALSE		99.99
P04440	HLA-DPB1	POS	0.400366	1.32061	0.000400433	11.2862	5	5	7.03217	5.97479	7.16381	5.8432	0.334324	0.382787	3	106.3	104.3	205.8	129.8	129.7	48.5	53.2	96.5	60.7	65.1	135.18	64.8	FALSE		99.99
P22234	PAICS	POS	0.414488	1.2706	0.000587195	10.7339	5	5	7.02499	5.98164	7.18205	5.91145	0.394755	0.33605	2	206.9	128	116.5	92	132	62.6	71.7	44.1	57	89.3	135.08	64.94	FALSE		100.01
P11215	ITGAM	POS	0.446589	1.16298	0.00207187	8.91485	5	5	6.99092	6.01075	7.1297	5.96672	0.45601	0.360396	36	159.5	89.2	206.4	83.8	135.3	81.1	66.6	54.3	68.1	55.8	134.84	65.18	FALSE		100.01
Q99523	SORT1	low_pep	0.530039	0.915829	0.228536	2.12951	5	5	6.55385	5.92794	6.69168	5.77585	1.29081	0.894709	1	261.4	40.3	265.7	40.8	64.1	64.2	26.8	87.1	72.3	77.2	134.46	65.52	FALSE		99.99
Q9BXD5	NPL	POS	0.438489	1.18939	0.00348862	8.16313	5	5	6.99041	5.9971	7.13602	5.94663	0.509601	0.404069	3	84.1	149.2	194.1	88.5	154.2	57.2	103.1	54.1	54.8	60.8	134.02	66	TRUE		100.01
Q9UIB8	CD84	POS	0.436324	1.19653	0.000935933	10.0613	5	5	7.0422	5.99275	7.17657	5.98004	0.223509	0.475216	4	136	97.5	170.1	134.6	131	81.7	88	39.7	63.8	57.5	133.84	66.14	TRUE		99.99
P20036	HLA-DPA1	POS	0.411201	1.28209	0.00260742	8.58316	5	5	7.00033	5.95827	7.13338	5.85129	0.407979	0.526841	3	91.4	115.2	215.7	125.9	120.3	37.3	58.2	102.6	83.1	50.2	133.7	66.28	FALSE		99.99
Q8WTV0-3	SCARB1	low_pep	0.468598	1.09358	0.0046225	7.75711	5	5	6.96804	6.01444	7.09371	6.00013	0.483907	0.401752	1	114.5	82.2	235.3	128	108.5	79.7	79.3	45.8	74	52.7	133.7	66.3	FALSE		100
P20702	ITGAX	POS	0.466521	1.09999	0.00474583	7.71912	5	5	6.97154	6.05045	7.10724	6.00725	0.430225	0.467964	38	162.6	86.2	206	102.3	105.4	91	60.3	58.5	73.1	54.5	132.5	67.48	FALSE		99.99
P30043	BLVRB	POS	0.429268	1.22005	0.000128103	12.9304	5	5	7.01896	6.04914	7.16314	5.94309	0.273761	0.2875	3	112.3	127.9	172.5	98.6	150.2	48.2	77.1	87.7	57.7	67.7	132.3	67.68	FALSE		99.99
Q9HBH0	RHOF	POS	0.448387	1.15718	0.000455352	11.1007	5	5	7.02261	6.0593	7.16904	6.01186	0.199905	0.407733	2	164.6	114.4	151.5	103.3	126.1	77.4	84.8	69.8	60.6	47.5	131.98	68.02	TRUE		100
P62328	TMSB4X	POS	0.481954	1.05303	0.00119549	9.70818	5	5	6.95924	6.07565	7.08816	6.03513	0.427185	0.220319	2	103.3	93.2	223.5	126.5	109.6	58.4	85.4	49.1	74.5	76.5	131.22	68.78	FALSE		100
P05538	HLA-DQB2	low_pep	0.434743	1.20177	0.0627428	3.99441	5	5	6.77311	5.82748	6.90082	5.69906	0.898526	0.860072	1	59.6	115.2	283	138.4	58.2	33.7	56.2	155.9	72.2	27.7	130.88	69.14	FALSE		100.01
Q5JSL3	DOCK11	low_pep	0.497072	1.00847	0.0974062	3.35984	5	5	6.78685	5.97758	6.89271	5.88424	0.959884	0.722846	1	52.9	59.4	201.2	224.4	115.7	44.5	45.8	107.7	105.5	42.9	130.72	69.28	FALSE		100
P01602	IGKV1-5	low_pep	0.496823	1.0092	0.0289894	5.10833	5	5	6.90437	6.09951	7.06261	6.05342	0.713271	0.461716	1	71.3	220.6	95.9	146.4	111.7	71.2	103	72.9	57.4	49.4	129.18	70.78	FALSE		99.98
P13762	HLA-DRB4	POS	0.464615	1.10589	0.0015047	9.37631	5	5	6.99616	6.0908	7.13358	6.02769	0.165148	0.497352	2	130	103.1	160.5	130.8	120.5	58.4	57.1	90.5	100.7	48.4	128.98	71.02	FALSE		100
Q9BXS9	SLC26A6	low_pep	0.477846	1.06538	0.0118921	6.39386	5	5	6.96468	6.07507	7.11397	6.04858	0.340837	0.651705	1	187.4	102.2	133.3	91.6	130	100.5	94.2	43.4	50.9	66.6	128.9	71.12	FALSE		100.01
P01911	HLA-DRB1	POS	0.458915	1.1237	0.0131286	6.25114	5	5	6.92646	6.01937	7.05749	5.93379	0.472704	0.635226	11	85.9	106.6	221.1	128.7	102.2	40.7	62.5	115.7	96.1	40.6	128.9	71.12	FALSE		100.01
P12821	ACE	POS	0.474316	1.07608	0.00218349	8.83915	5	5	6.97101	6.10174	7.10313	6.02705	0.327805	0.432374	22	97.2	98.8	172.2	134.9	139.3	51.5	56.3	56.3	93.4	100.2	128.48	71.54	TRUE		100.01
P01906	HLA-DQA2	POS	0.401259	1.31739	0.0431072	4.53593	5	5	6.82652	5.81824	6.95287	5.63548	0.803945	0.926773	3	49.2	110.6	242	129.9	110.1	26.6	58.2	182.2	52.8	38.4	128.36	71.64	FALSE		100
P01909	HLA-DQA1	POS	0.448264	1.15758	0.00576055	7.43958	5	5	6.94418	6.04599	7.08032	5.92274	0.357469	0.594081	3	108.3	111.5	201.5	125	93.1	60.8	60.3	139	57.2	43.2	127.88	72.1	FALSE		99.99
Q9BV40	VAMP8	fail	0.519416	0.945038	0.0246825	5.34037	5	5	6.8551	6.15773	6.9976	6.05256	0.731768	0.225406	2	75.1	104.3	78.5	141.8	238.5	56.6	67.4	88.6	65.8	83.4	127.64	72.36	FALSE		100
Q30154	HLA-DRB5	fail	0.501018	0.997065	0.144552	2.79034	5	5	6.64952	5.90012	6.77436	5.7773	1.06676	0.873615	8	48.1	107.5	290	144.7	47	33.6	55.6	159.7	83.2	30.6	127.46	72.54	FALSE		100
P09525	ANXA4	POS	0.499029	1.0028	0.000291823	11.7426	5	5	6.9502	6.16811	7.08388	6.08108	0.322675	0.177014	17	101.1	99.7	190.6	118.5	127	59.2	77.4	89.5	66.6	70.4	127.38	72.62	TRUE		100
Q9C0H2	TTYH3	fail	0.526243	0.926199	0.0422807	4.56386	5	5	6.87933	6.08827	7.01053	6.08433	0.60763	0.605948	2	171.7	59.4	174.8	94.6	134.1	54.7	68.1	44.2	130.8	67.7	126.92	73.1	TRUE		100.01
P01903	HLA-DRA	POS	0.488356	1.034	0.00925926	6.75489	5	5	6.94312	6.10683	7.0753	6.0413	0.321908	0.59734	8	109.1	97.4	179.9	143	103.2	58.4	56.4	105.4	104.4	42.9	126.52	73.5	FALSE		100.01
P31930	UQCRC1	low_pep	0.503068	0.991175	0.0128287	6.28448	5	5	6.90618	6.16333	7.04492	6.05374	0.405895	0.564235	1	111.8	99.8	213.2	85.6	121.9	89.2	64.1	88.5	48.1	77.7	126.46	73.52	FALSE		99.99
O00560	SDCBP	fail	0.571919	0.806118	0.041265	4.59894	5	5	6.81329	6.18851	6.95182	6.1457	0.679216	0.298914	6	187.3	66.2	204.7	69.9	101.4	61	69.8	67	101.6	71.2	125.9	74.12	FALSE		100.01
Q9P1U1	ACTR3B	low_pep	0.526887	0.924434	0.00542118	7.52718	5	5	6.9111	6.19552	7.0424	6.11797	0.486194	0.251675	1	83	101.6	124.5	196	122.7	55	67.3	88	88.8	73.1	125.56	74.44	FALSE		100
P17900	GM2A	POS	0.486914	1.03826	0.0279605	5.16047	5	5	6.84851	6.09682	6.98694	5.94868	0.621448	0.603891	3	194.4	63.4	160.9	79.7	128.6	58.2	51	146.1	59	58.7	125.4	74.6	FALSE		100
P29373	CRABP2	low_pep	0.516337	0.953615	0.0139943	6.15902	5	5	6.92809	6.17233	7.06452	6.1109	0.265384	0.627211	1	133.6	88.1	167.1	111.7	121.9	102.2	61	98.2	71.3	44.7	124.48	75.48	FALSE		99.98
O43914	TYROBP	fail	0.538212	0.893753	0.00773431	7.01451	5	5	6.89071	6.2178	7.03377	6.14002	0.459837	0.330314	3	172.1	77.4	130.6	87.7	154.2	62	58.8	79.3	92.3	85.6	124.4	75.6	TRUE		100
P05107	ITGB2	fail	0.557501	0.842955	0.00537161	7.54043	5	5	6.89761	6.23467	7.03753	6.19457	0.360491	0.344117	35	151.2	87.5	180.1	92.1	109.8	90.1	71	63.2	80.4	74.5	124.14	75.84	FALSE		99.99
P47992	XCL1	low_pep	0.546971	0.870463	0.00963666	6.69725	5	5	6.90443	6.23026	7.0583	6.18784	0.508345	0.270433	1	79.5	176	105.8	128.5	129.7	66.1	78.9	83	93.7	58.8	123.9	76.1	FALSE		100
Q9UBD3	XCL2	low_pep	0.546971	0.870463	0.00963666	6.69725	5	5	6.90443	6.23026	7.0583	6.18784	0.508345	0.270433	1	79.5	176	105.8	128.5	129.7	66.1	78.9	83	93.7	58.8	123.9	76.1	FALSE		100
P06126	CD1A	low_pep	0.550794	0.860416	0.00429359	7.8636	5	5	6.9074	6.22174	7.04177	6.18135	0.390731	0.2928	1	94.3	110.1	154.2	167.6	92.9	61.5	89.9	85.5	88.9	55.1	123.82	76.18	FALSE		100
P01023	A2M	fail	0.558604	0.840103	0.0267458	5.22455	5	5	6.88874	6.21283	7.03386	6.19376	0.436031	0.539568	14	174.7	81.1	124.3	88.1	150.6	108.9	68.5	59	83.9	60.8	123.76	76.22	FALSE		99.99
Q01082	SPTBN1	fail	0.54411	0.87803	0.000186225	12.3907	5	5	6.93095	6.25525	7.0861	6.20807	0.255333	0.16054	2	160.6	128.5	103.6	110.1	114.9	75.2	82.7	73.4	78.8	72.3	123.54	76.48	FALSE		100.01
P43353	ALDH3B1	fail	0.551829	0.857708	0.00561823	7.47567	5	5	6.91664	6.22415	7.06938	6.21167	0.274917	0.431144	3	174.6	111.8	116.6	97.4	116.1	92.4	93	48.7	73.9	75.5	123.3	76.7	FALSE		100
P05413	FABP3	fail	0.553237	0.854031	4.22712e-05	14.53	5	5	6.93365	6.2661	7.07645	6.22242	0.154585	0.180481	2	107.3	115.7	141.2	117.1	133	73.8	77.9	73.3	87.9	72.9	122.86	77.16	FALSE		100.01
O95865	DDAH2	fail	0.551102	0.859608	1.43442e-05	16.0892	5	5	6.93363	6.25806	7.07772	6.21812	0.115173	0.171132	2	118.1	112	137.9	110.7	135.2	69.6	92	62.8	78.4	83.3	122.78	77.22	FALSE		100
P79483	HLA-DRB3	fail	0.547919	0.867965	0.0448951	4.4773	5	5	6.88959	6.17632	7.03024	6.16227	0.445696	0.684953	9	130.3	92.4	85.5	175.8	129.5	69.9	55.1	56.8	140.2	64.5	122.7	77.3	FALSE		100
P14780	MMP9	fail	0.554769	0.850041	0.00479836	7.70324	5	5	6.92072	6.24968	7.06966	6.21962	0.196734	0.451199	10	121	121.6	144	91.4	134.8	101.8	86.9	62	67.7	68.7	122.56	77.42	FALSE		99.99
Q8N149	LILRA2	low_pep	0.560192	0.836006	0.00213239	8.87331	5	5	6.92918	6.26043	7.07352	6.23751	0.173253	0.382439	1	124.6	108.3	112.7	129.4	136.6	91.4	84	72.5	83.6	56.9	122.32	77.68	FALSE		100
P49006	MARCKSL1	low_pep	0.585735	0.77168	0.0147896	6.07927	5	5	6.84888	6.25921	6.97457	6.20289	0.522268	0.195393	1	75.9	84.4	196.4	134.8	120	63.6	95.1	66.6	71.3	91.8	122.3	77.68	FALSE		99.99
P29966	MARCKS	fail	0.574397	0.799879	0.014893	6.06923	5	5	6.86098	6.22752	6.99109	6.19121	0.471032	0.336461	13	77.1	95.5	196.2	124.5	118	61.4	98.1	49.5	77.3	102.5	122.26	77.76	FALSE		100.01
P01920	HLA-DQB1	fail	0.540194	0.888452	0.00407342	7.93954	5	5	6.8943	6.24634	7.03289	6.14444	0.421841	0.267328	5	75.1	126	147.4	142.2	120.1	51.4	73	103.5	76.3	85.1	122.16	77.86	FALSE		100.01
Q14761	PTPRCAP	fail	0.61538	0.700451	0.089304	3.48513	5	5	6.80286	6.23637	6.9436	6.24315	0.688978	0.426426	2	79.1	135.6	111.2	216.8	67.1	71.2	107.4	58.6	96.9	56.1	121.96	78.04	FALSE		100
P21757	MSR1	fail	0.640981	0.641647	0.146616	2.76988	5	5	6.72319	6.26654	6.88429	6.24265	0.782113	0.430065	2	253.8	76.6	91.7	56.5	130.7	101.3	75.2	62.4	83.3	68.3	121.86	78.1	FALSE		99.98
Q99828	CIB1	fail	0.566831	0.819011	0.00235721	8.72871	5	5	6.91629	6.27637	7.06249	6.24348	0.273951	0.316209	2	98.3	131.7	113.1	138.9	126.4	77.2	71.3	67.9	100.9	74.2	121.68	78.3	FALSE		99.99
Q8TDZ2	MICAL1	low_pep	0.553989	0.85207	0.000244779	11.9962	5	5	6.90501	6.28804	7.0594	6.20733	0.229009	0.200952	1	145.9	122.3	118.7	89.1	131	72.5	78.2	83.3	67.5	91.4	121.4	78.58	FALSE		99.99
O60486	PLXNC1	fail	0.581418	0.782353	0.0110062	6.50554	5	5	6.90014	6.26396	7.03994	6.25758	0.162401	0.50616	6	121.8	97.9	153.7	112.4	118	103.1	99.7	52.4	71.5	69.6	120.76	79.26	FALSE		100.01
P05090	APOD	fail	0.586371	0.770113	0.00461797	7.75853	5	5	6.89736	6.29564	7.046	6.27589	0.326508	0.299154	7	101.9	131.2	96.3	142.2	131.5	79.5	81.1	64.7	99.6	72	120.62	79.38	FALSE		100
P02686	MBP	low_pep	0.598937	0.739524	0.0204198	5.61388	5	5	6.84868	6.30289	6.97436	6.23484	0.460338	0.342198	1	111.1	70.9	165.6	153.3	101.7	90.3	71.7	74.8	69.3	91.4	120.52	79.5	FALSE		100.01
P22794	EVI2A	fail	0.585867	0.771354	0.000698194	10.4841	5	5	6.89429	6.31557	7.03896	6.2676	0.235961	0.220995	2	110.1	106.3	120.3	108.8	155.5	83.6	79.8	70.7	79.3	85.7	120.2	79.82	FALSE		100.01
P29017	CD1C	fail	0.599093	0.739149	0.00876394	6.8342	5	5	6.86387	6.30434	7.00232	6.26317	0.404158	0.258614	2	93.1	116.8	131.6	171	87.6	72.1	88	91	88.7	60.2	120.02	80	FALSE		100.01
Q16827	PTPRO	low_pep	0.594366	0.750576	0.00265964	8.55455	5	5	6.88164	6.30403	7.0283	6.27772	0.29065	0.262185	1	106.9	109.2	123	96.7	164.2	69.5	83	69.6	103.8	73.9	120	79.96	FALSE		99.98
P48304	REG1B	low_pep	0.600137	0.736637	0.00384543	8.02264	5	5	6.8899	6.3139	7.02916	6.29252	0.265972	0.311794	1	94	108.2	127.1	139.6	130	85.9	80.9	67.9	95.8	70.5	119.78	80.2	FALSE		99.99
P07451	CA3	low_pep	0.597068	0.744033	0.0166228	5.91069	5	5	6.88776	6.29076	7.02915	6.28511	0.266102	0.482889	1	99.4	110.7	113.3	146.5	127.5	90.5	84.2	76.6	101.8	49.5	119.48	80.52	FALSE		100
P22891	PROZ	fail	0.6018	0.732643	0.00420482	7.89374	5	5	6.89192	6.31449	7.03802	6.30537	0.227722	0.345973	3	107.7	119.2	105.9	136.4	127.4	88.9	95.6	63.3	88.2	67.3	119.32	80.66	FALSE		99.99
P62854	RPS26	fail	0.573435	0.802298	0.000794039	10.2985	5	5	6.88037	6.32258	7.0391	6.2368	0.279535	0.19894	3	130.2	143	98	100	124.4	68.2	83.2	99.2	68.4	85.3	119.12	80.86	FALSE		99.99
P02766	TTR	fail	0.606955	0.720338	0.00507131	7.62342	5	5	6.88313	6.32381	7.02845	6.30811	0.277521	0.317078	9	97.5	123.1	107.9	141	125.5	81.7	85.7	70.7	100.8	66.1	119	81	FALSE		100
P02652	APOA2	fail	0.610587	0.711731	0.00579498	7.43098	5	5	6.88159	6.32422	7.02397	6.31224	0.262248	0.336687	8	99	112.7	111.7	143.9	127.1	85.1	87.8	69.4	98.6	64.6	118.88	81.1	FALSE		99.99
O75015	FCGR3B	fail	0.604015	0.727344	0.0071872	7.12035	5	5	6.86281	6.32504	7.00533	6.27799	0.375274	0.256019	4	94	109.9	96.4	153.3	139.9	65.7	74.5	71.6	102.4	92.3	118.7	81.3	FALSE		100
Q5JNZ5	RPS26P11	fail	0.580889	0.783665	0.000281996	11.792	5	5	6.88212	6.33486	7.03753	6.25387	0.23347	0.165452	2	121.3	137.8	101.4	107.7	125.1	69.9	81.6	97.6	72	85.5	118.66	81.32	FALSE		99.99
P07333	CSF1R	fail	0.610321	0.71236	0.00434513	7.84639	5	5	6.88091	6.33285	7.02725	6.31489	0.256565	0.313522	3	104	118.8	102.9	135.1	132.4	85.4	86.2	72.4	96.6	66.1	118.64	81.34	FALSE		99.99
Q14019	COTL1	fail	0.61213	0.70809	0.00668325	7.22523	5	5	6.855	6.31358	6.98903	6.28094	0.319017	0.297427	5	98.1	96.1	159.5	141.5	97.7	59.8	114.7	73.6	83.3	75.7	118.58	81.42	FALSE		100
P27216	ANXA13	low_pep	0.608112	0.717591	0.00162789	9.26278	5	5	6.88255	6.33859	7.02687	6.30928	0.213925	0.270013	1	100.2	117.9	116.6	132.4	125.4	79	82.6	79.7	98.6	67.7	118.5	81.52	FALSE		100.01
O43491	EPB41L2	fail	0.612086	0.708195	0.00265783	8.55554	5	5	6.87158	6.34003	7.02675	6.31855	0.220777	0.296023	6	141.9	121.5	112.4	89.6	126.8	89.8	90.3	68.5	86.4	72.7	118.44	81.54	TRUE		99.99
P62899	RPL31	fail	0.622043	0.684913	0.101887	3.29496	5	5	6.7699	6.30033	6.94882	6.26391	0.663868	0.496547	4	135.7	207.4	74.9	75	97.9	74.2	130	70	60.2	74.8	118.18	81.84	FALSE		100.01
P21730	C5AR1	fail	0.612804	0.706503	0.0231446	5.43318	5	5	6.8515	6.32023	7.00228	6.29578	0.284115	0.487108	4	161.9	98	117.8	88.4	124.3	107.9	90.1	55.9	69.7	86	118.08	81.92	FALSE		100
P04066	FUCA1	fail	0.621557	0.686041	0.00488206	7.67829	5	5	6.87005	6.34338	7.01486	6.32882	0.268283	0.294688	9	93.4	116.9	116.7	120.7	142.4	84.3	96.2	69.9	91.3	68.2	118.02	81.98	FALSE		100
P01834	IGKC	fail	0.624475	0.679284	0.0141308	6.14502	5	5	6.8624	6.34062	7.01412	6.33484	0.339813	0.347625	5	95.1	146.6	102.6	132.3	112.7	88.5	93.4	64.6	96	68.2	117.86	82.14	FALSE		100
P0CF74	IGLC6	fail	0.623446	0.681663	0.0108211	6.53001	5	5	6.86714	6.34141	7.01528	6.33362	0.292808	0.3568	3	95.7	136.3	112	136.4	108.8	90.4	92.5	67.9	94.7	65.2	117.84	82.14	FALSE		99.99
Q15436	SEC23A	fail	0.600129	0.736655	0.02617	5.25594	5	5	6.83619	6.31437	6.97176	6.2351	0.44569	0.409365	2	78.5	98	113.3	155.6	143.6	54.1	64.1	98	107.1	87.7	117.8	82.2	FALSE		100
P14151	SELL	fail	0.619798	0.690129	0.0129023	6.27623	5	5	6.87643	6.32972	7.02377	6.33364	0.174126	0.452162	4	117.7	114.7	105	128	123.4	97.4	88.6	63.3	100.7	61.2	117.76	82.24	FALSE		100
P14209	CD99	low_pep	0.595725	0.747282	0.0283165	5.14221	5	5	6.83194	6.29217	6.96504	6.21776	0.433952	0.450608	1	75.9	92.7	146.2	128.4	145.3	56.3	62.5	66.4	100.8	125.5	117.7	82.3	FALSE		100
P08697	SERPINF2	fail	0.624289	0.679715	0.00401118	7.96176	5	5	6.86963	6.35433	7.01834	6.33862	0.232294	0.302025	13	104.9	124.3	103.5	126.6	128	86.3	91.7	72.2	94.5	67.9	117.46	82.52	TRUE		99.99
P62841	RPS15	fail	0.604333	0.726584	0.0528709	4.24138	5	5	6.80206	6.31025	6.97402	6.24744	0.521099	0.490519	2	145	167.6	93.3	67	113.9	73.9	111.1	63.7	55	109.4	117.36	82.62	FALSE		99.99
P27986	PIK3R1	low_pep	0.606852	0.720584	0.00150603	9.37503	5	5	6.8532	6.35092	6.99542	6.27484	0.301769	0.159903	1	84.8	114.8	138	113.4	135.6	60.5	77.8	92.4	87.6	95.1	117.32	82.68	FALSE		100
O00459	PIK3R2	low_pep	0.606852	0.720584	0.00150603	9.37503	5	5	6.8532	6.35092	6.99542	6.27484	0.301769	0.159903	1	84.8	114.8	138	113.4	135.6	60.5	77.8	92.4	87.6	95.1	117.32	82.68	FALSE		100
Q92569	PIK3R3	low_pep	0.606852	0.720584	0.00150603	9.37503	5	5	6.8532	6.35092	6.99542	6.27484	0.301769	0.159903	1	84.8	114.8	138	113.4	135.6	60.5	77.8	92.4	87.6	95.1	117.32	82.68	FALSE		100
P61247	RPS3A	fail	0.589182	0.763215	0.00598604	7.38418	5	5	6.85198	6.33694	7.01179	6.24857	0.289655	0.357904	11	144	132.9	98	90.5	121.2	78.4	81.5	118.1	64.7	70.7	117.32	82.68	FALSE		100
O75019	LILRA1	low_pep	0.62122	0.686825	0.00163657	9.2551	5	5	6.85859	6.36171	6.99617	6.30935	0.229135	0.237491	1	101	98.4	133.1	138.6	114.8	74.8	72.3	77	96.5	93.6	117.18	82.84	FALSE		100.01
Q6UX71	PLXDC2	fail	0.629275	0.668237	0.00544633	7.5205	5	5	6.86848	6.35743	7.01327	6.34504	0.1672	0.359065	10	105.6	113.4	115.6	127.2	123.7	92.3	86.8	71.7	97.6	66.1	117.1	82.9	TRUE		100
Q92484	SMPDL3A	fail	0.626354	0.674949	0.0161283	5.95426	5	5	6.86499	6.34368	7.01991	6.34496	0.206235	0.452072	4	121.8	134.9	103.2	108.1	117.4	103.4	93	62.3	91.3	64.6	117.08	82.92	FALSE		100
Q13571	LAPTM5	low_pep	0.6099	0.713356	0.132117	2.92011	5	5	6.68375	6.26445	6.82856	6.11521	0.730709	0.609152	1	212	64.4	166.8	67.5	74.7	61.6	48.3	147.3	70.5	86.9	117.08	82.92	FALSE		100
P08514	ITGA2B	low_pep	0.646017	0.630357	0.225837	2.14664	5	5	6.67704	6.27474	6.79734	6.16698	0.923467	0.548611	1	38.4	88.2	167	184	107.8	39.7	69	124.9	98.1	82.9	117.08	82.92	FALSE		100
P09211	GSTP1	fail	0.621426	0.686345	0.00051136	10.9334	5	5	6.85896	6.36845	7.00229	6.31595	0.197484	0.19015	10	97.7	117.9	140.6	120.6	107.9	77.1	94.2	92.3	77.3	74.3	116.94	83.04	FALSE		99.99
P12429	ANXA3	low_pep	0.648355	0.625144	0.101163	3.30524	5	5	6.7864	6.34665	6.94243	6.31729	0.638867	0.401924	1	65.8	182.4	93.6	133.6	109.2	84.6	81	95.1	99.6	55	116.92	83.06	FALSE		99.99
P00738	HP	fail	0.633541	0.65849	0.00988668	6.6603	5	5	6.86477	6.35265	7.01218	6.35369	0.193053	0.392962	49	107.2	119.9	107.4	128.1	121.6	92.6	93.2	63.1	99.6	67.2	116.84	83.14	TRUE		99.99
Q9H299	SH3BGRL3	fail	0.63636	0.652085	0.000589312	10.7287	5	5	6.84568	6.37687	6.98691	6.33483	0.204466	0.17047	5	131.7	93.9	149.6	110	98.9	82.5	86.5	77.8	85.1	83.9	116.82	83.16	FALSE		99.99
P00739	HPR	fail	0.633275	0.659095	0.00830122	6.91246	5	5	6.86413	6.35885	7.01417	6.35508	0.178277	0.383946	31	112.6	125.8	106.4	122.3	116.4	95.7	90.2	61.9	96.4	72.3	116.7	83.3	FALSE		100
P11597	CETP	low_pep	0.632187	0.661576	0.0100956	6.63013	5	5	6.86534	6.34589	7.01094	6.34937	0.127522	0.422918	1	111.7	111.5	115	122.6	122.7	83	90.3	67.6	113.9	61.7	116.7	83.3	FALSE		100
P0DOY2	IGLC2	fail	0.642058	0.639225	0.0213063	5.55258	5	5	6.84657	6.35925	6.99526	6.35603	0.339034	0.36832	5	92.3	138	106.2	141.2	105.7	89.7	94.3	68.2	99.3	65.1	116.68	83.32	FALSE		100
P0DOY3	IGLC3	fail	0.642058	0.639225	0.0213063	5.55258	5	5	6.84657	6.35925	6.99526	6.35603	0.339034	0.36832	5	92.3	138	106.2	141.2	105.7	89.7	94.3	68.2	99.3	65.1	116.68	83.32	FALSE		100
P02750	LRG1	fail	0.636706	0.6513	0.00885862	6.8187	5	5	6.86225	6.35999	7.00998	6.35868	0.173716	0.386437	15	109.5	119.4	108.1	126	119.7	92.6	91.2	65.1	100.9	67.4	116.54	83.44	FALSE		99.99
P02654	APOC1	fail	0.64511	0.632384	0.0136189	6.19824	5	5	6.84812	6.36585	6.98811	6.35572	0.278553	0.35221	5	93.3	100.6	120.3	127.4	141.1	90	84.6	64.8	102.7	75.3	116.54	83.48	FALSE		100.01
P02749	APOH	fail	0.639576	0.644812	0.00962938	6.69834	5	5	6.85236	6.36757	7.00471	6.3599	0.28593	0.316422	19	103	135	96.5	123.3	124.5	86.4	98.1	66.6	95.1	71.5	116.46	83.54	FALSE		100
P35237	SERPINB6	low_pep	0.623921	0.680565	0.0125515	6.31599	5	5	6.80703	6.34466	6.94021	6.25964	0.395093	0.263825	1	93.9	80.3	174.1	100.6	133.3	51.2	87.6	91.7	81.4	105.9	116.44	83.56	FALSE		100
Q99816	TSG101	fail	0.632267	0.661394	0.00642991	7.28099	5	5	6.82293	6.38165	6.98608	6.32468	0.367783	0.168197	2	138.5	143.3	114.5	71.8	114	80.5	88.7	82.5	75.6	90.5	116.42	83.56	FALSE		99.99
P41222	PTGDS	fail	0.638542	0.647147	0.0110612	6.49835	5	5	6.86063	6.3629	7.008	6.36085	0.147645	0.414654	3	113.9	114.6	108.4	123.2	121.6	98.6	88.4	65.1	98.9	67.3	116.34	83.66	FALSE		100
Q8N386	LRRC25	fail	0.633407	0.658796	0.00622912	7.32676	5	5	6.84513	6.34137	6.98452	6.32572	0.198768	0.347606	2	106.7	93.9	144.9	109.3	126.6	72.7	96.2	50.8	94.5	104.4	116.28	83.72	FALSE		100
P50226	SULT1A2	fail	0.636432	0.651922	0.178243	2.48808	5	5	6.71438	6.3177	6.86983	6.2179	0.705384	0.691474	2	210	102.4	110.6	108.9	49.3	115.5	61.4	115.5	56	70.4	116.24	83.76	FALSE		100
Q99536	VAT1	fail	0.606685	0.720981	0.00357803	8.12662	5	5	6.82666	6.36257	6.98514	6.26416	0.316979	0.237366	10	144	120.4	111.9	75	129.5	65.4	77.8	100.3	70.2	105.3	116.16	83.8	TRUE		99.98
P02760	AMBP	fail	0.646256	0.629823	0.0109811	6.50883	5	5	6.85251	6.37227	6.9981	6.36828	0.208784	0.373323	14	103.9	113.9	107.3	131.1	123.8	92	90.4	67.7	101.9	68	116	84	FALSE		100
P48448	ALDH3B2	low_pep	0.642029	0.63929	0.0134116	6.22037	5	5	6.84809	6.37461	6.99291	6.35362	0.168859	0.419802	1	114.8	114.1	131.1	125.6	94.1	107.8	89.5	67.2	79.3	76.5	115.94	84.06	FALSE		100
P00736	C1R	fail	0.645049	0.632519	0.0160712	5.95938	5	5	6.85482	6.36363	7.00019	6.36767	0.157638	0.437782	2	105.7	113.9	114.9	126.2	119	96.5	93.3	67.9	101.7	60.9	115.94	84.06	FALSE		100
P0C0L5	C4B	fail	0.64443	0.633904	0.00626591	7.31826	5	5	6.85235	6.37764	7.00274	6.36884	0.208713	0.324376	12	105.5	125.5	105.3	115.6	127.8	88	93.7	69.8	98.8	69.9	115.94	84.04	FALSE		99.99
P02753	RBP4	fail	0.645964	0.630474	0.0120791	6.37135	5	5	6.8522	6.37285	7.00032	6.36984	0.211225	0.382139	8	105.7	120.8	104.1	128	121	93.6	89.7	66	101.8	69.3	115.92	84.08	FALSE		100
P07359	GP1BA	fail	0.647137	0.627856	0.0214131	5.54536	5	5	6.8465	6.3691	6.98834	6.36049	0.2247	0.437986	3	104.1	99.5	113	126.8	136	96	77.8	69.5	109	68.2	115.88	84.1	FALSE		99.99
Q9UGM5	FETUB	fail	0.646306	0.629711	0.0132136	6.24184	5	5	6.85208	6.3724	7.00142	6.37171	0.201615	0.395945	13	108.1	123.2	103.6	124.6	119.7	95.6	92.7	66.2	99.3	67	115.84	84.16	TRUE		100
Q9Y6M7	SLC4A7	low_pep	0.674522	0.568062	0.0690717	3.85576	5	5	6.75703	6.39003	6.90645	6.33839	0.519083	0.311216	1	179.1	79.2	145.6	65.1	110.1	92.6	74.1	90.2	86.5	77.5	115.82	84.18	FALSE		100
P55008	AIF1	fail	0.610057	0.712984	0.0508791	4.29678	5	5	6.80743	6.27485	6.94609	6.2331	0.322343	0.615416	4	99.6	92.7	177.9	92.2	116.4	40.9	132.2	58.2	81.6	108.4	115.76	84.26	TRUE		100.01
P54108	CRISP3	fail	0.646593	0.62907	0.0176707	5.8225	5	5	6.8516	6.36979	7.002	6.37293	0.193425	0.431031	5	110.7	124.7	103.1	121.2	119.1	99	92.1	65.1	100.1	65.1	115.76	84.28	FALSE		100.02
P15291	B4GALT1	fail	0.646016	0.630358	0.00371853	8.07105	5	5	6.85041	6.3891	6.99806	6.36771	0.20043	0.285225	3	104.5	122.6	109.2	129.3	113.1	89.9	89.2	75.4	93.7	73	115.74	84.24	FALSE		99.99
P0C0L4	C4A	fail	0.648333	0.625192	0.0131369	6.25024	5	5	6.84995	6.37222	6.99956	6.37436	0.212907	0.385739	12	105.9	123.4	103	121.6	124.8	91.3	97.4	65.7	100.4	66.5	115.74	84.26	FALSE		100
P02144	MB	fail	0.650577	0.620208	0.00679071	7.20222	5	5	6.84161	6.39042	6.9831	6.3629	0.265112	0.276676	3	92	108.7	116.6	136.7	124.5	86.6	84.6	81.4	97.3	71.6	115.7	84.3	FALSE		100
A0A0C4DH25	IGKV3D-20	fail	0.649816	0.621897	0.010073	6.63336	5	5	6.84185	6.38708	6.99298	6.37109	0.290542	0.296391	2	101.9	134.8	98.4	132.5	110.9	90.7	96.4	69.3	89.3	75.9	115.7	84.32	FALSE		100.01
O00584	RNASET2	low_pep	0.654518	0.611495	0.0363929	4.7802	5	5	6.81686	6.35041	6.96303	6.35154	0.278901	0.468047	1	123.5	110.4	163.2	96.3	85	82.4	108.4	81.8	99	50	115.68	84.32	FALSE		100
Q9Y646	CPQ	fail	0.648207	0.625473	0.00511966	7.60974	5	5	6.84993	6.38666	6.99737	6.3719	0.194371	0.310738	6	103.7	118.6	108.1	123.6	124.3	89.8	92.7	74.3	95.4	69.5	115.66	84.34	FALSE		100
Q9H4A9	DPEP2	fail	0.647619	0.626782	0.00295954	8.40041	5	5	6.85187	6.38559	6.99835	6.37157	0.129365	0.306819	4	109.3	115.9	115.9	123.4	113.5	85.5	94.8	77	98	66.8	115.6	84.42	TRUE		100.01
Q8IV08	PLD3	low_pep	0.652872	0.615128	0.0243062	5.36253	5	5	6.8388	6.37852	6.97959	6.36447	0.203792	0.452862	1	117.7	99.3	125.5	137.7	97.3	108.7	80.7	71.8	93.5	67.7	115.5	84.48	FALSE		99.99
P23470	PTPRG	fail	0.650674	0.619994	0.0104754	6.57685	5	5	6.84721	6.38301	6.99072	6.37073	0.169962	0.380852	6	106.7	105.3	113.9	127.1	124.4	92.3	82.3	73.7	105.9	68.3	115.48	84.5	FALSE		99.99
O75882	ATRN	fail	0.651882	0.617316	0.00801845	6.96246	5	5	6.84897	6.38496	6.99652	6.3792	0.169245	0.355588	37	108.4	117.5	108	125.1	118.3	92.5	92.6	68.7	99.4	69.7	115.46	84.58	TRUE		100.02
O95497	VNN1	fail	0.650729	0.619872	0.0116533	6.42312	5	5	6.84954	6.38105	6.99558	6.37571	0.13535	0.404059	9	112.3	110.8	111.2	124.3	118.6	98.5	87.6	69.5	100.1	67	115.44	84.54	FALSE		99.99
O95445	APOM	fail	0.649658	0.622247	0.014029	6.15544	5	5	6.84846	6.3807	6.99873	6.37648	0.177606	0.407612	5	112.3	123.6	104.3	120.8	116.2	100.7	92.2	68.6	94.7	66.6	115.44	84.56	TRUE		100
Q96S96	PEBP4	low_pep	0.653024	0.614792	0.0145523	6.10261	5	5	6.84659	6.37404	6.99331	6.37852	0.191213	0.399303	1	109.5	114.2	104.7	130.8	117.9	89.9	91.8	61	108	72.2	115.42	84.58	FALSE		100
P05543	SERPINA7	fail	0.653614	0.613489	0.0141383	6.14425	5	5	6.84549	6.3805	6.99358	6.38009	0.211742	0.384659	18	102.7	121.5	105.9	125.9	120.9	92.8	95.5	68.6	100.5	65.7	115.38	84.62	FALSE		100
P23469	PTPRE	fail	0.616017	0.698958	0.00350703	8.15553	5	5	6.82677	6.37719	6.98643	6.28747	0.274674	0.266262	6	143.8	130.4	105.5	85	112.1	72.8	75.3	118.8	75.7	80.5	115.36	84.62	TRUE		99.99
O43286	B4GALT5	low_pep	0.656142	0.60792	0.0146557	6.09239	5	5	6.8313	6.39225	6.97655	6.36863	0.304396	0.315547	1	102.4	117.4	101.5	152.8	102.7	86.9	79.4	73.8	104.6	78.5	115.36	84.64	FALSE		100
Q9Y5Y7	LYVE1	fail	0.648648	0.624493	0.0157446	5.989	5	5	6.84429	6.38666	6.9878	6.36331	0.189601	0.416209	2	107.3	107.3	111.4	135.8	115	101.2	76.3	79.3	98.2	68.2	115.36	84.64	FALSE		100
P00918	CA2	fail	0.649494	0.622612	0.00296563	8.39745	5	5	6.84438	6.39466	6.98788	6.36526	0.188413	0.271995	8	98.7	110.8	119.6	126.5	121.1	84.2	86.5	86.6	97.3	68.7	115.34	84.66	FALSE		100
P20339	RAB5A	fail	0.633326	0.658981	0.000603589	10.6941	5	5	6.84027	6.37499	6.9834	6.32442	0.138223	0.231959	3	109.9	100.5	135.2	104.9	126.1	60	85.3	73.8	99.4	104.9	115.32	84.68	FALSE		100
P16333	NCK1	low_pep	0.647979	0.625981	0.0025843	8.59601	5	5	6.84726	6.37788	6.99565	6.36967	0.118676	0.302389	1	125.4	112.5	109.6	120.3	108.8	71.1	102.6	67.4	105.9	76.4	115.32	84.68	FALSE		100
Q96KN2	CNDP1	fail	0.654439	0.61167	0.015255	6.03457	5	5	6.84535	6.38027	6.99369	6.38202	0.203908	0.395462	18	104.1	121.9	106	125.7	118.9	94.5	97	66.7	99.1	66.2	115.32	84.7	FALSE		100.01
P12955	PEPD	fail	0.655264	0.609852	0.0112623	6.47235	5	5	6.84597	6.38272	6.99268	6.38283	0.178093	0.376302	12	107.1	115.1	107.7	127.2	119.3	93.8	96.5	64.1	98.2	71	115.28	84.72	TRUE		100
P40121	CAPG	fail	0.650765	0.619792	0.00534703	7.54705	5	5	6.82014	6.37079	6.95938	6.33959	0.237047	0.27902	10	107.5	92.6	161.9	100.8	113.4	63.7	112.3	65.5	85.4	97	115.24	84.78	FALSE		100.01
Q96PD5	PGLYRP2	fail	0.654233	0.612124	0.0100159	6.64156	5	5	6.84473	6.38902	6.99426	6.38213	0.19789	0.356861	17	108	121.4	102.8	121.5	122.5	94.9	92.3	67.8	97.1	71.7	115.24	84.76	FALSE		100
O14791	APOL1	low_pep	0.655337	0.609692	0.0143244	6.12538	5	5	6.83917	6.39267	6.98719	6.3775	0.261966	0.350502	1	99.4	122.6	100.8	132.5	120.9	96.2	89.7	75.5	94.1	68.3	115.24	84.76	FALSE		100
P51884	LUM	fail	0.65481	0.610851	0.0157029	5.99283	5	5	6.84471	6.38388	6.99006	6.37921	0.17939	0.409549	13	107.6	110.1	108.2	128.8	121.5	98.1	85.3	67.9	103.3	69.2	115.24	84.76	FALSE		100
P63098	PPP3R1	low_pep	0.653265	0.614261	0.00546779	7.51483	5	5	6.83319	6.39498	6.97166	6.3574	0.233165	0.279984	1	93.9	99.3	137.7	125.2	119.9	78.2	76.6	84.2	106.2	78.8	115.2	84.8	FALSE		100
P04217	A1BG	fail	0.658957	0.601744	0.0245037	5.35086	5	5	6.83329	6.38452	6.98592	6.38418	0.310112	0.375135	23	99.9	134.5	93.1	124.3	124	92.2	100	68.2	97.2	66.6	115.16	84.84	TRUE		100
P55058	PLTP	fail	0.656576	0.606966	0.0129734	6.2683	5	5	6.84586	6.3823	6.99088	6.38392	0.0897904	0.417076	9	113.3	106.3	119.2	117	119.9	98.8	92.1	65.6	100.4	67.4	115.14	84.86	TRUE		100
P01042	KNG1	fail	0.657609	0.604698	0.013683	6.19147	5	5	6.84275	6.38708	6.99091	6.38621	0.192325	0.384383	27	106.5	119.1	105	125.5	119.2	94.5	93.7	67.4	100.9	68.2	115.06	84.94	TRUE		100
A0A075B6P5	IGKV2-28	fail	0.641111	0.641353	0.0125103	6.32074	5	5	6.83676	6.39588	6.98545	6.3441	0.263598	0.361504	2	94.9	130.1	108.4	127.9	114	98.6	88	76.4	68.9	92.7	115.06	84.92	FALSE		99.99	705
A0A087WW87	IGKV2-40	fail	0.641111	0.641353	0.0125103	6.32074	5	5	6.83676	6.39588	6.98545	6.3441	0.263598	0.361504	2	94.9	130.1	108.4	127.9	114	98.6	88	76.4	68.9	92.7	115.06	84.92	FALSE		99.99
Q15648	MED1	low_pep	0.610066	0.712962	0.198994	2.3292	5	5	6.71241	6.18115	6.87315	6.16019	0.648181	0.935968	1	140.5	139.6	172.4	65	57.7	60.7	171.4	101.7	58.5	32.5	115.04	84.96	FALSE		100
P02765	AHSG	fail	0.65719	0.605617	0.0111953	6.48096	5	5	6.84236	6.39137	6.98956	6.38394	0.18361	0.369854	21	108.4	114.3	104.9	126.1	121.4	95.1	86.9	66.8	101.9	74.1	115.02	84.96	FALSE		99.99
P27169	PON1	fail	0.65849	0.602766	0.0148402	6.07435	5	5	6.84231	6.38659	6.98968	6.38692	0.187492	0.393495	8	104	117	107.8	122.8	123.5	95.8	95.2	67.2	99.4	67.3	115.02	84.98	FALSE		100
P06276	BCHE	fail	0.657714	0.604467	0.0159686	5.96862	5	5	6.84006	6.38462	6.99181	6.38734	0.221975	0.384583	13	107.6	130.3	101.6	120.6	114.9	91.8	102.1	66.5	97.8	66.8	115	85	FALSE		100
P15169	CPN1	fail	0.656931	0.606186	0.00513997	7.60402	5	5	6.84343	6.39433	6.99318	6.38699	0.145694	0.324251	7	108.2	122.2	112.2	111.9	120.3	90	98.4	68.8	95.6	72.3	114.96	85.02	FALSE		99.99
P12830	CDH1	fail	0.661455	0.596286	0.0141422	6.14385	5	5	6.83769	6.39119	6.98272	6.38644	0.229712	0.359709	10	96.1	116.3	111.8	131	119.6	90.2	93.2	71.7	103	67.1	114.96	85.04	TRUE		100
P16930	FAH	fail	0.658115	0.603588	0.0049544	7.65707	5	5	6.8419	6.40094	6.98896	6.38537	0.176194	0.304231	9	105.5	117.8	109.7	126.7	115	91.2	89.9	71.9	97.2	75.2	114.94	85.08	TRUE		100.01
O75995	SASH3	low_pep	0.656863	0.606335	0.0362208	4.78704	5	5	6.80866	6.38187	6.9632	6.35687	0.371646	0.3912	1	138.2	132.9	113.8	117.8	71.9	86.1	118.5	68.3	70.5	82.1	114.92	85.1	FALSE		100.01
P80108	GPLD1	fail	0.659136	0.601353	0.0128732	6.27949	5	5	6.84151	6.39113	6.98953	6.38818	0.182861	0.380327	21	105.7	118	106.6	122.2	122.1	95.3	92	68.2	100.8	69.1	114.92	85.08	TRUE		100
P62847	RPS24	fail	0.655582	0.609151	0.0959511	3.38156	5	5	6.74207	6.38195	6.91967	6.31052	0.647994	0.318531	2	140.6	180.7	62.1	80.4	110.8	69.5	106.4	86.4	63.4	99.6	114.92	85.06	FALSE		99.99
P10721	KIT	fail	0.659638	0.600254	0.0121779	6.35959	5	5	6.84044	6.39452	6.98558	6.38532	0.180778	0.375114	11	103.4	111.3	111.2	126.8	121.8	97	90.8	73.8	97.2	66.7	114.9	85.1	TRUE		100
P02100	HBE1	low_pep	0.659753	0.600003	0.053027	4.23713	5	5	6.83135	6.36496	6.98169	6.38169	0.278025	0.522047	1	117.8	117	88.5	134.2	117	109.5	94.8	54.9	98.3	67.9	114.9	85.08	FALSE		99.99
P02656	APOC3	fail	0.66037	0.598653	0.011859	6.39787	5	5	6.84082	6.39457	6.98701	6.38836	0.170442	0.376215	5	106	112.1	109.2	123.7	123.3	95.1	88.8	70.3	102.3	69.4	114.86	85.18	FALSE		100.02
P43121	MCAM	fail	0.661718	0.595711	0.0124879	6.32332	5	5	6.83765	6.3955	6.98447	6.38876	0.209706	0.358592	11	103.5	118.3	106.8	132	113.4	92.3	89.4	69.9	103.4	70.9	114.8	85.18	TRUE		99.99
P06310	IGKV2-30	low_pep	0.628692	0.669575	0.0184046	5.76379	5	5	6.83609	6.38645	6.98261	6.31303	0.230572	0.451987	1	95	121.3	112.5	126.2	119	97.4	85.9	80.5	58.9	103.3	114.8	85.2	FALSE		100
A0A075B6S6	IGKV2D-30	low_pep	0.628692	0.669575	0.0184046	5.76379	5	5	6.83609	6.38645	6.98261	6.31303	0.230572	0.451987	1	95	121.3	112.5	126.2	119	97.4	85.9	80.5	58.9	103.3	114.8	85.2	FALSE		100
Q969Q0	RPL36AL	fail	0.657792	0.604297	0.0504202	4.30985	5	5	6.78012	6.3895	6.95062	6.34633	0.508477	0.293963	2	125.9	163.8	77.8	77.6	128.8	72.1	116.5	80.8	72.3	84.4	114.78	85.22	FALSE		100
P27487	DPP4	fail	0.660923	0.597447	0.00832213	6.90883	5	5	6.84026	6.40093	6.98738	6.38993	0.154349	0.351517	21	108.1	114.5	109.2	122.6	119.2	96	89.1	70.9	98	72.5	114.72	85.3	FALSE		100.01
P19652	ORM2	fail	0.66178	0.595577	0.0116801	6.4198	5	5	6.83762	6.39913	6.9863	6.39073	0.202337	0.356156	11	108.7	117.4	100.9	124.9	121.7	95.3	89.1	68.1	99.8	74.2	114.72	85.3	FALSE		100.01
P54802	NAGLU	fail	0.660564	0.598229	0.00747273	7.06415	5	5	6.83949	6.40229	6.98817	6.38994	0.167617	0.33708	15	110.1	116.7	104.9	120	121.8	94.8	90.1	71.7	97.1	72.8	114.7	85.3	FALSE		100
Q96FN4	CPNE2	fail	0.663329	0.592205	0.0167492	5.89977	5	5	6.82828	6.40176	6.96687	6.37466	0.192254	0.395297	2	113.5	92.1	134.5	128.6	104.8	103.9	76.7	74.8	93.3	77.7	114.7	85.28	FALSE		99.99
Q96RJ3	TNFRSF13C	low_pep	0.661177	0.596891	0.015954	5.96994	5	5	6.83779	6.39847	6.98455	6.38766	0.190084	0.395042	1	103.3	115.9	108	125.9	120.3	102.3	88.9	72.8	94.2	68.5	114.68	85.34	FALSE		100.01
P01876	IGHA1	fail	0.667339	0.583509	0.0246557	5.34193	5	5	6.8191	6.40415	6.97332	6.38981	0.361759	0.304193	11	94.9	148.6	96.1	127.9	105.9	88.8	89.4	72.7	101.2	74.6	114.68	85.34	FALSE		100.01
P30046	DDT	low_pep	0.66286	0.593225	0.0140871	6.14948	5	5	6.8206	6.39214	6.95833	6.36511	0.291901	0.307877	1	88	102.3	132.8	139.8	110.4	71.5	88.9	90.3	109.5	66.5	114.66	85.34	FALSE		100
P43251	BTD	fail	0.662929	0.593073	0.014888	6.06971	5	5	6.83797	6.3947	6.98656	6.39348	0.181697	0.388805	13	106.6	119.6	105.8	122.7	118.4	95.2	93.2	69.3	101.9	67.3	114.62	85.38	FALSE		100
P25311	AZGP1	fail	0.663239	0.5924	0.00868669	6.84698	5	5	6.83559	6.4047	6.98248	6.39008	0.19886	0.328363	14	105.2	115	104.8	128.6	119.2	90.7	85.9	73.2	103.3	74.1	114.56	85.44	FALSE		100
Q13508	ART3	fail	0.664504	0.58965	0.0164913	5.92215	5	5	6.83546	6.39717	6.98311	6.39346	0.202522	0.386332	6	106	115.5	102.8	125.9	122.6	95.5	89	68.9	103.9	69.9	114.56	85.44	FALSE		100
P01011	SERPINA3	fail	0.664865	0.588866	0.0155891	6.00332	5	5	6.83534	6.3981	6.98233	6.39346	0.201308	0.38036	12	102.5	116.5	106.5	126.4	120.8	94.3	89.4	70.7	104.2	68.7	114.54	85.46	TRUE		100
O75106	AOC2	low_pep	0.666658	0.584981	0.0090871	6.78196	5	5	6.83439	6.40195	6.97993	6.39495	0.200904	0.32545	1	102.9	110.9	107.1	127.3	124.4	89.4	94.3	69	101	73.6	114.52	85.46	FALSE		99.99
Q8TDQ7	GNPDA2	low_pep	0.659348	0.600889	0.00847625	6.88236	5	5	6.82006	6.37691	6.95864	6.35776	0.203067	0.330047	1	106.9	94.2	150.9	116.2	104.3	66.2	118.6	61.6	87.3	93.9	114.5	85.52	FALSE		100.01
P01019	AGT	fail	0.661798	0.595537	0.0272773	5.19616	5	5	6.8379	6.3828	6.9884	6.39287	0.142963	0.472957	11	113.7	123	108.7	116	111.1	103	99.7	65.9	97.7	61.2	114.5	85.5	FALSE		100
P02655	APOC2	fail	0.66489	0.588812	0.0134189	6.21959	5	5	6.83644	6.40042	6.98309	6.39428	0.162093	0.384	4	104	116.4	112.8	123.7	115.4	97	92.3	73.6	98.9	66	114.46	85.56	FALSE		100.01
P18084	ITGB5	low_pep	0.681154	0.553947	0.0410615	4.60607	5	5	6.80155	6.39713	6.94515	6.3912	0.271714	0.430739	1	138.5	92.2	153.7	96.6	91.1	105.5	84.7	65.8	98.4	73.5	114.42	85.58	FALSE		100
P26010	ITGB7	low_pep	0.681154	0.553947	0.0410615	4.60607	5	5	6.80155	6.39713	6.94515	6.3912	0.271714	0.430739	1	138.5	92.2	153.7	96.6	91.1	105.5	84.7	65.8	98.4	73.5	114.42	85.58	FALSE		100
P01009	SERPINA1	fail	0.666024	0.586354	0.016733	5.90116	5	5	6.83447	6.39702	6.98343	6.39708	0.198504	0.387219	26	104.6	122.1	105.1	123.8	116.5	93.3	94.9	70.1	103.3	66.3	114.42	85.58	TRUE		100
P02790	HPX	fail	0.666977	0.584291	0.0159902	5.96666	5	5	6.83584	6.39607	6.98252	6.39823	0.159983	0.398431	35	107.1	113.5	109.1	124.3	118	95.3	93.7	66.6	103.7	68.7	114.4	85.6	FALSE		100
Q9NZP8	C1RL	fail	0.666542	0.585232	0.0166543	5.90796	5	5	6.83543	6.39676	6.98381	6.39857	0.172029	0.398293	14	106.4	119.4	107.6	122.5	116	96.2	95.7	67.6	101.1	67.5	114.38	85.62	FALSE		100
P02763	ORM1	fail	0.665635	0.587197	0.0207013	5.59413	5	5	6.83504	6.39576	6.98416	6.39696	0.173991	0.422429	9	112.4	116.5	102.2	121.5	119.3	101.7	92.6	66.3	99.1	68.4	114.38	85.62	FALSE		100
P43652	AFM	fail	0.666461	0.585408	0.0223422	5.48408	5	5	6.83337	6.39489	6.98409	6.39868	0.203196	0.416549	51	109.2	123.6	100.5	120.9	117.6	99.6	95.9	64.7	99.1	68.9	114.36	85.64	FALSE		100
P13987	CD59	fail	0.686102	0.543505	0.0156215	6.00033	5	5	6.79503	6.4062	6.9287	6.3852	0.332911	0.216972	3	93.4	85.5	169.4	114	109.5	77.2	102.3	68.5	92.6	87.6	114.36	85.64	FALSE		100
P05155	SERPING1	fail	0.667027	0.584183	0.0193868	5.68878	5	5	6.8343	6.39824	6.97991	6.39573	0.171689	0.413631	16	105.5	111.5	109.8	127.6	117.4	99.1	90.8	72.2	101.4	64.8	114.36	85.66	TRUE		100.01
Q3B8N2	LGALS9B	fail	0.682048	0.552055	0.0580488	4.10659	5	5	6.80263	6.38284	6.94582	6.39376	0.290818	0.476782	2	148.5	81.9	135.4	94	112	101.2	104.4	67.4	96	59.2	114.36	85.64	FALSE		100
Q6DKI2	LGALS9C	fail	0.682048	0.552055	0.0580488	4.10659	5	5	6.80263	6.38284	6.94582	6.39376	0.290818	0.476782	2	148.5	81.9	135.4	94	112	101.2	104.4	67.4	96	59.2	114.36	85.64	FALSE		100
Q9HBB8	CDHR5	fail	0.665107	0.588341	0.00424528	7.87993	5	5	6.83245	6.41599	6.9775	6.38916	0.19301	0.271589	4	99.4	111.7	112.7	124.2	123.7	93.1	90.1	77.3	89.3	78.4	114.34	85.64	FALSE		99.99
P30086	PEBP1	fail	0.680558	0.555209	0.018054	5.79154	5	5	6.80668	6.40059	6.94285	6.38764	0.325853	0.263321	4	90.9	99.2	140.1	146.5	95	73.3	101	68	103.5	82.6	114.34	85.68	FALSE		100.01
P00450	CP	fail	0.669542	0.578753	0.0194958	5.68069	5	5	6.82986	6.39942	6.97897	6.40021	0.244773	0.370726	36	97.4	125.9	104.6	124.2	119.6	91.9	97.9	67.5	101.7	69.4	114.34	85.68	FALSE		100.01
O00182	LGALS9	fail	0.704073	0.506203	0.126348	2.98452	5	5	6.7604	6.37543	6.90431	6.39811	0.453077	0.484556	3	163.5	73.4	146.7	76.5	111.2	95	105.1	56.5	106.1	65.9	114.26	85.72	TRUE		99.99
P19438	TNFRSF1A	low_pep	0.614602	0.702276	0.072145	3.79296	5	5	6.793	6.31982	6.93328	6.23101	0.34558	0.675023	1	83.6	110.2	171	105.7	100.7	58.3	49.9	124.3	123.4	72.9	114.24	85.76	FALSE		100
Q6UXB8	PI16	fail	0.66854	0.580914	0.0229083	5.44798	5	5	6.83208	6.3986	6.98067	6.39976	0.174346	0.428455	11	112.7	113.1	101.8	120.3	123	101.4	88.2	64.4	103.5	71.7	114.18	85.84	TRUE		100.01
P53985	SLC16A1	fail	0.651165	0.618905	0.0424825	4.55699	5	5	6.76764	6.38197	6.89687	6.27797	0.461919	0.34099	3	77	80.1	174.8	119	119.7	62.2	64.7	116	86	100.5	114.12	85.88	TRUE		100
P22792	CPN2	fail	0.669737	0.578334	0.0190306	5.71553	5	5	6.83105	6.4022	6.98115	6.40281	0.189397	0.398847	15	106.2	123	104.3	118.6	118.4	97.6	97.4	69.4	98.5	66.6	114.1	85.9	FALSE		100
Q15075	EEA1	fail	0.661704	0.595742	0.026847	5.2191	5	5	6.79274	6.39955	6.92424	6.3285	0.407418	0.276503	5	81.6	84.9	132.2	149.2	122.6	65.1	72.6	107.8	100.2	84	114.1	85.94	FALSE		100.02
Q9BTY2	FUCA2	fail	0.671424	0.574704	0.0116131	6.42811	5	5	6.83161	6.40702	6.97798	6.40328	0.159993	0.360924	11	106.7	113.2	109.9	125.9	114.7	92.8	93.7	70.5	102.7	69.9	114.08	85.92	TRUE		100
Q9UGT4	SUSD2	low_pep	0.663563	0.591694	0.0188052	5.73272	5	5	6.82988	6.40551	6.97737	6.38567	0.118531	0.434662	1	128	104.4	108.6	116.5	112.7	111.1	81.7	66.1	87.7	83.2	114.04	85.96	FALSE		100
Q8WUM4	PDCD6IP	fail	0.690233	0.534845	0.0348375	4.84322	5	5	6.76282	6.42592	6.91068	6.37584	0.427257	0.19889	27	159.3	81.3	143	70.3	116	86.7	83.9	90.8	85.4	83.3	113.98	86.02	TRUE		100
Q9BVJ7	DUSP23	low_pep	0.674258	0.568628	0.00877797	6.8319	5	5	6.82092	6.41791	6.97007	6.40144	0.258006	0.264142	1	105.4	112.1	96.5	114.9	141	85.6	93.5	74.4	99.8	76.9	113.98	86.04	FALSE		100.01
Q9HC38	GLOD4	low_pep	0.676837	0.563119	0.0147118	6.08689	5	5	6.82434	6.40886	6.96888	6.40577	0.235229	0.331472	1	95.3	112.9	110	131.5	120.1	87	100	69.9	102	71.4	113.96	86.06	FALSE		100.01
P00915	CA1	fail	0.674	0.56918	0.0148093	6.07735	5	5	6.82753	6.4105	6.97459	6.40541	0.2014	0.358743	9	100.8	117.4	107.6	126	117.8	93.7	95.9	72.9	99.7	68.2	113.92	86.08	FALSE		100
P16284	PECAM1	fail	0.670422	0.576858	0.0110313	6.50226	5	5	6.81262	6.41284	6.95708	6.38022	0.183188	0.346713	15	136.9	92.3	135.4	100.1	104.8	99.9	88.8	66.7	79.3	95.7	113.9	86.08	TRUE		99.99
P02647	APOA1	fail	0.673712	0.569795	0.0174727	5.83875	5	5	6.82751	6.4105	6.97364	6.40384	0.188748	0.38287	15	103.7	110.8	106.8	124.1	124.1	98.7	88	69.4	101.5	72.8	113.9	86.08	FALSE		99.99
P01880	IGHD	fail	0.674183	0.568787	0.0143786	6.11994	5	5	6.82709	6.41281	6.97367	6.40488	0.175043	0.369152	4	105.5	117.6	114.7	128	103.6	97.9	91.3	72.5	98.7	70.2	113.88	86.12	FALSE		100
Q01459	CTBS	fail	0.67493	0.567189	0.0159488	5.97041	5	5	6.82768	6.41083	6.97439	6.4072	0.175695	0.377684	10	104.7	114.4	108.2	126	115.8	95.6	91.5	70.7	103.3	69.8	113.82	86.18	FALSE		100
P02774	GC	fail	0.674033	0.569109	0.0271579	5.20249	5	5	6.82254	6.40198	6.9769	6.4078	0.246896	0.401889	27	107.4	135	97.9	113.4	115.4	95.3	105.5	64.4	96.1	69.5	113.82	86.16	TRUE		99.99
P26951	IL3RA	low_pep	0.672374	0.572664	0.00619609	7.33443	5	5	6.82303	6.41691	6.97753	6.40486	0.216857	0.271816	1	109.2	130.8	103.2	101.8	124	84	102.2	72.6	96.4	75.8	113.8	86.2	FALSE		100
P22694	PRKACB	fail	0.612136	0.708075	0.00471773	7.72769	5	5	6.8095	6.36999	6.9616	6.25353	0.213997	0.348255	3	126.6	109.8	127.9	80.6	123.9	55.4	78.2	129.5	71.2	96.9	113.76	86.24	FALSE		100
P98088	MUC5AC	low_pep	0.677638	0.561413	0.0268867	5.21696	5	5	6.82026	6.41053	6.96971	6.4083	0.25821	0.38573	1	101.2	123.4	97.6	129.9	116.4	96.2	97.9	73.2	98.5	65.6	113.7	86.28	FALSE		99.99
P36955	SERPINF1	fail	0.674806	0.567456	0.0121534	6.3625	5	5	6.82586	6.41604	6.97713	6.40968	0.182854	0.348419	5	108.3	126.4	105.3	116.6	111.8	93.5	95.7	73.2	99.6	69.6	113.68	86.32	FALSE		100
P0DJI8	SAA1	fail	0.674276	0.568588	0.014818	6.07651	5	5	6.8252	6.41789	6.97495	6.40636	0.191624	0.363633	2	106.3	119.9	102.5	118.7	120.9	100.9	90.4	70.2	94.4	75.6	113.66	86.3	FALSE		99.98
P0DJI9	SAA2	fail	0.674276	0.568588	0.014818	6.07651	5	5	6.8252	6.41789	6.97495	6.40636	0.191624	0.363633	2	106.3	119.9	102.5	118.7	120.9	100.9	90.4	70.2	94.4	75.6	113.66	86.3	FALSE		99.98
P04180	LCAT	fail	0.676805	0.563188	0.0111212	6.49054	5	5	6.82515	6.42033	6.97269	6.4095	0.175024	0.341202	9	104.3	117.1	108.3	124.2	114.1	95	91.3	74.3	99.6	71.8	113.6	86.4	FALSE		100
P46926	GNPDA1	fail	0.679986	0.556422	0.00614571	7.34621	5	5	6.80798	6.41108	6.94696	6.39053	0.216452	0.258743	3	97.6	95.9	149.1	111.8	113.2	72.6	113.7	68.8	88.8	88.5	113.52	86.48	FALSE		100
Q9UH65	SWAP70	low_pep	0.674306	0.568526	0.009063	6.7858	5	5	6.81458	6.42443	6.95697	6.38845	0.236754	0.286302	1	100.5	108	115.9	141.8	101.3	88.6	104.5	86.5	77	75.8	113.5	86.48	FALSE		99.99
Q13103	SPP2	fail	0.679844	0.556725	0.0102365	6.61013	5	5	6.81938	6.42327	6.96748	6.41075	0.238641	0.286353	4	100.5	118.3	100.2	128.1	120.4	86.2	94.4	74.2	102.4	75.3	113.5	86.5	FALSE		100
P13612	ITGA4	fail	0.680284	0.55579	0.0143851	6.11928	5	5	6.81986	6.41045	6.96464	6.40885	0.0834142	0.390443	2	124.5	99.2	127.3	109.4	107	88.7	87.3	68.1	114.9	73.5	113.48	86.5	FALSE		99.99
P08185	SERPINA6	fail	0.679011	0.558494	0.0152573	6.03436	5	5	6.82371	6.41765	6.96876	6.41027	0.15312	0.376309	8	103.3	110.1	114.7	124	115.3	95.9	91.3	76.5	102.2	66.7	113.48	86.52	FALSE		100
P05186	ALPL	fail	0.674311	0.568513	0.00378343	8.04609	5	5	6.81976	6.42206	6.96372	6.3952	0.207999	0.23706	3	99.4	107.7	110	130.3	119.9	76.1	86.4	73.7	106.9	89.5	113.46	86.52	TRUE		99.99
O14827	RASGRF2	low_pep	0.6822	0.551732	0.152357	2.71448	5	5	6.75116	6.38147	6.90033	6.3486	0.592744	0.506931	1	67.7	151.5	95.7	160.1	92.3	79.3	136.5	81.5	63.5	71.9	113.46	86.54	FALSE		100
P68402	PAFAH1B2	low_pep	0.676668	0.56348	0.0159494	5.97036	5	5	6.82434	6.41679	6.97342	6.40994	0.152919	0.384539	1	108.2	117	106.6	116.2	119.2	97.8	97.3	77.5	95.7	64.5	113.44	86.56	FALSE		100
Q04756	HGFAC	fail	0.680277	0.555806	0.0308021	5.02083	5	5	6.82045	6.41175	6.97179	6.41599	0.206787	0.427553	3	104.2	126.7	103.1	116.1	116.7	101.4	98.7	69	98.6	65.7	113.36	86.68	FALSE		100.02
P62851	RPS25	fail	0.652165	0.616692	0.0311817	5.00316	5	5	6.77716	6.40827	6.94502	6.32833	0.438287	0.295422	4	132.6	150.3	82.2	78.9	122.8	73.9	92.9	84.7	65.3	116.4	113.36	86.64	FALSE		100
P09619	PDGFRB	fail	0.684165	0.547584	0.0153813	6.02267	5	5	6.81432	6.42793	6.96083	6.41325	0.26134	0.301533	3	92.1	122.4	110.4	131.4	110.4	93.1	98.6	74.8	92	74.9	113.34	86.68	TRUE		100.01
Q15904	ATP6AP1	fail	0.677133	0.562489	0.109722	3.18807	5	5	6.802	6.3524	6.95873	6.39624	0.265374	0.64683	3	129.8	117.1	105.1	81.3	133.2	111.8	101.5	43.7	108.8	67.5	113.3	86.66	FALSE		99.98
Q13790	APOF	fail	0.684413	0.547061	0.0190516	5.71394	5	5	6.81092	6.42872	6.96273	6.41566	0.29412	0.296675	2	99.1	127.1	92.3	122	125.8	90.6	92.2	71.7	100.4	78.9	113.26	86.76	FALSE		100.01
O00533	CHL1	fail	0.682289	0.551545	0.0107464	6.54001	5	5	6.81989	6.42711	6.96967	6.41812	0.192547	0.319385	3	106.4	120.1	101.9	120.4	117.4	92.8	94.5	70.2	99.4	77.1	113.24	86.8	FALSE		100.02
Q09666	AHNAK	fail	0.669705	0.578402	0.00623335	7.32578	5	5	6.78339	6.43231	6.94343	6.36502	0.330445	0.120131	102	158.6	121.1	110.9	78.5	97	76.3	87	92.3	78.8	99.5	113.22	86.78	TRUE		100
Q9NRV9	HEBP1	fail	0.68128	0.55368	0.0137284	6.1867	5	5	6.81486	6.41914	6.9652	6.41152	0.124448	0.373645	2	114.7	113.4	122.2	93.2	122.1	96.5	109.5	66.2	83.9	78.2	113.12	86.86	FALSE		99.99
O60493	SNX3	low_pep	0.623674	0.681135	0.0160757	5.95897	5	5	6.80646	6.36331	6.94964	6.26851	0.17077	0.471095	1	117.9	92	135.7	97.2	122.8	53.8	62.3	84.6	98.8	135	113.12	86.9	FALSE		100.01
Q9BRF8	CPPED1	low_pep	0.68088	0.554527	0.033491	4.90008	5	5	6.82098	6.4113	6.96907	6.41454	0.0800619	0.477125	1	119	108.4	111	112.3	114.9	109.9	92.3	70.1	98.3	63.9	113.12	86.9	FALSE		100.01
P14317	HCLS1	fail	0.690808	0.533643	0.0167137	5.90283	5	5	6.80441	6.42032	6.94519	6.41155	0.279534	0.280378	6	99.7	99.4	106	148.4	111.9	75.2	108.5	68.7	101	81.4	113.08	86.96	TRUE		100.02
P11171	EPB41	fail	0.682102	0.551942	0.0279217	5.16247	5	5	6.79198	6.42637	6.95002	6.39808	0.278026	0.367096	3	152.9	115.2	105.3	82.8	108.8	96.9	99	92.7	82.3	64.3	113	87.04	FALSE		100.02
P35542	SAA4	fail	0.685385	0.545014	0.0170488	5.87418	5	5	6.81738	6.42655	6.96733	6.42232	0.176657	0.365674	5	108.6	118.3	102	117.7	118.3	98.3	95	68.9	98.5	74.3	112.98	87	FALSE		99.99
Q9H8S9	MOB1A	fail	0.693551	0.527925	0.136573	2.87225	5	5	6.76824	6.37382	6.92176	6.39384	0.354959	0.618814	2	152.7	98.9	135.4	69.3	108.6	121	111.7	50.5	80.6	71.3	112.98	87.02	TRUE		100
Q7L9L4	MOB1B	fail	0.693551	0.527925	0.136573	2.87225	5	5	6.76824	6.37382	6.92176	6.39384	0.354959	0.618814	2	152.7	98.9	135.4	69.3	108.6	121	111.7	50.5	80.6	71.3	112.98	87.02	FALSE		100
P05451	REG1A	fail	0.684154	0.547607	0.0115048	6.44162	5	5	6.81834	6.43158	6.96636	6.41875	0.149237	0.344525	3	106.1	115.1	108.5	118.6	116.5	96.8	87.4	72.8	101.3	76.8	112.96	87.02	FALSE		99.99
Q99542	MMP19	low_pep	0.676763	0.563277	0.0109312	6.51541	5	5	6.81362	6.42863	6.95815	6.39488	0.0950326	0.370186	1	110.9	100.8	126.9	105.8	120	97.5	99.9	94	77.9	66.5	112.88	87.16	FALSE		100.02
Q8IZ83	ALDH16A1	fail	0.674457	0.568202	0.000942113	10.0518	5	5	6.81529	6.44361	6.96181	6.39361	0.153358	0.196986	3	103.9	109.9	110.6	116.9	122.7	86.2	86.5	96.3	86	80.9	112.8	87.18	TRUE		99.99
Q92820	GGH	fail	0.68905	0.53732	0.0163468	5.93485	5	5	6.81547	6.43103	6.96435	6.42703	0.146897	0.368528	12	107.9	116.9	107.3	118.1	113.4	96.4	94.9	73.5	101.9	69.8	112.72	87.3	FALSE		100.01
Q7Z7G0	ABI3BP	fail	0.68952	0.536336	0.0177252	5.81805	5	5	6.81296	6.4344	6.96215	6.42582	0.178293	0.361493	6	108.1	114	101.6	116.3	123.4	97.4	89	72.7	103.2	74.4	112.68	87.34	FALSE		100.01
P41227	NAA10	low_pep	0.675222	0.566567	0.0125085	6.32095	5	5	6.7933	6.43235	6.94068	6.37411	0.351618	0.180456	1	82.1	119.6	103.8	117.3	140.4	71.9	92.3	109.8	87.1	75.7	112.64	87.36	FALSE		100
Q96RT1	ERBIN	fail	0.679394	0.55768	0.0351311	4.83111	5	5	6.79598	6.39687	6.95022	6.39254	0.201568	0.449305	2	134.9	112.4	120	82.4	113	84.9	123.4	52.6	79.4	97.1	112.54	87.48	FALSE		100.01
P60673	PFN3	low_pep	0.693658	0.527703	0.0694539	3.8478	5	5	6.77688	6.43016	6.91721	6.38951	0.373405	0.421596	1	97.8	104.6	112.8	163.4	84.1	100.6	105.2	89.9	68	73.7	112.54	87.48	FALSE		100.01
P11049	CD37	fail	0.68156	0.553088	0.0264763	5.23916	5	5	6.7974	6.44042	6.94795	6.39486	0.239204	0.387776	2	134.7	113.9	109.9	119.5	84.5	107.7	85.6	86.5	75.1	82.5	112.5	87.48	TRUE		99.99
O00161	SNAP23	fail	0.698543	0.517579	0.0595892	4.06881	5	5	6.79569	6.40147	6.93738	6.4198	0.227502	0.47604	3	98.6	107.1	140.3	123.9	92.2	94.6	104.6	48.5	102.8	87.5	112.42	87.6	TRUE		100.01
Q9BRG1	VPS25	fail	0.67184	0.57381	0.000209804	12.2187	5	5	6.80747	6.44403	6.95306	6.37925	0.14738	0.13605	3	98.7	110	125.3	108	120	75.6	93	102.5	78.8	88.1	112.4	87.6	FALSE		100
Q96IY4	CPB2	fail	0.695317	0.524258	0.0184637	5.75916	5	5	6.80943	6.43795	6.95902	6.43476	0.156605	0.36542	8	108.4	116.7	104.1	116.5	115.7	95.9	95.9	73.6	102.8	70.4	112.28	87.72	TRUE		100
P05198	EIF2S1	fail	0.669769	0.578264	0.00154493	9.33824	5	5	6.79941	6.43474	6.9418	6.36354	0.204943	0.183691	2	115	88.8	113.1	112.8	131.6	70.2	88.6	116.3	83.3	80.4	112.26	87.76	FALSE		100.01
Q9H9S4	CAB39L	low_pep	0.69601	0.522819	0.00787456	6.98859	5	5	6.80731	6.43402	6.95432	6.4315	0.075914	0.323568	1	112.4	110.3	118.9	114.5	104.4	78.9	100.4	69.2	112.3	78.5	112.1	87.86	FALSE		99.98
P01034	CST3	low_pep	0.689346	0.536699	0.0106369	6.55477	5	5	6.80555	6.44495	6.95745	6.42075	0.171974	0.318706	1	107.6	124.7	104.8	111.5	111.7	90.5	92.6	93.5	97.2	65.9	112.06	87.94	FALSE		100
Q07075	ENPEP	fail	0.697023	0.520721	0.00746061	7.06649	5	5	6.80688	6.4504	6.95705	6.43632	0.144604	0.293934	3	112.3	116.3	103.4	115.4	112.9	93.9	95.8	74.3	96.5	79.3	112.06	87.96	FALSE		100.01
P05546	SERPIND1	fail	0.697871	0.518968	0.0132437	6.23855	5	5	6.79795	6.45646	6.94511	6.42615	0.263454	0.254576	2	93.7	118.7	102.4	131.5	113.9	94.8	91.7	79.4	88.3	85.7	112.04	87.98	FALSE		100.01
P35858	IGFALS	fail	0.697764	0.519189	0.00927695	6.75213	5	5	6.80557	6.45032	6.95393	6.43474	0.157492	0.302278	5	103	114.4	108.5	113.5	120.7	94.1	97.8	79.8	94.6	73.6	112.02	87.98	FALSE		100
Q9Y6Z7	COLEC10	low_pep	0.696399	0.522013	0.010178	6.6184	5	5	6.79746	6.45237	6.94101	6.41899	0.232297	0.260609	1	99.4	107.9	110.1	138.8	103.9	86.5	85	92.4	100.8	75.2	112.02	87.98	FALSE		100
P83881	RPL36A	fail	0.694228	0.526518	0.0598213	4.0632	5	5	6.76421	6.4414	6.93091	6.40439	0.425922	0.32759	3	123.5	148.6	79.8	82.9	125	87.1	113.1	76.9	71.6	91.4	111.96	88.02	FALSE		99.99
P69891	HBG1	fail	0.703988	0.506378	0.0334888	4.90018	5	5	6.79184	6.44348	6.94281	6.43643	0.307004	0.317677	2	93.3	126.2	93.3	123.7	122.9	83.1	93.4	71.5	112.9	79.7	111.88	88.12	FALSE		100
P69892	HBG2	fail	0.703988	0.506378	0.0334888	4.90018	5	5	6.79184	6.44348	6.94281	6.43643	0.307004	0.317677	2	93.3	126.2	93.3	123.7	122.9	83.1	93.4	71.5	112.9	79.7	111.88	88.12	FALSE		100
P17927	CR1	fail	0.700645	0.513244	0.00703081	7.15209	5	5	6.7929	6.45468	6.93422	6.42098	0.162088	0.275	2	121.7	89.7	129	115.9	102.7	84.4	79.6	85.2	107.2	84.6	111.8	88.2	FALSE		100
P98160	HSPG2	low_pep	0.701775	0.510919	0.0440433	4.50493	5	5	6.79477	6.43954	6.95209	6.44117	0.227494	0.42103	1	122.7	128.2	94.7	99	114.4	104.3	101.8	71.8	95.3	67.8	111.8	88.2	FALSE		100
P51828	ADCY7	low_pep	0.703171	0.508052	0.00516326	7.5975	5	5	6.79617	6.45471	6.93821	6.43016	0.138026	0.26431	1	114.1	95.8	125.6	121.3	101.8	88.8	86.1	71.9	100.9	93.6	111.72	88.26	FALSE		99.99
P50897	PPT1	low_pep	0.703808	0.506747	0.244372	2.03285	5	5	6.71644	6.39622	6.85774	6.35099	0.570814	0.698131	1	173.7	60	88.9	111.4	124.6	94.4	51.2	96.8	128.7	70.4	111.72	88.3	FALSE		100.01
P05120	SERPINB2	low_pep	0.681856	0.552461	0.157788	2.66394	5	5	6.76859	6.37407	6.93105	6.37859	0.403975	0.68212	1	133.3	138.7	74.2	111.2	101	101.7	146.9	70.4	66.3	56.3	111.68	88.32	FALSE		100
P03952	KLKB1	fail	0.704639	0.505043	0.0138631	6.17261	5	5	6.79982	6.4575	6.94789	6.44285	0.170198	0.317193	12	105.1	112.8	103.7	120.6	115.8	96.4	93.9	79.4	97.9	74.5	111.6	88.42	FALSE		100.01
P46776	RPL27A	low_pep	0.689842	0.535661	0.0183664	5.76679	5	5	6.77652	6.45243	6.93546	6.3998	0.270293	0.302594	1	147.3	118.3	102.5	83.1	106.7	86.6	106.1	95.2	70.1	84	111.58	88.4	FALSE		99.99
P26992	CNTFR	fail	0.698885	0.516874	0.0314449	4.99103	5	5	6.79433	6.44678	6.94546	6.42859	0.241588	0.372428	2	94.1	128.9	106.6	112.7	115.6	86.4	82.4	86.9	116.3	70.2	111.58	88.44	FALSE		100.01
Q9NUQ9	CYRIB	fail	0.71033	0.49344	0.00943058	6.72844	5	5	6.78871	6.45206	6.93565	6.44221	0.139267	0.29365	7	133.9	96.1	124.8	99.3	103.6	90.2	102.8	66.5	94.8	88	111.54	88.46	TRUE		100
Q15223	NECTIN1	low_pep	0.705356	0.503576	0.0127524	6.29309	5	5	6.79769	6.4592	6.94194	6.43836	0.140748	0.323393	1	113	99.7	110.7	124.8	109.5	97.3	85.9	81	100.5	77.5	111.54	88.44	FALSE		99.99
Q99873	PRMT1	low_pep	0.696646	0.521503	0.0170918	5.87056	5	5	6.7965	6.45369	6.94362	6.42212	0.19781	0.334725	1	94	116.8	114	116	116.9	95.6	102.4	93.7	80.8	69.8	111.54	88.46	FALSE		100
P62070	RRAS2	fail	0.792368	0.335758	0.509715	0.972238	5	5	6.59412	6.42363	6.75306	6.4173	0.936955	0.553224	2	91.7	168	81.7	178.8	37.4	118.7	101.5	83.8	82.3	56.1	111.52	88.48	TRUE		100
P50995	ANXA11	fail	0.698675	0.517306	0.000480838	11.0222	5	5	6.78012	6.46027	6.92789	6.41058	0.182633	0.0924357	16	127.8	98	137.6	86.4	107.7	71.5	91.1	95.5	95.6	89	111.5	88.54	FALSE		100.02
P0CG04	IGLC1	fail	0.709736	0.494646	0.0484958	4.366	5	5	6.78575	6.45623	6.93929	6.44465	0.297931	0.370729	5	96.5	139	100.3	120.1	101.2	104	91.7	76.2	96.4	74.5	111.42	88.56	FALSE		99.99
P08708	RPS17	low_pep	0.653411	0.613938	0.0784192	3.67265	5	5	6.72934	6.39848	6.89975	6.28581	0.519265	0.43999	1	138.7	139.3	73.8	69.4	135.9	65.8	84.3	92.9	58.8	141	111.42	88.56	FALSE		99.99
P26196	DDX6	low_pep	0.683493	0.549002	0.00946247	6.72357	5	5	6.7902	6.45201	6.93341	6.38441	0.241843	0.269147	1	94.6	104.1	107	132.1	119.3	84.7	81.3	117	82.8	77.1	111.42	88.58	FALSE		100
B9A064	IGLL5	fail	0.710559	0.492975	0.0474658	4.39697	5	5	6.78549	6.45758	6.93888	6.44591	0.296077	0.366582	6	96.3	138.5	100.5	120.2	101.4	103.5	91.7	76.2	96.8	74.9	111.38	88.62	FALSE		100
P35268	RPL22	low_pep	0.690905	0.533441	0.000375174	11.3802	5	5	6.79655	6.46517	6.94924	6.4158	0.123137	0.161745	1	115	121	108.9	102.4	109.4	81.8	99.5	93.9	80.5	87.5	111.34	88.64	FALSE		99.99
P06732	CKM	fail	0.705425	0.503435	0.00498452	7.64833	5	5	6.79108	6.46855	6.93424	6.43081	0.210482	0.204633	10	93.5	105.2	115.1	125	117.7	85.3	85.7	90.5	98.6	83.5	111.3	88.72	FALSE		100.01
P18433	PTPRA	low_pep	0.696331	0.522156	0.00406891	7.94114	5	5	6.77844	6.47038	6.93823	6.41607	0.268989	0.117305	1	134.8	128.3	91.4	94.7	106.5	80.2	85.1	94.1	90.7	94.1	111.14	88.84	FALSE		99.99
P29218	IMPA1	low_pep	0.709318	0.495496	0.0162772	5.94101	5	5	6.79091	6.46491	6.93973	6.44423	0.186078	0.314596	1	99.9	122.3	115.4	117.6	100.4	95.7	93.1	87.8	96.7	71.1	111.12	88.88	FALSE		100
P48509	CD151	fail	0.70261	0.509204	0.0636552	3.97358	5	5	6.7504	6.43441	6.89478	6.38557	0.337555	0.407683	3	155.9	78.8	131.7	91.8	97.4	87.4	80.8	122.3	94.8	59.1	111.12	88.88	FALSE		100
P12111	COL6A3	fail	0.721264	0.471402	0.110737	3.17479	5	5	6.72846	6.45969	6.85594	6.38454	0.502905	0.304491	4	73.7	77.4	139.5	159.1	105.9	84.6	68.6	104	89.3	98	111.12	88.9	FALSE		100.01
P17174	GOT1	fail	0.706536	0.501165	0.0011107	9.81431	5	5	6.79242	6.47345	6.9395	6.43833	0.149726	0.169367	7	102.9	115	116.9	119.3	101.4	85.9	91.7	85.7	93.9	87.4	111.1	88.92	TRUE		100.01
Q6EMK4	VASN	fail	0.711718	0.490622	0.0135318	6.2075	5	5	6.79366	6.46472	6.94382	6.4532	0.164064	0.306802	9	107.5	115.3	101.5	113.5	117.7	95.1	94.7	73.9	100.2	80.6	111.1	88.9	FALSE		100
P01714	IGLV3-19	low_pep	0.708777	0.496597	0.0366339	4.77068	5	5	6.78008	6.46903	6.93245	6.43585	0.309585	0.317173	1	94	135.3	97.7	125.4	102.9	101.4	92.9	88.5	83.9	78	111.06	88.94	FALSE		100
Q15166	PON3	fail	0.712419	0.489203	0.0741052	3.75428	5	5	6.79213	6.43882	6.93982	6.45061	0.158791	0.50848	2	104.3	110.1	105	117.4	118.1	114	103.4	68.7	95.4	63.6	110.98	89.02	FALSE		100
Q9UM00	TMCO1	low_pep	0.710998	0.492083	0.0277561	5.17105	5	5	6.76487	6.46818	6.90345	6.41137	0.299233	0.280239	1	83.6	100.2	152	115.2	103.7	86.5	73.8	101.9	96.9	86.3	110.94	89.08	FALSE		100.01
P02042	HBD	fail	0.723138	0.467657	0.078476	3.6716	5	5	6.77514	6.44698	6.92492	6.45726	0.339272	0.392176	12	88.2	123.1	91.6	127.6	124.2	88.4	102.1	63.8	113.7	77.2	110.94	89.04	FALSE		99.99
O14495	PLPP3	low_pep	0.715293	0.483394	0.0676517	3.88573	5	5	6.78628	6.44296	6.93428	6.45089	0.12043	0.497394	1	130.8	101.2	113.8	109.3	99.5	112.3	86.5	61.6	107.9	77.2	110.92	89.1	FALSE		100.01
P49908	SELENOP	fail	0.712988	0.48805	0.0217384	5.52361	5	5	6.78814	6.46795	6.93708	6.44903	0.193266	0.331783	2	113.6	111.6	98.1	126.5	104.8	97.3	87.1	83.4	102.4	75.1	110.92	89.06	FALSE		99.99
P22897	MRC1	fail	0.70754	0.499116	0.000238548	12.0334	5	5	6.78416	6.47488	6.92963	6.43052	0.0882303	0.154354	6	119	98	130.4	100.6	106.3	84.8	88.8	82.2	89.5	100.5	110.86	89.16	TRUE		100.01
Q92526	CCT6B	fail	0.69456	0.525828	0.0150075	6.05817	5	5	6.76992	6.4569	6.91558	6.38975	0.353748	0.141924	4	84.4	111	94.9	131.9	132	61.9	92.3	99.3	90.4	102	110.84	89.18	TRUE		100.01
Q99497	PARK7	fail	0.71897	0.475997	0.0132207	6.24106	5	5	6.78573	6.4699	6.93016	6.45417	0.153518	0.298766	2	102.2	108	124.5	120.8	98.5	97.3	97.8	72.2	92.4	86.2	110.8	89.18	FALSE		99.99
P22304	IDS	low_pep	0.710436	0.493222	0.0632965	3.98173	5	5	6.78273	6.45847	6.93803	6.44481	0.243083	0.450406	1	117.8	123.9	88.7	112	111.6	112.1	85.9	84	97.2	66.9	110.8	89.22	FALSE		100.01
P28482	MAPK1	fail	0.709184	0.495769	0.000852647	10.1958	5	5	6.78864	6.47732	6.93345	6.43768	0.142509	0.160189	4	99.7	105.5	116.8	116.4	115.5	84.1	91.2	92.7	93.9	84.1	110.78	89.2	FALSE		99.99
P63218	GNG5	low_pep	0.720368	0.473193	0.0282981	5.14315	5	5	6.73959	6.46583	6.89659	6.42339	0.360355	0.164371	1	157.7	103.4	122.8	68.9	101	77.4	100.8	76.4	84.6	107	110.76	89.24	FALSE		100
A0A804HLA8	GNG5B	low_pep	0.720368	0.473193	0.0282981	5.14315	5	5	6.73959	6.46583	6.89659	6.42339	0.360355	0.164371	1	157.7	103.4	122.8	68.9	101	77.4	100.8	76.4	84.6	107	110.76	89.24	FALSE		100
P00742	F10	fail	0.71411	0.485782	0.0224506	5.4771	5	5	6.7883	6.46911	6.94075	6.45496	0.156537	0.351764	3	107.1	123.6	106.7	105.7	110.5	103.3	101.5	74.9	87.3	79.6	110.72	89.32	FALSE		100.02
Q13093	PLA2G7	fail	0.710984	0.492111	0.197422	2.34065	5	5	6.75177	6.3522	6.89681	6.4047	0.352815	0.69875	15	131	78	104.7	92.3	147.2	85.1	122	33.4	114.7	91.5	110.64	89.34	FALSE		99.99
P09497-2	CLTB	fail	0.70158	0.51132	0.000795834	10.2952	5	5	6.78462	6.47886	6.93437	6.42305	0.170519	0.137007	2	112.8	109	97.3	114.8	118.6	82.1	85.6	88.3	87.3	104.2	110.5	89.5	FALSE		100
Q9UBG0	MRC2	fail	0.721946	0.470038	0.0611766	4.03088	5	5	6.78096	6.45525	6.93488	6.46484	0.227465	0.425925	3	108.2	125.5	93.5	113	112.1	97	93.8	62.9	114.9	79.1	110.46	89.54	FALSE		100
P46777	RPL5	fail	0.716535	0.480891	0.0316596	4.98121	5	5	6.77139	6.47091	6.93131	6.45041	0.269024	0.314301	6	119.2	135.8	92.7	94.6	109.6	93.4	111.4	73.1	81.4	88.7	110.38	89.6	FALSE		99.99
O95197	RTN3	fail	0.667536	0.583082	0.0333812	4.90482	5	5	6.76356	6.42886	6.91059	6.32751	0.349087	0.369454	2	80.2	121.4	101.5	129.3	118.5	52.9	73.2	111.1	92.1	119.8	110.18	89.82	FALSE		100
P06756	ITGAV	fail	0.71151	0.491045	0.077455	3.6905	5	5	6.71487	6.45181	6.84988	6.35883	0.418375	0.344921	3	119.5	68.3	171	90.2	101.6	69.8	65.2	103.8	91.2	119.3	110.12	89.86	FALSE		99.99
P21980	TGM2	fail	0.733334	0.447457	0.195093	2.35777	5	5	6.65576	6.45113	6.81896	6.3715	0.644646	0.291835	11	158.9	90.6	98.4	47.4	155.2	59.9	108.2	106.3	72.4	102.8	110.1	89.92	TRUE		100.01
O75144	ICOSLG	low_pep	0.730074	0.453886	0.0944856	3.40376	5	5	6.76608	6.46041	6.90988	6.456	0.305491	0.439415	1	84.1	110.1	106.1	133.8	116.2	104.5	84.3	59.3	105.7	95.9	110.06	89.94	FALSE		100
Q9Y376	CAB39	fail	0.730951	0.452153	0.0129606	6.26973	5	5	6.77643	6.47372	6.92244	6.47029	0.0889708	0.305039	2	114.8	103.2	120.8	113	97.9	84	101.4	68.9	110	85.9	109.94	90.04	FALSE		99.99
P08637	FCGR3A	fail	0.735041	0.444103	0.0533173	4.22925	5	5	6.77434	6.47214	6.92145	6.47735	0.220978	0.378702	4	97.8	109.1	99.8	122.7	120.3	96.1	101.9	70.7	107.5	74.1	109.94	90.06	FALSE		100
Q93070	ART4	fail	0.726115	0.461729	0.00427472	7.86995	5	5	6.77651	6.49076	6.92581	6.46408	0.154339	0.211482	2	120.2	104	98	114.4	113	89.1	93.2	83.6	98.3	86.2	109.92	90.08	FALSE		100
P10155	RO60	fail	0.705085	0.50413	0.00798538	6.96842	5	5	6.74945	6.47469	6.89933	6.3952	0.269426	0.175137	2	123.4	93.8	123.2	76.6	132	71.8	89.9	99.8	76.3	113.2	109.8	90.2	FALSE		100
P04278	SHBG	fail	0.734754	0.444666	0.0452648	4.46547	5	5	6.77383	6.48122	6.92379	6.47913	0.1959	0.371044	12	101.6	116.8	99.6	118	112.5	100.8	98.3	75.9	103.1	73.4	109.7	90.3	TRUE		100
P54289	CACNA2D1	fail	0.736638	0.440972	0.0540301	4.21009	5	5	6.7718	6.4773	6.92233	6.48136	0.21196	0.382166	14	101.8	116.3	96.3	116.5	117.3	98.3	97.3	67	108.7	80.6	109.64	90.38	TRUE		100.01
P50225	SULT1A1	fail	0.778089	0.361992	0.527469	0.922841	5	5	6.52605	6.37291	6.68954	6.32755	0.847507	0.885109	3	257	81.2	79	81.3	49.6	167.9	65.9	97	66	55.2	109.62	90.4	TRUE		100.01
P10912	GHR	low_pep	0.737767	0.438764	0.0894759	3.48236	5	5	6.76634	6.47589	6.91249	6.47373	0.224189	0.45572	1	100.7	112.1	109.2	131.8	94.1	111.8	88.5	76.9	104.9	70	109.58	90.42	FALSE		100
P63092	GNAS	fail	0.732319	0.449456	0.0580676	4.10612	5	5	6.74209	6.48226	6.90087	6.45142	0.30247	0.339542	7	151.6	108.3	99.6	78	110.2	98.2	104.3	71.4	76.8	101.7	109.54	90.48	TRUE		100.01
P39019	RPS19	fail	0.689512	0.536353	0.0530511	4.23647	5	5	6.73691	6.43855	6.90121	6.36486	0.407977	0.33641	5	118.6	135	75.9	86	132.1	69.9	84.3	71.7	78.4	148.2	109.52	90.5	FALSE		100.01
P18621	RPL17	fail	0.717634	0.47868	0.0880653	3.50528	5	5	6.71799	6.47504	6.88741	6.40873	0.453031	0.313887	4	149	140.5	77.9	77.5	102.3	75.7	112.7	102.3	67.4	94.7	109.44	90.56	TRUE		100
A2NJV5	IGKV2-29	fail	0.65041	0.620578	0.110164	3.18227	5	5	6.75852	6.40987	6.89927	6.27869	0.257919	0.728152	2	85	101.6	125.1	124.3	110.8	89.4	84.7	111	41.9	126.2	109.36	90.64	FALSE		100
A0A0A0MRZ7	IGKV2D-26	fail	0.65041	0.620578	0.110164	3.18227	5	5	6.75852	6.40987	6.89927	6.27869	0.257919	0.728152	2	85	101.6	125.1	124.3	110.8	89.4	84.7	111	41.9	126.2	109.36	90.64	FALSE		100
A0A075B6S2	IGKV2D-29	fail	0.65041	0.620578	0.110164	3.18227	5	5	6.75852	6.40987	6.89927	6.27869	0.257919	0.728152	2	85	101.6	125.1	124.3	110.8	89.4	84.7	111	41.9	126.2	109.36	90.64	FALSE		100
P69905	HBA1	fail	0.744445	0.425762	0.102469	3.28674	5	5	6.76171	6.47132	6.91282	6.48706	0.279376	0.434281	7	92.3	123.7	94.9	119.7	116	95.5	105.3	69	114.2	69.4	109.32	90.68	FALSE		100
P01859	IGHG2	fail	0.746372	0.422033	0.142729	2.80865	5	5	6.74667	6.47181	6.9027	6.48066	0.370512	0.446996	8	91.1	147.3	95.4	118.8	93.9	103.6	116.2	72	93.6	67.9	109.3	90.66	FALSE		99.98
P68871	HBB	fail	0.74648	0.421825	0.0986906	3.34094	5	5	6.75885	6.47272	6.90905	6.48722	0.296718	0.40852	13	89.2	122.1	95	121.6	118.4	92.3	106.2	63.9	113.4	77.8	109.26	90.72	FALSE		99.99
Q15404	RSU1	low_pep	0.728021	0.457948	0.00590807	7.4031	5	5	6.76839	6.48186	6.92099	6.46304	0.135644	0.239898	1	120.3	112.5	99.5	104.9	109	73.5	105.6	70.3	103.4	101.1	109.24	90.78	FALSE		100.01
P19397	CD53	fail	0.722018	0.469894	0.00796948	6.9713	5	5	6.76742	6.47349	6.91776	6.44786	0.0562407	0.294077	3	113.9	109.7	116	97.4	108.7	75.3	90	65.7	108.4	114.8	109.14	90.84	FALSE		99.99
Q16853	AOC3	fail	0.740399	0.433626	0.0106077	6.55875	5	5	6.7693	6.496	6.91803	6.48441	0.132895	0.26049	4	104.4	111	105.7	113.5	111.1	89.5	102	74.8	101.3	86.6	109.14	90.84	TRUE		99.99
P62829	RPL23	fail	0.667889	0.58232	0.0351748	4.82931	5	5	6.74993	6.43434	6.91133	6.32901	0.317315	0.404827	4	112.9	139.3	86	94.5	113	55.9	101	136.9	66.8	93.7	109.14	90.86	FALSE		100
P02787	TF	fail	0.742339	0.42985	0.0442832	4.4971	5	5	6.76169	6.48672	6.91578	6.48593	0.249629	0.316648	47	100.2	130.3	96.1	112.9	106.2	87	113.4	72.5	101.5	79.9	109.14	90.86	FALSE		100
P36269	GGT5	fail	0.729911	0.454207	0.0981589	3.34874	5	5	6.74361	6.44455	6.89047	6.43626	0.337991	0.424531	2	76.7	125.2	134.5	105.7	103.5	60.5	107.9	60.9	119.5	105.5	109.12	90.86	FALSE		99.99
Q14624	ITIH4	fail	0.744283	0.426077	0.0446867	4.48401	5	5	6.76727	6.49177	6.91591	6.48983	0.162256	0.366324	20	104	110.1	101.4	116.9	113	98.4	95.9	76.9	108.9	74.7	109.08	90.96	TRUE		100.02
P00352	ALDH1A1	fail	0.715014	0.483956	0.120623	3.05143	5	5	6.70801	6.43854	6.84671	6.36275	0.496606	0.376284	8	60.8	108.8	153.8	110.9	110.7	50.5	92.2	83.8	92.3	136.3	109	91.02	FALSE		100.01
Q92520	FAM3C	low_pep	0.731687	0.450702	0.0453879	4.46155	5	5	6.75778	6.49739	6.90716	6.45646	0.246481	0.346951	1	88.6	117.8	107.2	106.8	124.2	102.5	96.4	101.5	79.6	75.4	108.92	91.08	FALSE		100
P62244	RPS15A	fail	0.700302	0.51395	0.0579379	4.10935	5	5	6.7298	6.47497	6.89411	6.38016	0.352649	0.381661	7	146.2	127	89.6	78	103.8	87.7	82.1	128	65.9	91.7	108.92	91.08	FALSE		100
P15151	PVR	fail	0.745861	0.423021	0.040286	4.63358	5	5	6.76524	6.49714	6.91204	6.48902	0.142915	0.359607	4	102.5	105.7	106.5	116.6	113.2	104.7	93.5	72.6	100.5	84.2	108.9	91.1	FALSE		100
P62081	RPS7	fail	0.728078	0.457836	0.213976	2.22448	5	5	6.66945	6.46342	6.84751	6.38968	0.603934	0.458649	4	135	174.9	72.4	67.5	94.7	82.8	109.2	83.7	58	121.9	108.9	91.12	FALSE		100.01
Q01469	FABP5	fail	0.670451	0.576796	0.313359	1.67411	5	5	6.69608	6.26874	6.84089	6.2641	0.452643	1.11007	6	173.2	68.6	116.3	89.5	96.9	216.4	64.8	56.6	64.3	53.4	108.9	91.1	FALSE		100
Q8NFI4	ST13P5	fail	0.750685	0.41372	0.0123865	6.33508	5	5	6.73561	6.4968	6.87847	6.46475	0.238913	0.160847	2	116.3	86.6	149.9	87.7	103.8	71.2	108.1	85.7	97.4	93.5	108.86	91.18	FALSE		100.02
Q9UNN8	PROCR	fail	0.749328	0.416331	0.0344393	4.8598	5	5	6.76184	6.4977	6.90897	6.49264	0.190143	0.312483	4	100.2	107.2	100.9	121.5	114.3	92.3	97.7	72.2	108.5	85.3	108.82	91.2	FALSE		100.01
Q15582	TGFBI	fail	0.717622	0.478705	0.33105	1.59488	5	5	6.67162	6.34979	6.83676	6.35805	0.538763	0.883099	19	182.3	98.1	74.9	68.1	120.7	141.5	109.9	35.4	60.2	108.9	108.82	91.18	FALSE		100
P05106	ITGB3	fail	0.73911	0.436138	0.0983794	3.3455	5	5	6.72328	6.48832	6.85778	6.42164	0.388036	0.348359	4	78.3	91.8	142.8	138.7	92.5	79.6	67.6	109	105.8	94	108.82	91.2	FALSE		100.01
Q5ZPR3	CD276	fail	0.709525	0.495074	0.143964	2.79622	5	5	6.69043	6.43101	6.82342	6.32834	0.465721	0.500258	4	98.6	65.2	166.4	86.5	127	56.2	60.5	100.8	102	136.8	108.74	91.26	TRUE		100
P40925	MDH1	fail	0.753648	0.408038	0.00599084	7.38303	5	5	6.74231	6.5061	6.88371	6.47567	0.201486	0.141478	11	105.2	92.3	148.1	102	95.9	81	101.3	81.7	95.6	96.8	108.7	91.28	TRUE		99.99
P62750	RPL23A	fail	0.731059	0.451939	0.0530051	4.23773	5	5	6.74182	6.48296	6.89938	6.44744	0.359052	0.263652	2	100.2	137.2	80.6	118	107.4	65.7	121.5	82	88	99.4	108.68	91.32	FALSE		100
P50502	ST13	fail	0.749457	0.416082	0.00241909	8.69132	5	5	6.75072	6.50636	6.8983	6.48222	0.123564	0.174096	3	121	98.1	130.7	91.7	101.8	81.5	105.4	81.8	97	91.1	108.66	91.36	FALSE		100.01
Q8IZP2	ST13P4	fail	0.749457	0.416082	0.00241909	8.69132	5	5	6.75072	6.50636	6.8983	6.48222	0.123564	0.174096	3	121	98.1	130.7	91.7	101.8	81.5	105.4	81.8	97	91.1	108.66	91.36	FALSE		100.01
[truncated: 1,353 more rows]
